# Supplementary material for: SMAdd-seq: Probing chromatin accessibility with small molecule DNA intercalation and nanopore sequencing
Source: bioRxiv. 2025 Apr 3:2024.03.20.585815. Originally published 2024 Mar 22. Preprint. [Version 2] doi: 10.1101/2024.03.20.585815 (PMC10983977; doi:10.1101/2024.03.20.585815)
Supplement: Supplement 3 — Supplemental Table 2: Nucleosome Occupancy Analysis of Individual Genes [file media-3.xlsx]

## Sheet: Table description
Nucleosome Occupancy Analysis of Individual Genes
Nuclei chrom rep1	A table with rows as individual genes and columns as: 1. Pearson correlation of nucleosome occupancy in each gene TSS with the well-positioned nucleosome occupany at TSS (+-600bp). 2. Spearman correlation of nucleosome occupancy in each gene TSS with the well positioned nucleosome occupany at TSS (+-600bp). 3. P-value of Pearson correlation. 4. Coverage at gene TSS (+-600bp). 5. Mean of variance …
Nuclei chrom rep2	Same as the above but in nuclei chromatin replicate 2 sample
Nuclei chrom rep3	Same as the above but in nuclei chromatin replicate 3 sample
Spheroplast chrom rep4	Same as the above but in spheroplast chromatin sample

## Sheet: Nuclei_chrom_rep1
geneid	spearman_cor	pearson_cor	pval	coverage	variation	chr	tss	strand
zz-YCR043C	0.786465	0.820747	0	22	6775	chrIII	206622	-
GAS3	0.78174	0.778519	0	16	3711	chrXIII	696791	+
EMC10	0.768069	0.778981	0	17	5966	chrIV	565660	-
PTI1	0.762916	0.639634	0	15	5338	chrVII	800408	+
RPD3	0.755944	0.856915	0	49	6801	chrXIV	19289	-
RIA1	0.755696	0.58442	0	18	7554	chrXIV	330089	-
POL2	0.753926	0.715358	0	24	6235	chrXIV	148243	+
zz-YHR050W-A	0.750523	0.628557	0	9	5918	chrVIII	209588	+
COX6	0.750523	0.628557	0	9	5918	chrVIII	209588	+
UBA1	0.748778	0.776751	0	27	7491	chrXI	39180	+
MLO50	0.747668	0.680075	0	9	5079	chrXII	245341	-
ELA1	0.747203	0.740918	0	23	5025	chrXIV	218692	-
MKK1	0.74694	0.787314	0	13	8577	chrXV	772506	+
RNH201	0.745708	0.744941	0	16	5838	chrXIV	490343	+
TYW1	0.745581	0.704462	0	14	4902	chrXVI	159876	+
DUR3	0.744734	0.671581	0	20	7033	chrVIII	74997	-
AVT2	0.743657	0.728649	0	38	4631	chrV	31228	-
BNI5	0.743413	0.666051	0	21	6258	chrXIV	323549	-
FPR3	0.739808	0.633497	0	23	6401	chrXIII	121296	-
SEC2	0.737462	0.692027	0	25	6534	chrXIV	129137	-
TRI1	0.734393	0.710714	0	15	7579	chrXIII	739227	+
CWC23	0.733	0.791336	0	11	8120	chrVII	270117	-
RSM23	0.733	0.791336	0	11	8120	chrVII	270117	-
UBX5	0.732746	0.69353	0	20	3777	chrIV	1127838	+
zz-YNR064C	0.731478	0.72805	0	35	6360	chrXIV	750023	-
NPL3	0.72977	0.698167	0	17	4655	chrIV	1328833	+
COG6	0.7294	0.777204	0	25	6783	chrXIV	551990	-
SWP1	0.728996	0.783257	0	17	7651	chrXIII	560985	+
SPT16	0.728283	0.731373	0	20	6968	chrVII	98929	+
UPS3	0.727839	0.727454	0	21	8476	chrIV	832536	-
VPS75	0.727788	0.692142	0	24	5788	chrXIV	185492	+
PLP2	0.725578	0.715191	0	15	6928	chrXV	847115	-
KAP123	0.725315	0.517007	0	15	7476	chrV	382188	-
LAT1	0.724889	0.765576	0	19	5498	chrXIV	491483	+
ERB1	0.722652	0.796964	0	14	7254	chrXIII	370488	-
IOC3	0.719448	0.535225	0	22	6457	chrVI	169900	+
MMS4	0.719057	0.750855	0	16	5364	chrII	441558	+
TAF4	0.718298	0.640679	0	18	5633	chrXIII	275997	+
RMD8	0.717873	0.655442	0	24	5605	chrVI	246153	+
APC1	0.715453	0.696623	0	22	6755	chrXIV	310555	+
GRX1	0.714826	0.61114	0	13	7176	chrIII	61177	-
NIS1	0.71462	0.650155	0	22	6760	chrXIV	479602	+
DOS2	0.710675	0.718559	0	13	5851	chrIV	583715	+
MMT1	0.710512	0.558645	0	14	7115	chrXIII	616463	+
SFI1	0.710026	0.783646	0	17	6279	chrXII	143218	+
CST26	0.708129	0.660563	0	16	5853	chrII	321607	-
RML2	0.707181	0.740748	0	18	6729	chrV	60857	-
BRN1	0.706897	0.689434	0	29	6813	chrII	40808	+
KAR9	0.706309	0.689191	0	32	7334	chrXVI	33035	+
COQ1	0.705254	0.714729	0	18	8228	chrII	242833	+
GRC3	0.705213	0.768046	0	20	4099	chrXII	68482	+
CAC2	0.704953	0.586652	0	19	6392	chrXIII	68329	+
CET1	0.703176	0.76533	0	26	7739	chrXVI	118295	+
SKI7	0.702706	0.824956	0	18	5451	chrXV	471614	-
PDA1	0.702703	0.680484	0	20	7024	chrV	546832	+
zz-YCR051W	0.70263	0.816427	0	24	5853	chrIII	214105	+
PGI1	0.702605	0.623444	0	16	6952	chrII	613889	-
ERP4	0.70238	0.84403	0	20	7611	chrXV	361155	-
CUE3	0.70235	0.751423	0	19	5877	chrVII	303387	-
CPR7	0.702349	0.735928	0	19	5925	chrX	491108	+
RPS1A	0.702129	0.769219	0	26	6743	chrXII	1018888	-
MHR1	0.701855	0.779972	0	21	5923	chrIV	1055205	+
SPR28	0.701851	0.571192	0	24	6190	chrIV	905047	-
MRP51	0.701776	0.739121	0	16	7063	chrXVI	326597	+
PAN2	0.701467	0.812225	0	26	6174	chrVII	334614	-
PUS7	0.700936	0.711077	0	19	6944	chrXV	792216	-
TDA5	0.700209	0.735171	0	27	7084	chrXII	987101	+
PFA3	0.699516	0.548725	0	37	5713	chrXIV	28332	-
SUI3	0.699316	0.608463	0	22	6991	chrXVI	100508	+
LCB4	0.699121	0.768347	0	28	8543	chrXV	653927	-
CDC73	0.698436	0.610886	0	33	7238	chrXII	958129	-
NYV1	0.698348	0.634463	0	14	6450	chrXII	327449	-
zz-YDR415C	0.698293	0.70501	0	18	5494	chrIV	1298154	-
DSL1	0.698239	0.630543	0	18	5592	chrXIV	160388	-
CCT3	0.698032	0.736695	0	20	7755	chrX	407577	+
ESL2	0.697631	0.781574	0	20	7316	chrXI	626592	+
SKP1	0.697223	0.857223	0	20	3893	chrIV	1126013	-
APL6	0.696066	0.851142	0	22	4416	chrVII	1016725	-
PRT1	0.695629	0.850109	0	23	5961	chrXV	1017509	-
SCP1	0.694927	0.775184	0	20	6968	chrXV	1026027	+
URC2	0.694307	0.741862	0	22	6892	chrIV	1483463	-
ALK1	0.692883	0.821431	0	20	5303	chrVII	454836	+
HRQ1	0.692722	0.760332	0	15	6845	chrIV	1039766	+
TOR2	0.692461	0.714704	0	22	5740	chrXI	63498	-
KIN2	0.689191	0.608066	0	15	7492	chrXII	332428	+
RLP24	0.687805	0.72912	0	14	6253	chrXII	166423	+
IKI1	0.686507	0.737118	0	10	5492	chrVIII	481004	+
YEF3	0.685992	0.747222	0	18	7282	chrXII	636760	+
KRI1	0.685188	0.791222	0	19	6040	chrXIV	55870	-
TPK3	0.684343	0.659312	0	21	6828	chrXI	135849	-
SLH1	0.683729	0.799331	0	21	6055	chrVII	1031800	+
MCP1	0.683275	0.605151	0	21	7820	chrXV	767977	-
PAB1	0.681613	0.57861	0	21	6327	chrV	510245	+
TFC6	0.681331	0.665026	0	22	6774	chrIV	1198788	-
ADD37	0.680284	0.73908	0	15	3774	chrXIII	628190	+
FMP32	0.680011	0.731034	0	25	6271	chrVI	42835	+
NOC4	0.679421	0.498057	0	17	6083	chrXVI	821402	-
ZUO1	0.679174	0.547688	0	36	6595	chrVII	1063113	-
BNA5	0.67888	0.670491	0	23	5662	chrXII	607104	-
SBE2	0.677697	0.685525	0	19	6495	chrIV	1178474	+
CAB4	0.677636	0.803291	0	29	6253	chrVII	1046514	-
FKH2	0.677293	0.673583	0	18	6407	chrXIV	498462	-
GUK1	0.677116	0.664609	0	29	5374	chrIV	1366823	-
zz-YGR125W	0.676718	0.721417	0	26	6275	chrVII	742307	+
TUB4	0.676476	0.668434	0	15	5899	chrXII	566248	-
PEA2	0.676452	0.742625	0	22	6254	chrV	467475	-
SPC105	0.676399	0.85291	0	27	6366	chrVII	334880	+
WSS1	0.676357	0.658471	0	16	6780	chrVIII	371825	+
HRI1	0.674692	0.665866	0	18	5562	chrXII	730835	+
DAM1	0.674657	0.747473	0	22	6901	chrVII	718860	+
ACL4	0.674504	0.589173	0	20	6185	chrIV	779048	+
PEP5	0.673629	0.704904	0	14	7174	chrXIII	733548	+
SPP1	0.673319	0.694068	0	16	6775	chrXVI	292412	-
RPL33A	0.67302	0.676526	0	14	6585	chrXVI	282128	+
MRP1	0.672933	0.655046	0	13	6562	chrIV	1169119	+
TDA3	0.672132	0.626947	0	13	5363	chrVIII	125919	-
PEX18	0.672108	0.776889	0	13	7340	chrVIII	420058	-
VHS2	0.671917	0.713061	0	20	6917	chrIX	96383	-
RSA1	0.671237	0.635159	0	17	5123	chrXVI	181390	+
SPC42	0.671225	0.535352	0	12	7381	chrXI	358377	+
NGL3	0.670686	0.572057	0	28	6433	chrXIII	32266	+
ATG31	0.670487	0.673228	0	13	5783	chrIV	488638	-
TPO1	0.669663	0.655147	0	14	6352	chrXII	84628	+
SPL2	0.668185	0.616562	0	15	5712	chrVIII	374987	-
CDC1	0.666524	0.691053	0	24	6218	chrIV	827600	+
MFT1	0.664629	0.599031	0	33	7233	chrXIII	148671	-
SEG1	0.664527	0.598327	0	27	7928	chrXIII	439209	+
ARE2	0.664487	0.651307	0	16	6935	chrXIV	665350	+
PRS4	0.664419	0.615423	0	18	6819	chrII	92419	+
HEM3	0.664219	0.658838	0	15	7491	chrIV	93877	-
DAP2	0.66256	0.742559	0	12	7066	chrVIII	167424	-
SAM2	0.661798	0.79172	0	25	7312	chrIV	1454389	-
TMA16	0.66108	0.640464	0	16	6407	chrXV	803678	+
HTS1	0.661051	0.558081	0	21	6656	chrXVI	638980	-
RAD2	0.660913	0.667579	0	20	5527	chrVII	1010754	-
AAH1	0.660611	0.596481	0	18	8394	chrXIV	359544	+
CUL3	0.6606	0.706253	0	23	7649	chrVII	500162	+
ENT3	0.660114	0.674368	0	27	6198	chrX	655977	-
DBR1	0.659929	0.539598	0	15	5856	chrXI	168780	-
NSE1	0.659805	0.810763	0	11	6262	chrXII	164415	+
MRPS8	0.659687	0.673645	0	14	7725	chrXIII	572262	+
OM14	0.659633	0.612427	0	18	6341	chrII	680055	-
ALR2	0.659568	0.711272	0	24	5999	chrVI	36568	-
ECM7	0.6593	0.657533	0	24	7138	chrXII	1022529	+
BUL1	0.659297	0.634044	0	13	7378	chrXIII	818580	-
VPS72	0.65856	0.739838	0	19	5954	chrIV	1427179	-
GPI13	0.658427	0.648497	0	15	6620	chrXII	80215	-
NUP188	0.658191	0.649407	0	17	6684	chrXIII	67515	-
zz-YNR021W	0.657015	0.697394	0	19	6083	chrXIV	668397	+
BAT2	0.65648	0.556291	0	39	5280	chrX	705675	+
RPL24B	0.655772	0.558434	0	17	8027	chrVII	788149	-
ODC2	0.655684	0.653354	0	16	7089	chrXV	757873	+
NTO1	0.655675	0.613974	0	15	7423	chrXVI	631510	+
MTF1	0.655516	0.789989	0	11	5159	chrXIII	724633	+
ATG39	0.655107	0.63903	0	10	6184	chrXII	758978	-
HBS1	0.654316	0.820425	0	19	6482	chrXI	598898	-
RRP42	0.653349	0.707954	0	21	6576	chrIV	264104	-
SPS2	0.652545	0.592008	0	21	7013	chrIV	1485235	-
MVB12	0.652349	0.673797	0	18	6349	chrVII	910492	+
DNF2	0.652187	0.634879	0	14	5880	chrIV	631051	+
zz-YPR053C	0.651947	0.710229	0	13	6932	chrXVI	667375	-
MRE11	0.651857	0.79958	0	18	5746	chrXIII	720664	-
MET14	0.651807	0.575136	0	11	5941	chrXI	439470	-
NRP1	0.651711	0.752874	0	20	6576	chrIV	163148	-
zz-YNL320W	0.651677	0.675957	0	27	5857	chrXIV	37673	+
MRPL36	0.651609	0.740867	0	20	7267	chrII	484494	-
RTG3	0.650849	0.623823	0	38	6504	chrII	23742	-
IPK1	0.650739	0.594715	0	19	6497	chrIV	1093552	-
DBP8	0.650408	0.702452	0	21	7112	chrVIII	442173	+
FDH1	0.649366	0.551368	0	53	7179	chrXV	1072944	-
NAF1	0.649111	0.673971	0	12	6132	chrXIV	392921	+
RXT2	0.648976	0.617893	0	15	6898	chrII	435688	-
TCO89	0.648297	0.748751	0	16	4843	chrXVI	205235	+
PET54	0.648156	0.582632	0	20	5843	chrVII	939958	+
VPS52	0.648148	0.807939	0	20	6176	chrIV	1422781	+
RIB3	0.648106	0.756768	0	21	5676	chrIV	1428983	-
UTP18	0.648014	0.664853	0	24	7284	chrX	312688	-
VPS1	0.647596	0.695089	0	17	5264	chrXI	442734	-
PGA3	0.64658	0.733024	0	31	6684	chrXIII	21673	-
UBP12	0.646239	0.768147	0	31	7030	chrX	63806	+
MET8	0.645831	0.692685	0	17	7303	chrII	650338	+
SYT1	0.645807	0.614837	0	25	5249	chrXVI	724931	-
PHO92	0.645445	0.662032	0	15	7210	chrIV	1224485	-
SWH1	0.644044	0.666709	0	23	7405	chrI	192637	+
SLG1	0.643968	0.542768	0	19	6801	chrXV	342606	-
PCA1	0.643889	0.680371	0	31	6662	chrII	792853	+
ASI1	0.643253	0.541935	0	11	5152	chrXIII	505195	+
RRN11	0.64277	0.67646	0	21	7007	chrXIII	191879	-
ERG1	0.642762	0.566586	0	5	6286	chrVII	848380	-
SMC4	0.642613	0.755443	0	25	5943	chrXII	302232	+
ALG7	0.641876	0.635679	0	15	7441	chrII	706765	-
GAA1	0.641647	0.66184	0	16	3359	chrXII	316117	+
zz-YML003W	0.641357	0.751554	0	12	7016	chrXIII	263509	+
MAK16	0.641309	0.619208	0	23	6044	chrI	101136	-
YEH2	0.640558	0.577477	0	20	7259	chrXII	183386	-
IVY1	0.640452	0.638086	0	15	7283	chrIV	924736	+
IRC3	0.638957	0.736919	0	19	4244	chrIV	1131030	+
VMS1	0.638482	0.687576	0	14	7112	chrIV	553242	+
SEC12	0.638284	0.50601	0	20	5980	chrXIV	674664	-
GCS1	0.638206	0.594625	0	23	5617	chrIV	52157	-
TRS65	0.637806	0.447552	0	21	5620	chrVII	830484	+
SPO74	0.637561	0.658773	0	27	7757	chrVII	185408	-
UTP14	0.637477	0.567433	0	25	7081	chrXIII	83133	+
KXD1	0.63735	0.620701	0	17	5436	chrVII	359484	+
UME6	0.637161	0.774016	0	16	6849	chrIV	867802	-
SOG2	0.636859	0.577397	0	24	7475	chrXV	1000815	-
PIM1	0.636705	0.67092	0	21	5432	chrII	181358	-
SPS22	0.636199	0.657589	0	18	4840	chrIII	42126	+
MSI1	0.635987	0.390441	0	15	6386	chrII	611871	-
REH1	0.635903	0.560384	0	20	6979	chrXII	897702	-
SDT1	0.635813	0.778823	0	16	5499	chrVII	78926	-
ACO1	0.635736	0.515745	0	14	6145	chrXII	737485	-
MET30	0.635193	0.519651	0	23	6193	chrIX	268650	+
RFA1	0.635189	0.556933	0	24	6610	chrI	158633	-
HCA4	0.634482	0.632844	0	18	6358	chrX	383849	+
GSF2	0.633474	0.730675	0	23	6058	chrXIII	178424	+
ALY1	0.632555	0.641751	0	19	6855	chrXI	479201	+
SLF1	0.632487	0.707066	0	35	6279	chrIV	1473244	+
AME1	0.632475	0.57761	0	12	6557	chrII	647191	-
DIM1	0.63211	0.686911	0	23	6302	chrXVI	39110	+
OCA4	0.632102	0.835289	0	20	8226	chrIII	289266	-
MVD1	0.631851	0.617325	0	21	7375	chrXIV	701915	+
ERD1	0.631831	0.664921	0	19	6126	chrIV	1296628	-
UIP4	0.631621	0.552606	0	19	5693	chrXVI	195578	-
SMK1	0.631437	0.64934	0	12	5802	chrXVI	666311	+
zz-YPR097W	0.63128	0.557342	0	24	5008	chrXVI	725186	+
GCG1	0.630718	0.644875	0	25	7369	chrV	503766	-
YTH1	0.630229	0.700103	0	23	4913	chrXVI	742122	-
RPL42A	0.629739	0.476229	0	18	7464	chrXIV	331327	+
MID1	0.629563	0.785219	0	17	7548	chrXIV	85977	-
TDA7	0.629295	0.751606	0	14	5426	chrXIV	307091	-
TFB1	0.629138	0.665698	0	21	5788	chrIV	1085105	+
FKS3	0.629123	0.592976	0	26	6111	chrXIII	881111	+
CHD1	0.628554	0.416058	0	18	7156	chrV	505104	+
RKM4	0.627913	0.742597	0	18	6911	chrIV	971413	-
FPR4	0.627904	0.673262	0	35	5777	chrXII	1030861	+
ERG26	0.626976	0.571716	0	24	7144	chrVII	496535	-
ECM8	0.626606	0.667187	0	18	6003	chrII	390132	+
RIM21	0.625897	0.711586	0	25	6976	chrXIV	80390	-
TDH1	0.625837	0.592907	0	19	4622	chrX	338225	+
TIP20	0.62578	0.689326	0	13	8282	chrVII	230243	+
UMP1	0.625592	0.770945	0	15	6625	chrII	582148	-
zz-YKL222C	0.624838	0.49002	0	81	6581	chrXI	5716	-
zz-YLR326W	0.624769	0.547091	0	22	5511	chrXII	782087	+
STP1	0.624319	0.491032	0	18	6470	chrIV	1386836	+
RPG1	0.623776	0.591633	0	16	7983	chrII	398251	-
PUT3	0.622615	0.664089	0	20	7197	chrXI	408493	+
IRS4	0.621916	0.744702	0	22	6626	chrXI	478120	-
zz-YOR376W-A	0.621745	0.621348	0	22	7043	chrXV	1044764	+
APM1	0.621585	0.784208	0	23	6946	chrXVI	52645	-
MRC1	0.621431	0.571274	0	26	7228	chrIII	22103	-
UGP1	0.621401	0.48147	0	18	4936	chrXI	369811	+
SHB17	0.621392	0.440983	0	13	5296	chrXI	521678	-
RPL7B	0.620959	0.695411	0	22	5785	chrXVI	173180	+
BUD27	0.620909	0.455394	0	18	7037	chrVI	91007	+
PFK26	0.620839	0.558083	0	28	6628	chrIX	165893	-
FAR10	0.620388	0.461463	0	22	5294	chrXII	614732	+
IRR1	0.620237	0.750933	0	24	5181	chrIX	307921	-
VPS45	0.619922	0.727788	0	16	7622	chrVII	330627	-
ATP3	0.619527	0.611274	0	14	5407	chrII	315551	+
SQT1	0.619026	0.670357	0	17	8175	chrIX	378514	+
RNT1	0.618988	0.564647	0	15	8087	chrXIII	749697	-
VID24	0.618917	0.676059	0	17	7365	chrII	452036	-
zz-YPR071W	0.618592	0.561684	0	12	6177	chrXVI	688195	+
SRC1	0.618276	0.462548	0	19	5878	chrXIII	209470	+
UBA4	0.61791	0.73181	0	24	5243	chrVIII	333094	+
NAN1	0.617487	0.477662	0	21	5103	chrXVI	310220	+
MLH2	0.617434	0.659451	0	13	5103	chrXII	214433	-
NUP133	0.617228	0.709302	0	22	5965	chrXI	592825	+
TOM1	0.617226	0.780302	0	27	5045	chrIV	1369715	+
ULP2	0.617067	0.533106	0	22	5920	chrIX	292517	+
NPL4	0.617017	0.77312	0	17	5667	chrII	578064	-
HST2	0.616894	0.5465	0	18	6088	chrXVI	526913	-
ENV9	0.616601	0.700483	0	17	5683	chrXV	796831	-
zz-YPL162C	0.616231	0.59377	0	16	5866	chrXVI	244053	-
PHO91	0.615982	0.636496	0	13	7090	chrXIV	651702	-
RTS3	0.615585	0.60911	0	12	6372	chrVII	809435	-
PEP12	0.615493	0.586383	0	20	7235	chrXV	400380	+
CYS3	0.615431	0.651285	0	31	8590	chrI	130769	+
SRP102	0.615414	0.774553	0	14	6039	chrXI	161580	+
AUA1	0.615331	0.646501	0	14	7208	chrVI	114899	+
YAT2	0.615208	0.685011	0	15	6592	chrV	202177	+
BUD32	0.614851	0.574569	0	18	4839	chrVII	1017728	-
NST1	0.61427	0.588349	0	14	8441	chrXIV	452312	+
SIZ1	0.613959	0.608855	0	16	5319	chrIV	1289423	+
zz-YAR028W	0.613542	0.649991	0	14	7941	chrI	184894	+
UGA3	0.613318	0.725542	0	17	6888	chrIV	156343	+
ZPR1	0.613298	0.52607	0	19	7405	chrVII	915191	+
TFB6	0.613178	0.690539	0	26	7609	chrXV	997131	+
BMT2	0.613103	0.695024	0	22	5230	chrII	528013	-
EMG1	0.612881	0.668879	0	19	8366	chrXII	523619	+
ERF2	0.612041	0.617507	0	24	7253	chrXII	627166	+
YCK3	0.612003	0.684384	0	15	6625	chrV	404672	+
TVP15	0.611777	0.495031	0	18	7383	chrIV	655017	+
GAL10	0.611575	0.56966	0	18	5722	chrII	278464	-
GAL7	0.611575	0.56966	0	18	5722	chrII	278464	-
PMC1	0.611567	0.513301	0	11	5260	chrVII	486005	+
YBT1	0.611398	0.70103	0	18	6966	chrXII	46406	-
TRL1	0.611393	0.546705	0	20	4996	chrX	272535	-
GCD7	0.611341	0.615778	0	7	6292	chrXII	719449	-
RRP15	0.610967	0.657738	0	16	5275	chrXVI	818346	+
SNO3	0.610854	0.730715	0	68	6393	chrVI	11025	-
RIM20	0.61054	0.776318	0	13	5945	chrXV	841044	-
SVF1	0.610511	0.608072	0	12	6280	chrIV	1168797	-
RDS1	0.610393	0.716973	0	85	6443	chrIII	310993	+
SWT1	0.610321	0.706252	0	22	7373	chrXV	648499	-
SPP382	0.610236	0.657251	0	21	6811	chrXII	973406	+
SOL3	0.609897	0.640795	0	13	7238	chrVIII	423748	+
HPM1	0.609652	0.576229	0	19	5137	chrIX	156067	+
DNF3	0.609505	0.553875	0	19	7188	chrXIII	584037	-
TIF2	0.609457	0.696447	0	22	7434	chrX	154700	-
TSR1	0.609205	0.45934	0	17	8000	chrIV	341625	+
SUI2	0.608935	0.659143	0	15	7069	chrX	450965	+
GCN5	0.608179	0.703753	0	23	6646	chrVII	996869	+
MPA43	0.607861	0.594922	0	22	6678	chrXIV	180967	-
LOT6	0.607851	0.564752	0	22	6536	chrXII	169055	+
GIP4	0.607802	0.704365	0	23	5185	chrI	87032	-
GYP8	0.607714	0.519878	0	20	7265	chrVI	81861	-
PUF4	0.60748	0.704025	0	19	7472	chrVII	465764	+
RAD59	0.607053	0.557215	0	15	8338	chrIV	345032	-
TUB3	0.607039	0.660102	0	29	6731	chrXIII	23659	-
PEP8	0.606948	0.74845	0	19	5722	chrX	335916	+
PMT4	0.606919	0.598667	0	39	5048	chrX	700617	-
IBA57	0.606839	0.652554	0	22	6389	chrX	649728	+
UBP13	0.606694	0.446069	0	19	6047	chrII	96095	-
zz-YIL161W	0.606694	0.811615	0	30	5417	chrIX	39468	+
CEX1	0.606089	0.752166	0	25	7315	chrXV	531493	+
IST1	0.606088	0.668955	0	25	6290	chrXIV	145256	-
zz-YGL036W	0.605852	0.474505	0	17	6819	chrVII	428622	+
zz-YNR065C	0.605726	0.707009	0	34	5680	chrXIV	754960	-
RAD53	0.605059	0.496582	0	19	4779	chrXVI	264312	-
ECM23	0.604649	0.421672	0	15	8208	chrXVI	511105	+
MTH1	0.604546	0.615738	0	11	5324	chrIV	1015861	-
VTC4	0.604536	0.703014	0	16	7711	chrX	413384	-
TYR1	0.604469	0.712881	0	19	6169	chrII	571197	-
RAD9	0.603686	0.652336	0	27	6611	chrIV	903461	-
RSC1	0.603663	0.518324	0	15	6458	chrVII	601670	+
VAS1	0.60363	0.618715	0	16	4712	chrVII	672240	+
SQS1	0.603109	0.552495	0	19	6554	chrXIV	227131	-
PSE1	0.603021	0.565005	0	29	7271	chrXIII	892326	-
RMD5	0.602462	0.625079	0	14	6827	chrIV	967810	-
PSG1	0.602002	0.719419	0	10	6252	chrXI	291426	+
QDR3	0.601929	0.682612	0	19	5678	chrII	324031	-
COP1	0.601764	0.518258	0	9	6184	chrIV	198411	-
UTP5	0.601731	0.513602	0	16	6086	chrIV	1267476	+
ATX2	0.601447	0.58381	0	24	4793	chrXV	474396	-
zz-YBR242W	0.601187	0.619556	0	14	7725	chrII	704554	+
SWD2	0.601048	0.718625	0	13	7088	chrXI	404120	+
NSG2	0.600817	0.689706	0	21	6644	chrXIV	342118	-
YCP4	0.600777	0.652102	0	12	5969	chrIII	120493	-
zz-YDL211C	0.600762	0.619934	0	22	5398	chrIV	80424	-
RCF1	0.600711	0.724781	0	17	7015	chrXIII	216430	+
TDP1	0.60066	0.536966	0	15	6904	chrII	670263	-
MAD3	0.600317	0.541472	0	17	8120	chrX	410964	-
UFO1	0.60024	0.453022	0	22	6183	chrXIII	92245	+
CDC40	0.600066	0.676989	0	19	7148	chrIV	1204180	-
CLB3	0.599983	0.431486	0	16	6648	chrIV	176669	+
zz-YHR210C	0.599972	0.775082	0	27	7250	chrVIII	521844	-
SAC6	0.599842	0.563722	0	19	6188	chrIV	715373	-
YIF1	0.599798	0.604055	0	25	6074	chrXIV	147947	-
SUC2	0.599643	0.55953	0	33	6620	chrIX	37458	+
MRL1	0.599613	0.645148	0	7	4536	chrXVI	698818	+
YOS1	0.599285	0.660107	0	13	7204	chrV	307657	+
SFT1	0.599148	0.655622	0	14	6024	chrXI	430606	-
ARO2	0.599101	0.630372	0	22	7811	chrVII	226392	+
UBA3	0.598638	0.616012	0	12	5560	chrXVI	681257	+
RPA14	0.598222	0.571334	0	19	5951	chrIV	769549	+
PIK1	0.598169	0.626529	0	29	6590	chrXIV	140829	+
DSC3	0.597754	0.707499	0	17	6975	chrXV	759803	+
zz-YPL199C	0.597739	0.500071	0	22	5914	chrXVI	172738	-
FUN26	0.597681	0.642675	0	19	7211	chrI	110397	-
SMD1	0.596927	0.636853	0	19	5620	chrVII	635744	+
NOT5	0.596779	0.615029	0	13	6220	chrXVI	690043	+
GSH2	0.59592	0.457573	0	11	5406	chrXV	238611	+
SPE3	0.595719	0.48932	0	11	7135	chrXVI	685445	-
TFB3	0.595598	0.381841	0	19	5551	chrIV	1383735	+
PRP38	0.595543	0.552167	0	20	6016	chrVII	636864	-
zz-YDR338C	0.595298	0.667983	0	14	6730	chrIV	1149457	-
TSA1	0.595253	0.657657	0	10	5283	chrXIII	220123	+
COQ9	0.595102	0.730413	0	18	4936	chrXII	550280	-
MED8	0.595011	0.696271	0	18	4988	chrII	609704	-
VPS28	0.594755	0.644644	0	12	7322	chrXVI	427963	+
TUB1	0.594736	0.432177	0	19	5218	chrXIII	99404	-
BZZ1	0.594603	0.780204	0	24	5025	chrVIII	338054	+
SEC59	0.594601	0.508324	0	18	5387	chrXIII	296731	-
MRP4	0.594345	0.706561	0	24	5650	chrVIII	99175	+
TAF2	0.593972	0.688582	0	23	6598	chrIII	205376	-
SSU72	0.593763	0.610684	0	17	7438	chrXIV	229112	+
SRF1	0.593586	0.415227	0	15	6609	chrIV	222316	+
TNA1	0.593498	0.559895	0	21	5458	chrVII	1012539	+
DBP9	0.593446	0.59056	0	17	5886	chrXII	696901	-
NAM8	0.593277	0.510444	0	11	5940	chrVIII	277984	+
ATP22	0.593209	0.611865	0	18	6566	chrIV	1178175	-
AMS1	0.593103	0.646417	0	18	6349	chrVII	210331	+
NDD1	0.592927	0.546616	0	20	6902	chrXV	1036476	-
ERP6	0.592925	0.652273	0	19	5758	chrVII	494500	+
SHE1	0.592832	0.59603	0	12	7331	chrII	161723	+
VAC17	0.592819	0.479059	0	29	7267	chrIII	17316	+
RRN7	0.59258	0.701902	0	29	7866	chrX	393968	+
NSE5	0.592528	0.596789	0	8	6113	chrXIII	228652	-
zz-YJL132W	0.592528	0.557165	0	16	7207	chrX	161965	+
ACS1	0.592423	0.524032	0	27	6333	chrI	44987	-
VMA13	0.592379	0.669285	0	22	7687	chrXVI	643854	+
NET1	0.591981	0.527112	0	38	6952	chrX	295237	+
KEX1	0.591862	0.652781	0	20	5849	chrVII	114694	-
SLD3	0.591802	0.673976	0	21	5473	chrVII	295925	+
NPR1	0.591525	0.505207	0	15	7459	chrXIV	295687	-
PAM1	0.591443	0.542125	0	20	6563	chrIV	960344	+
RAD6	0.591438	0.620595	0	15	6049	chrVII	393981	+
NPC2	0.591398	0.491869	0	17	6643	chrIV	371240	+
PDX1	0.591212	0.641058	0	17	5622	chrVII	885793	-
MAL31	0.590771	0.579202	0	72	6240	chrII	804856	-
PEX19	0.590659	0.598752	0	18	7447	chrIV	337241	-
RGC1	0.590303	0.650978	0	20	6229	chrXVI	754710	+
zz-YIL102C	0.590296	0.494935	0	22	7123	chrIX	174884	-
GTR2	0.589777	0.600767	0	17	5856	chrVII	827543	+
SHE9	0.589425	0.678838	0	21	5981	chrIV	1259879	+
RAT1	0.589399	0.684486	0	25	6210	chrXV	421652	-
GEP4	0.589388	0.799196	0	20	4900	chrVIII	314655	-
ORC1	0.589317	0.489558	0	24	6504	chrXIII	142178	+
NPR3	0.589012	0.669537	0	25	5479	chrVIII	62553	-
VBA1	0.588731	0.659151	0	22	8104	chrXIII	445159	-
SPO23	0.588693	0.422865	0	18	6197	chrII	718439	+
BET3	0.588686	0.549303	0	18	7605	chrXI	570910	-
GLE1	0.588223	0.751798	0	22	5616	chrIV	88275	+
TAT2	0.588144	0.471933	0	17	6777	chrXV	286102	+
PRP2	0.588115	0.668953	0	14	6415	chrXIV	646910	-
RPS27B	0.587935	0.643229	0	14	7697	chrVIII	148669	-
YIG1	0.587896	0.733875	0	20	5874	chrXVI	171218	-
ERG29	0.587759	0.655202	0	15	6886	chrXIII	537826	+
FIS1	0.587602	0.659547	0	24	5605	chrIX	241782	-
CAF40	0.587437	0.474134	0	15	9248	chrXIV	90214	+
TVP38	0.587359	0.613129	0	19	6886	chrXI	605385	-
zz-YDR248C	0.587182	0.698563	0	20	6215	chrIV	958370	-
HPA3	0.586987	0.69573	0	32	4324	chrV	26170	+
AVT1	0.586715	0.578358	0	24	6732	chrX	436782	+
SKG1	0.586326	0.673685	0	33	6064	chrXI	640268	-
ATP7	0.586	0.546055	0	20	6990	chrXI	408037	-
COS7	0.585772	0.717381	0	127	6290	chrIV	1855	+
PRE4	0.585652	0.714146	0	30	6641	chrVI	249850	-
UPC2	0.585595	0.499341	0	23	7065	chrIV	889542	+
ILV2	0.585322	0.514266	0	8	6518	chrXIII	483913	+
ALG12	0.585312	0.580912	0	17	5758	chrXIV	678783	+
TAH18	0.585221	0.732537	0	21	5342	chrXVI	659206	+
HST3	0.585129	0.693514	0	21	7515	chrXV	378245	+
PEX8	0.584791	0.481559	0	20	5852	chrVII	639477	-
AQR1	0.584726	0.63969	0	14	7830	chrXIV	503629	+
PHA2	0.58452	0.563664	0	21	5614	chrXIV	43068	-
VAM6	0.584453	0.683805	0	11	5975	chrIV	320244	-
AIM7	0.584264	0.448762	0	10	7815	chrIV	578608	+
SIS2	0.584088	0.536329	0	17	6577	chrXI	578255	-
SEH1	0.583877	0.595935	0	15	5265	chrVII	313244	+
SWD3	0.583627	0.745413	0	16	6688	chrII	582433	+
zz-YBR056W	0.583448	0.551388	0	18	8784	chrII	347850	+
YSH1	0.583128	0.429213	0	12	7395	chrXII	699606	-
UBP2	0.583019	0.635521	0	18	6895	chrXV	558700	-
NPA3	0.582671	0.673853	0	19	7454	chrX	572108	-
zz-YJL118W	0.582602	0.676142	0	18	5993	chrX	191716	+
SWR1	0.582561	0.533428	0	16	4284	chrIV	1135817	+
LSM12	0.582342	0.698046	0	20	6764	chrVIII	352744	+
SWC3	0.58228	0.737404	0	23	7726	chrI	132235	+
TSR4	0.581941	0.4836	0	13	5779	chrXV	281494	-
SLA1	0.581834	0.596443	0	23	5659	chrII	216368	-
MRPL4	0.581736	0.657874	0	29	5495	chrXII	1014496	+
PNC1	0.581632	0.612628	0	16	7016	chrVII	428011	-
VPS5	0.581587	0.667491	0	21	6303	chrXV	453746	+
ILV1	0.581569	0.646568	0	14	6249	chrV	328450	+
zz-YNR071C	0.581288	0.435388	0	58	6813	chrXIV	771688	-
PBS2	0.581146	0.654959	0	14	7704	chrX	180279	-
RIM13	0.580992	0.48585	0	21	7554	chrXIII	568209	-
WHI4	0.580762	0.477273	0	34	6463	chrIV	56659	-
RAD24	0.580567	0.680849	0	31	6273	chrV	536306	+
GAP1	0.580533	0.464262	0	11	4708	chrXI	515141	+
PET8	0.580264	0.596024	0	14	9717	chrXIV	625826	-
VIK1	0.580259	0.677758	0	28	6681	chrXVI	73006	-
VHS1	0.58023	0.610689	0	25	7032	chrIV	955742	+
BRP1	0.58023	0.541278	0	11	7197	chrVII	483313	+
TEX1	0.579994	0.550424	0	18	6872	chrXIV	170010	+
CMR2	0.579476	0.711242	0	21	5932	chrXV	502468	-
ALD3	0.579048	0.649244	0	12	7105	chrXIII	601137	-
ARC35	0.578669	0.666993	0	21	5599	chrXIV	694022	-
SRB4	0.578421	0.466167	0	15	5555	chrV	198828	+
PUP2	0.578267	0.551383	0	22	6697	chrVII	999133	-
BRO1	0.577972	0.529455	0	21	6832	chrXVI	394030	+
YNK1	0.57791	0.628404	0	17	6589	chrXI	314765	+
zz-YLR030W	0.577837	0.642284	0	11	4365	chrXII	203356	+
DOA1	0.577607	0.610208	0	24	7567	chrXI	34086	-
URA1	0.577503	0.619438	0	27	7037	chrXI	25204	+
RPL13B	0.577187	0.580461	0	19	8743	chrXIII	551164	-
zz-YKR045C	0.577155	0.648081	0	15	6843	chrXI	523963	-
INP51	0.576598	0.564646	0	16	6288	chrIX	353614	-
MPP10	0.576335	0.702782	0	29	5121	chrX	438891	+
YAP5	0.576161	0.562458	0	26	7151	chrIX	384646	+
CKB2	0.576121	0.683188	0	17	6912	chrXV	405662	+
ASG1	0.575901	0.499245	0	16	5668	chrIX	102678	+
HIR2	0.575879	0.677536	0	16	6686	chrXV	405377	-
CNM67	0.575616	0.698158	0	21	4392	chrXIV	224450	-
YOX1	0.575348	0.575524	0	9	6794	chrXIII	221353	+
MSB3	0.575274	0.637761	0	26	6912	chrXIV	80636	+
YPK1	0.575005	0.584885	0	17	6559	chrXI	205541	+
MCH5	0.574429	0.525983	0	19	5686	chrXV	891579	-
MRPL7	0.573908	0.576966	0	23	6043	chrIV	936513	+
SVP26	0.573761	0.533393	0	14	5299	chrVIII	467243	+
SPF1	0.573373	0.590489	0	24	7174	chrV	90258	+
RPN10	0.573318	0.624048	0	21	6977	chrVIII	499121	+
PFK1	0.57317	0.684307	0	12	5570	chrVII	973934	-
DBP6	0.573167	0.712546	0	21	5683	chrXIV	695628	+
zz-YBL029C-A	0.573165	0.531615	0	12	5932	chrII	164870	-
VTI1	0.573155	0.801224	0	11	5325	chrXIII	659189	-
COS12	0.572983	0.61368	0	96	7027	chrVII	2820	+
SPC24	0.572912	0.542036	0	11	5268	chrXIII	501874	-
IMP4	0.572815	0.62991	0	19	8246	chrXIV	485593	+
CAR2	0.572589	0.555565	0	31	6010	chrXII	1012487	+
MTQ1	0.572474	0.415355	0	14	7784	chrXIV	507657	+
PGC1	0.572063	0.50946	0	20	6089	chrXVI	163608	-
CBF1	0.572037	0.447617	0	21	6622	chrX	548701	+
RPF2	0.571459	0.664164	0	21	5754	chrXI	592517	-
IPL1	0.571133	0.547735	0	16	6989	chrXVI	157625	-
CKI1	0.570731	0.610468	0	15	6027	chrXII	408442	+
INO2	0.570691	0.560971	0	20	5049	chrIV	699496	-
BOP2	0.570513	0.609139	0	24	6651	chrXII	677953	+
BRE5	0.570478	0.480772	0	23	7159	chrXIV	719014	-
YJU2	0.570261	0.616674	0	26	5875	chrXI	262162	+
EMC2	0.570031	0.711503	0	16	4684	chrX	587365	-
RTS2	0.570011	0.665623	0	19	5196	chrXV	471902	+
GPI19	0.569891	0.610627	0	17	5553	chrIV	1337306	+
NGL2	0.569677	0.648822	0	16	4974	chrXIII	841682	-
RTT103	0.569264	0.71138	0	16	6940	chrIV	1039493	-
MUP3	0.569022	0.630687	0	32	6992	chrVIII	26188	+
MDM34	0.568938	0.617916	0	17	6344	chrVII	84230	-
YPT6	0.568544	0.614559	0	15	6296	chrXII	668913	-
VPS63	0.568544	0.614559	0	15	6296	chrXII	668913	-
SLY1	0.568335	0.55976	0	19	7379	chrIV	838390	+
LIP5	0.568057	0.656283	0	23	7962	chrXV	716824	-
PHB2	0.567624	0.757237	0	13	6580	chrVII	953495	-
RPB8	0.567184	0.38401	0	16	7300	chrXV	761228	-
ADE17	0.566733	0.618608	0	13	4391	chrXIII	509248	-
SEC13	0.566695	0.50435	0	18	5631	chrXII	559488	+
BST1	0.566586	0.628615	0	20	7228	chrVI	87278	-
YPT1	0.566416	0.669506	0	26	5925	chrVI	55968	-
PEP4	0.566167	0.558587	0	14	5081	chrXVI	261158	-
MET12	0.566057	0.58252	0	12	7277	chrXVI	506396	-
BDF2	0.565993	0.349261	0	15	7026	chrIV	331093	+
ACK1	0.56574	0.580753	0	16	6840	chrIV	98102	-
ATG41	0.565736	0.748284	0	27	7608	chrXVI	74818	-
DDC1	0.56538	0.541162	0	19	5787	chrXVI	179280	+
PET20	0.565124	0.697732	0	15	5371	chrXVI	251733	-
RPP0	0.565094	0.645835	0	15	4813	chrXII	805870	+
RSA3	0.56503	0.662981	0	15	5265	chrXII	579001	-
IRE1	0.564656	0.637275	0	19	8088	chrVIII	261792	-
COS8	0.564326	0.688675	0	122	6876	chrVIII	6446	+
CDC13	0.564219	0.591379	0	23	5169	chrIV	64995	-
LIP1	0.56377	0.537056	0	29	6710	chrXIII	863828	+
DPL1	0.56371	0.531458	0	19	5475	chrIV	1052241	-
MUM2	0.563666	0.614313	0	18	7779	chrII	353348	-
MSN1	0.563366	0.742856	0	19	4875	chrXV	99720	+
TRS23	0.563334	0.620852	0	25	6722	chrIV	954319	+
ECM10	0.563009	0.776825	0	25	7607	chrV	94246	+
RPC37	0.562887	0.458888	0	14	6109	chrXI	487790	+
KRE5	0.562772	0.612201	0	17	7302	chrXV	949782	+
AGE1	0.562081	0.461699	0	27	7366	chrIV	1488970	-
DYN3	0.562051	0.647086	0	21	6712	chrXIII	865305	-
MPC54	0.561726	0.449958	0	19	7048	chrXV	667225	-
HNT2	0.56141	0.543104	0	24	6445	chrIV	1073425	-
MZM1	0.561182	0.538297	0	24	6751	chrIV	1436159	+
CBP6	0.560937	0.643099	0	20	7136	chrII	480951	-
PEX31	0.560357	0.716736	0	20	6961	chrVII	502945	+
INP1	0.560327	0.602959	0	12	6623	chrXIII	671336	-
RBD2	0.560019	0.598368	0	28	7534	chrXVI	85295	-
PHO90	0.560007	0.562842	0	28	7212	chrX	60836	+
RPS11B	0.559973	0.558298	0	11	6742	chrII	332852	+
VPS27	0.559921	0.588283	0	21	7773	chrXIV	637011	+
TIR3	0.559384	0.49102	0	12	5970	chrIX	333795	+
RAD50	0.559065	0.480763	0	27	6253	chrXIV	175436	+
zz-YGL081W	0.558891	0.547721	0	18	7000	chrVII	357324	+
SMC5	0.558744	0.668584	0	25	7199	chrXV	259938	+
YPQ1	0.558709	0.59654	0	20	7745	chrXV	144223	+
DAS1	0.558287	0.52106	0	13	7686	chrX	137385	+
EAF5	0.55815	0.605094	0	29	5726	chrV	121506	+
AGC1	0.558141	0.642027	0	18	5701	chrXVI	603529	-
TFC3	0.557388	0.467516	0	14	7191	chrI	151155	-
DPC25	0.557243	0.628328	0	9	4677	chrXVI	349076	+
GRR1	0.557036	0.782631	0	16	6777	chrX	594553	-
ALG6	0.556952	0.686929	0	15	7161	chrXV	329397	+
PRP24	0.55674	0.425405	0	11	7362	chrXIII	804199	-
PPN2	0.556723	0.532256	0	14	8382	chrXIV	240317	+
MIC26	0.556634	0.695114	0	15	6599	chrVII	962058	-
KAP114	0.556462	0.648463	0	26	7079	chrVII	45469	+
TRZ1	0.556395	0.591885	0	21	4665	chrXI	589554	-
RPL30	0.556332	0.370438	0	18	7826	chrVII	439070	+
zz-YDR034C-A	0.556015	0.490306	0	16	7243	chrIV	520820	-
MDV1	0.555924	0.509619	0	23	5733	chrX	205328	+
EAR1	0.555864	0.55996	0	14	6194	chrXIII	605686	-
RPS10A	0.55573	0.465964	0	19	6570	chrXV	867118	+
RRP46	0.555585	0.60231	0	22	6119	chrVII	676330	-
RPL9B	0.555561	0.574573	0	15	5553	chrXIV	499718	+
OLE1	0.555549	0.531333	0	11	6624	chrVII	398664	+
SSH4	0.555509	0.657726	0	13	5624	chrXI	210508	+
MCY1	0.555497	0.60101	0	20	6772	chrVII	513191	+
SRB2	0.555395	0.526609	0	15	6520	chrVIII	189831	-
STV1	0.555377	0.476749	0	17	6628	chrXIII	383161	+
DPP1	0.554626	0.593019	0	17	6194	chrIV	1031683	-
zz-YJR142W	0.554359	0.63654	0	29	4674	chrX	697169	+
zz-YGL015C	0.554217	0.62264	0	19	6914	chrVII	465474	-
KKQ8	0.554042	0.487091	0	19	7248	chrXI	133422	-
RPS1B	0.553978	0.420717	0	35	6969	chrXIII	146501	+
ARP5	0.553787	0.754663	0	17	4525	chrXIV	514908	-
CYS4	0.553549	0.624195	0	15	6056	chrVII	798516	+
IFM1	0.553216	0.753571	0	15	6564	chrXV	278043	+
VPS17	0.552809	0.591283	0	22	4938	chrXV	573144	+
VPS13	0.552698	0.632251	0	19	6739	chrXII	63717	-
SWC5	0.55248	0.492826	0	17	5781	chrII	683077	-
FYV12	0.55232	0.631472	0	17	6666	chrXV	679310	+
SER1	0.55232	0.631472	0	17	6666	chrXV	679310	+
NOG1	0.55231	0.605676	0	15	6221	chrXVI	370975	+
CIK1	0.552298	0.630722	0	12	5658	chrXIII	659511	+
KTR1	0.552286	0.498023	0	20	6430	chrXV	511761	+
UTP30	0.552023	0.654726	0	10	7049	chrXI	556532	+
MIG3	0.551945	0.529534	0	13	7780	chrV	211973	-
UTP4	0.551855	0.402056	0	20	3665	chrIV	1116677	-
MPE1	0.551723	0.560551	0	18	6318	chrXI	329463	-
CSN9	0.551699	0.662103	0	20	6374	chrIV	819163	-
SSK1	0.551609	0.454649	0	12	6275	chrXII	164028	-
zz-YHR127W	0.551571	0.61809	0	21	7207	chrVIII	360926	+
ALR1	0.551355	0.46761	0	22	6833	chrXV	74183	+
zz-YOR365C	0.551244	0.393547	0	20	7009	chrXV	1025586	-
YPT11	0.551084	0.68988	0	25	7032	chrXIV	60301	+
SLX5	0.551033	0.549848	0	19	5334	chrIV	428960	+
SDO1	0.55096	0.512005	0	18	7585	chrXII	184876	-
IXR1	0.550745	0.573594	0	18	6300	chrXI	381985	-
DPB4	0.550602	0.506321	0	22	6032	chrIV	693487	+
CRP1	0.550455	0.331278	0	10	7361	chrVIII	390322	+
RPL23B	0.550365	0.508865	0	13	6174	chrV	396792	+
PTP1	0.550146	0.501001	0	21	5673	chrIV	42713	+
LDS1	0.549918	0.676418	0	22	6850	chrI	119590	-
RPB9	0.54988	0.467597	0	17	5820	chrVII	374819	-
LIF1	0.549152	0.615951	0	15	7359	chrVII	343308	+
zz-YER156C	0.548941	0.399198	0	15	6321	chrV	484311	-
zz-YDL183C	0.548619	0.522848	0	15	6014	chrIV	131901	-
RNH70	0.548168	0.425937	0	29	6396	chrVII	1045450	-
FMP25	0.548163	0.673157	0	23	5751	chrXII	283895	+
HFA1	0.548053	0.50703	0	12	5955	chrXIII	683955	-
SHY1	0.548014	0.632227	0	23	6859	chrVII	717339	+
ENO2	0.547854	0.606091	0	19	6979	chrVIII	451421	+
SCS7	0.547578	0.480778	0	15	6408	chrXIII	810787	-
KRE28	0.547302	0.445426	0	28	7555	chrIV	1500525	-
TRS130	0.547223	0.504447	0	17	6246	chrXIII	706858	-
zz-YNL144C	0.54694	0.415678	0	16	7510	chrXIV	355060	-
CRM1	0.546529	0.693405	0	13	5374	chrVII	932286	+
zz-YCR007C	0.546515	0.426728	0	19	6318	chrIII	127543	-
KRE1	0.546503	0.649909	0	26	5430	chrXIV	34192	-
TFC1	0.545934	0.631105	0	18	7031	chrII	486670	-
PTK1	0.5459	0.696811	0	14	6664	chrXI	70258	-
PYC2	0.545619	0.534693	0	16	7843	chrII	662381	-
RPN7	0.545526	0.707462	0	24	4994	chrXVI	742400	+
RPS17B	0.545392	0.505148	0	33	5359	chrIV	1355511	-
MDH1	0.54528	0.613086	0	20	6963	chrXI	279037	+
MDM32	0.545232	0.596354	0	20	6549	chrXV	606610	+
SFM1	0.544807	0.649339	0	15	7577	chrXV	373433	-
TMA108	0.544804	0.511014	0	27	7704	chrIX	92779	-
STE20	0.544794	0.391757	0	24	5579	chrVIII	98019	-
PTK2	0.544617	0.510885	0	24	7034	chrX	545733	+
SWT21	0.544568	0.65227	0	16	7071	chrXIV	287843	+
HFI1	0.544505	0.507659	0	27	6428	chrXVI	69312	+
FUR4	0.544391	0.415315	0	12	6330	chrII	281349	+
NTG2	0.544042	0.521753	0	14	6769	chrXV	249613	-
RTC2	0.543538	0.639761	0	24	6123	chrII	536469	+
CDC50	0.543404	0.727917	0	23	7719	chrIII	286751	+
ESC2	0.543273	0.622251	0	23	6947	chrIV	1199067	+
SLM1	0.543222	0.659887	0	21	5323	chrIX	169755	-
ARO1	0.543074	0.696489	0	17	6233	chrIV	704447	+
YVC1	0.542924	0.435428	0	20	5828	chrXV	487680	+
KES1	0.542773	0.56723	0	15	5625	chrXVI	279950	-
MAL32	0.542752	0.486366	0	75	6204	chrII	805338	+
OSH2	0.542283	0.727692	0	23	6552	chrIV	421717	-
IFA38	0.541837	0.601346	0	11	3756	chrII	558696	+
AYR1	0.541812	0.460346	0	18	6783	chrIX	126216	+
APA1	0.541308	0.57444	0	10	5979	chrIII	38823	-
DOT5	0.541274	0.593433	0	16	6396	chrIX	334874	+
YPF1	0.541089	0.571207	0	24	5101	chrXI	255424	-
BCD1	0.540819	0.735072	0	15	6564	chrVIII	187952	+
RPL8A	0.5407	0.514535	0	30	6832	chrVIII	35963	-
GEP7	0.540408	0.771308	0	14	5468	chrVII	395771	-
VPS53	0.540092	0.479923	0	22	7228	chrX	390867	-
UBP16	0.539728	0.643566	0	12	6012	chrXVI	418397	+
SLI1	0.539711	0.647355	0	19	6888	chrVII	917058	+
zz-YKR078W	0.539526	0.662039	0	22	5039	chrXI	584975	+
PMT5	0.539444	0.504464	0	23	6367	chrIV	289889	+
KEL3	0.539227	0.587169	0	23	7144	chrXVI	46487	-
ILV3	0.539156	0.623062	0	13	6710	chrX	466200	-
KOG1	0.5391	0.64857	0	11	5459	chrVIII	480714	-
LTO1	0.53906	0.536482	0	17	5705	chrXIV	157343	-
PRC1	0.538605	0.464483	0	26	7079	chrXIII	861907	+
EEB1	0.538553	0.377942	0	16	6340	chrXVI	369327	-
RRG8	0.538394	0.647142	0	15	5004	chrXVI	758651	+
GGA1	0.537889	0.718858	0	24	6344	chrIV	1190066	+
GAL4	0.537521	0.524012	0	29	7384	chrXVI	82322	-
CTS2	0.537516	0.519674	0	15	6066	chrIV	1219370	+
MCX1	0.537433	0.688609	0	21	6886	chrII	675123	-
CDC123	0.536994	0.642775	0	13	7431	chrXII	571831	-
TIF6	0.536813	0.568529	0	18	5982	chrXVI	593129	-
SSO1	0.536724	0.670121	0	24	7548	chrXVI	107159	+
COX11	0.536648	0.334872	0	18	7242	chrXVI	301591	+
TFA2	0.536547	0.675268	0	16	6901	chrXI	559653	+
PPH22	0.536496	0.447439	0	15	5834	chrIV	125113	-
SES1	0.536432	0.694081	0	12	6525	chrIV	489536	+
YPD1	0.53643	0.541444	0	29	6091	chrIV	33996	-
RAM1	0.536427	0.481222	0	22	6851	chrIV	296315	-
CTF8	0.535809	0.648609	0	14	5599	chrVIII	486607	-
TMA22	0.535313	0.587026	0	11	6773	chrX	461843	+
GPA1	0.535245	0.406248	0	14	5771	chrVIII	115008	-
PER1	0.53514	0.609609	0	23	7736	chrIII	207916	-
BUD4	0.535092	0.421436	0	20	6451	chrX	598664	+
UBP6	0.534734	0.614144	0	17	6899	chrVI	165037	+
NTR2	0.53467	0.63891	0	17	5865	chrXI	483154	-
PPG1	0.534497	0.701863	0	17	6222	chrXIV	685935	+
ATG4	0.534339	0.538672	0	20	7010	chrXIV	227399	+
YET3	0.534145	0.549851	0	14	6427	chrIV	330460	-
RPL16B	0.534045	0.474083	0	19	5483	chrXIV	494966	-
zz-YLR446W	0.534013	0.636111	0	27	6582	chrXII	1025177	+
GIM4	0.534006	0.663906	0	15	4863	chrV	148213	+
VMA9	0.53399	0.454742	0	10	6134	chrIII	107082	+
BDH2	0.533773	0.393014	0	28	6071	chrI	33367	+
VMA11	0.533696	0.546187	0	21	7920	chrXVI	105426	-
ELF1	0.533603	0.501039	0	18	5241	chrXI	153293	+
EMA17	0.533587	0.625175	0	15	7392	chrIX	301318	-
SFH5	0.533496	0.681598	0	18	5654	chrX	145154	+
FRT2	0.533414	0.559481	0	23	5634	chrI	92903	+
zz-YDL176W	0.53334	0.352507	0	14	6457	chrIV	142002	+
zz-YLR257W	0.533233	0.49424	0	17	7234	chrXII	658710	+
BUD8	0.533225	0.441548	0	16	7118	chrXII	833915	+
APL4	0.533131	0.407698	0	17	7058	chrXVI	626966	-
MCM6	0.533127	0.592	0	14	6386	chrVII	120903	-
NCP1	0.532915	0.522822	0	12	5633	chrVIII	190540	+
MRH1	0.532905	0.450485	0	15	4953	chrIV	507881	+
BUL2	0.532563	0.522969	0	24	7180	chrXIII	46855	+
RAD18	0.532149	0.379765	0	28	6741	chrIII	231509	+
DCG1	0.531928	0.409878	0	36	6405	chrIX	412761	-
GLY1	0.531922	0.585514	0	19	7788	chrV	68857	-
TGL3	0.531911	0.526168	0	31	6706	chrXIII	901277	-
TMS1	0.531832	0.526101	0	16	6566	chrIV	666755	-
YPT35	0.531656	0.584009	0	26	4144	chrVIII	324713	+
LEU9	0.531633	0.401354	0	23	7168	chrXV	522977	+
SCW11	0.53107	0.375602	0	13	5355	chrVII	442998	-
ECM12	0.530571	0.373627	0	19	7807	chrVIII	149452	+
zz-YGR025W	0.53048	0.649965	0	12	7524	chrVII	532877	+
zz-YGR026W	0.53048	0.649965	0	12	7524	chrVII	532877	+
OXR1	0.530301	0.590675	0	18	6020	chrXVI	175017	+
LDB16	0.530113	0.537958	0	9	7704	chrIII	108054	+
PCT1	0.530098	0.468341	0	17	6086	chrVII	904745	-
ARC40	0.530085	0.465043	0	20	7384	chrII	686581	-
TUL1	0.529861	0.616499	0	17	5601	chrXI	371777	+
DIS3	0.529691	0.311388	0	17	6929	chrXV	285405	-
CCC1	0.52964	0.589519	0	15	7195	chrXII	576722	+
MRPL10	0.529613	0.569587	0	14	8464	chrXIV	104017	-
COG1	0.529575	0.35983	0	18	7669	chrVII	80327	-
SLN1	0.52949	0.646365	0	24	5866	chrIX	73612	-
RCR2	0.529381	0.599063	0	14	5818	chrIV	454123	+
LCB3	0.529328	0.427721	0	20	7369	chrX	158191	+
RGT2	0.529237	0.458219	0	10	7722	chrIV	213129	+
ARK1	0.52915	0.371856	0	20	7273	chrXIV	597640	-
zz-YOR296W	0.528989	0.63488	0	20	6159	chrXV	870149	+
SIP5	0.528873	0.429152	0	19	7143	chrXIII	547693	+
zz-YDR262W	0.528727	0.489133	0	13	4879	chrIV	993171	+
MKC7	0.528426	0.512745	0	16	6064	chrIV	746198	-
AVT6	0.528356	0.630244	0	14	4896	chrV	400831	-
SAS2	0.528355	0.604482	0	20	5487	chrXIII	523395	-
LAM1	0.528221	0.589381	0	13	6154	chrVIII	407046	+
BAT1	0.528041	0.634906	0	27	7304	chrVIII	517563	+
MCA1	0.527867	0.60289	0	23	8056	chrXV	717126	+
RSP5	0.52754	0.580216	0	16	6947	chrV	409737	+
GCD14	0.52747	0.57299	0	15	6834	chrX	186659	-
NAT3	0.526855	0.674387	0	12	6802	chrXVI	794494	-
CCA1	0.526797	0.569666	0	28	6820	chrV	522651	-
zz-YMR160W	0.526674	0.654474	0	13	7710	chrXIII	575097	+
SLD2	0.526634	0.539042	0	24	6754	chrXI	234434	+
MRP13	0.5262	0.601018	0	12	5912	chrVII	648037	-
SEF1	0.526038	0.808949	0	19	5490	chrII	100108	-
NOP53	0.525998	0.43659	0	19	6418	chrXVI	277517	-
KIP2	0.525988	0.648509	0	16	4546	chrXVI	259341	-
SNT309	0.525893	0.731493	0	16	6007	chrXVI	730494	+
SEC23	0.525887	0.526282	0	21	5055	chrXVI	899673	-
CHS5	0.525875	0.552678	0	19	6097	chrXII	787677	+
KAR2	0.525859	0.639733	0	20	5818	chrX	381328	+
zz-YBR053C	0.525798	0.558385	0	13	8779	chrII	340744	-
COX14	0.525753	0.455524	0	48	6796	chrXIII	14718	-
APE4	0.525746	0.616826	0	25	5269	chrVIII	336387	+
ECM9	0.525731	0.531943	0	14	5763	chrXI	448016	-
VPS70	0.525711	0.660684	0	26	6949	chrX	658617	-
POP2	0.525622	0.566436	0	19	7056	chrXIV	720713	-
MNN2	0.525314	0.304477	0	18	7238	chrII	269560	-
PHO2	0.525271	0.652454	0	19	6003	chrIV	271915	-
ROT1	0.525198	0.357806	0	17	7143	chrXIII	664670	+
UIP3	0.525154	0.500012	0	11	7314	chrI	183754	+
TIF5	0.525051	0.487775	0	20	7937	chrXVI	648634	+
VID27	0.524672	0.623934	0	19	7256	chrXIV	247434	+
CCT5	0.524475	0.573801	0	25	6564	chrX	555923	+
PYP1	0.524384	0.565176	0	15	7808	chrXIV	613639	+
IOC4	0.524177	0.558291	0	19	7708	chrXIII	355407	+
ISW2	0.524063	0.62147	0	22	6301	chrXV	884419	+
POL5	0.523686	0.59793	0	27	5483	chrV	51588	-
zz-YNL040W	0.523643	0.680015	0	24	7139	chrXIV	552279	+
HHO1	0.52362	0.40279	0	23	5832	chrXVI	309588	-
SSK22	0.523391	0.630379	0	24	7804	chrIII	246589	-
SLM3	0.523334	0.595075	0	13	6339	chrIV	393896	-
zz-YER158C	0.523302	0.516305	0	18	6612	chrV	490724	-
PUS4	0.523208	0.550959	0	20	6372	chrXIV	82837	+
SKG6	0.523177	0.341394	0	24	6820	chrVIII	396770	-
ESA1	0.523104	0.63445	0	19	7012	chrXV	792521	+
NOP9	0.522751	0.519231	0	20	7426	chrX	419546	-
TIM54	0.522636	0.579436	0	19	4999	chrX	334308	+
BNA6	0.522451	0.549685	0	25	6166	chrVI	245122	-
PRM6	0.522215	0.467361	0	19	5636	chrXIII	181149	-
WBP1	0.522113	0.481478	0	18	6792	chrV	149996	-
COM2	0.522029	0.447941	0	18	6304	chrV	422512	-
zz-YER137C	0.52196	0.470351	0	10	7102	chrV	441829	-
PAU16	0.52183	0.306672	0	107	6186	chrXI	2261	-
SOV1	0.52177	0.599384	0	17	7967	chrXIII	401560	+
ATG16	0.521405	0.672149	0	12	7509	chrXIII	574828	-
GTT1	0.521349	0.68874	0	43	5749	chrIX	424506	-
CFT1	0.521223	0.589776	0	29	6705	chrIV	1063329	+
RPL40B	0.521066	0.71409	0	24	6959	chrXI	618730	-
RIB5	0.521027	0.716188	0	25	4593	chrII	728099	-
MEO1	0.520859	0.333273	0	19	6860	chrII	490864	+
ISU1	0.520531	0.534939	0	20	5573	chrXVI	297490	+
SET2	0.520473	0.455335	0	18	4783	chrX	104472	-
TPK2	0.520204	0.651457	0	25	6761	chrXVI	166125	+
VAM7	0.520148	0.705431	0	14	6907	chrVII	91492	+
ERS1	0.520147	0.656347	0	23	7648	chrIII	248764	-
LRS4	0.520113	0.566371	0	18	4929	chrIV	1339627	+
RAD28	0.520027	0.487911	0	14	5804	chrIV	503268	-
APS3	0.519938	0.403277	0	22	7977	chrX	396571	-
MOB1	0.51988	0.417193	0	30	6946	chrIX	166368	+
UBP8	0.519788	0.643575	0	17	6929	chrXIII	716551	+
CUZ1	0.519034	0.680211	0	20	6511	chrXIV	342423	+
FEX2	0.518955	0.684771	0	96	7044	chrXVI	14365	-
PHO13	0.51892	0.692452	0	30	6288	chrIV	32315	+
PEX7	0.518599	0.531554	0	25	5700	chrIV	741735	-
EMP24	0.518282	0.394516	0	20	6414	chrVII	123282	-
FAT1	0.518272	0.470435	0	15	6209	chrII	318271	+
ILT1	0.518264	0.524821	0	11	7639	chrIV	626066	-
RSA4	0.518257	0.552684	0	28	6948	chrIII	242319	-
MCM7	0.518255	0.436004	0	12	6532	chrII	625708	+
KCC4	0.518186	0.578366	0	19	9136	chrIII	79136	+
INO4	0.517878	0.522428	0	20	4491	chrXV	111842	-
MCM10	0.51783	0.617407	0	21	5144	chrIX	62718	-
ESL1	0.51783	0.617407	0	21	5144	chrIX	62718	-
ARG5,6	0.517606	0.613822	0	13	4320	chrV	295492	+
TAF14	0.517565	0.64652	0	18	6184	chrXVI	305301	+
SMP1	0.517391	0.549801	0	12	6471	chrII	595022	-
SHS1	0.517209	0.555726	0	24	5872	chrIV	52450	+
SRO7	0.516944	0.404737	0	20	7355	chrXVI	634126	+
OPI1	0.516687	0.716876	0	25	5830	chrVIII	67489	-
GCD10	0.516591	0.480831	0	16	6498	chrXIV	510216	-
GLE2	0.516568	0.365349	0	14	6569	chrV	374678	-
RRN6	0.516384	0.723734	0	25	8245	chrII	201724	-
MRPS18	0.516342	0.209236	0	20	6860	chrXIV	58159	+
NPP1	0.516302	0.529121	0	12	5392	chrIII	166351	-
zz-YCR025C	0.516302	0.529121	0	12	5392	chrIII	166351	-
ARP10	0.516139	0.589934	0	17	6957	chrIV	667030	+
zz-YML053C	0.515832	0.450439	0	31	5775	chrXIII	169770	-
BSC6	0.515582	0.594802	0	19	7043	chrXV	65608	+
MOH1	0.515295	0.446809	0	21	5832	chrII	126722	+
SWA2	0.515227	0.660127	0	20	6861	chrIV	1108080	-
RAX1	0.515149	0.619382	0	18	5516	chrXV	880982	+
GNP1	0.514944	0.573445	0	33	6374	chrIV	1468376	-
SUP35	0.514935	0.569033	0	20	6504	chrIV	808324	+
FMP41	0.514923	0.561901	0	20	5914	chrXIV	318826	-
REA1	0.51467	0.565599	0	23	6063	chrXII	363827	-
VMA1	0.514591	0.564522	0	17	4752	chrIV	126734	+
SAP4	0.514496	0.445568	0	19	5883	chrVII	67178	-
ARL1	0.514394	0.638222	0	15	4172	chrII	568504	-
PRP31	0.514132	0.540175	0	15	3941	chrVII	666320	+
UTP11	0.51408	0.603991	0	25	5762	chrXI	256470	-
SDH3	0.514011	0.687501	0	14	4894	chrXI	179691	+
PRP8	0.514	0.601942	0	15	6662	chrVIII	437006	-
COA3	0.513889	0.659556	0	19	7978	chrX	316752	+
LCD1	0.513849	0.331028	0	21	6054	chrIV	1447861	+
LNP1	0.513711	0.595064	0	15	5412	chrVIII	486863	+
zz-YPL225W	0.513675	0.611134	0	17	6398	chrXVI	126014	+
OAR1	0.513515	0.65849	0	11	8272	chrXI	336149	-
GYP6	0.513493	0.565777	0	22	5631	chrX	359673	-
LSM3	0.51344	0.463636	0	29	5769	chrXII	1014192	-
YTA12	0.51329	0.649751	0	25	8241	chrXIII	448266	-
UTP22	0.513263	0.506422	0	10	5079	chrVII	662128	+
SNC1	0.513241	0.681765	0	24	5323	chrI	87318	+
SSP120	0.512983	0.452846	0	21	6425	chrXII	640311	+
ARP6	0.51294	0.630581	0	25	5976	chrXII	301956	-
SNU66	0.512884	0.69017	0	21	7769	chrXV	896377	-
AMA1	0.512816	0.453183	0	17	6339	chrVII	945082	+
STP4	0.512815	0.459653	0	18	6768	chrIV	368160	-
GPC1	0.512707	0.531479	0	16	8083	chrVII	788673	+
FSH2	0.512663	0.702726	0	17	6936	chrXIII	716275	-
SUM1	0.512552	0.404499	0	21	5371	chrIV	1084573	-
MMM1	0.512369	0.530346	0	18	5474	chrXII	136580	+
MCD4	0.512362	0.633362	0	13	7629	chrXI	140690	-
PUB1	0.512075	0.519785	0	22	7051	chrXIV	602856	+
SET3	0.512057	0.578783	0	18	6419	chrXI	499808	-
TOS3	0.512017	0.587048	0	18	8099	chrVII	165146	-
zz-YNL095C	0.512005	0.46367	0	16	6883	chrXIV	447032	-
zz-YMR027W	0.511856	0.733146	0	24	5012	chrXIII	325844	+
GCD6	0.511716	0.448599	0	22	6283	chrIV	884724	+
YAH1	0.511637	0.675645	0	24	6963	chrXVI	73865	-
zz-YER152C	0.511597	0.47542	0	23	5471	chrV	473969	-
RPS14A	0.511307	0.643472	0	16	7148	chrIII	178187	-
VAN1	0.511305	0.600034	0	30	6744	chrXIII	41805	-
zz-YKR011C	0.510816	0.339617	0	12	7894	chrXI	462756	-
MNR2	0.510319	0.424666	0	19	6727	chrXI	317600	+
MOT2	0.510181	0.480142	0	13	5092	chrV	292994	+
CDC9	0.509992	0.579137	0	23	6937	chrIV	167253	-
BNA4	0.509636	0.440988	0	32	7066	chrII	39180	+
MIM1	0.509577	0.584924	0	23	7821	chrXV	274324	-
zz-YKL106C-A	0.509572	0.672949	0	21	8114	chrXI	237224	-
TCP1	0.509506	0.597425	0	24	6638	chrIV	887219	+
AZR1	0.509199	0.657552	0	19	6731	chrVII	942719	+
RKR1	0.509156	0.307021	0	8	4494	chrXIII	768044	-
ERG25	0.50898	0.575187	0	20	6444	chrVII	610501	+
GIR2	0.508945	0.421917	0	26	6272	chrIV	765706	+
IRC4	0.508735	0.484677	0	55	7137	chrIV	1517718	-
THG1	0.508622	0.583737	0	10	7714	chrVII	532573	-
SPT7	0.508546	0.663767	0	22	8337	chrII	405339	-
zz-YPL150W	0.508448	0.519507	0	13	5301	chrXVI	267812	+
ART5	0.508409	0.477789	0	27	7219	chrVII	627077	-
VPS62	0.508227	0.666804	0	20	4816	chrVII	770563	+
zz-YJL107C	0.507814	0.412109	0	20	6889	chrX	220105	-
SNO2	0.507668	0.528273	0	58	6244	chrXIV	12948	-
zz-YMR295C	0.50752	0.51194	0	23	6858	chrXIII	858919	-
LRE1	0.507483	0.565225	0	11	5514	chrIII	35619	+
LPP1	0.507342	0.482207	0	26	7405	chrIV	1455891	-
PSR1	0.507269	0.533662	0	8	5676	chrXII	130783	-
FRD1	0.507169	0.507172	0	19	7185	chrV	66781	-
SND3	0.507169	0.476949	0	18	7647	chrII	452662	+
SIN4	0.507	0.606397	0	17	6253	chrXIV	206954	+
RPN1	0.506902	0.671505	0	9	7358	chrVIII	164718	-
RGI1	0.506901	0.548695	0	12	3838	chrV	291808	+
KRR1	0.506867	0.620588	0	27	7701	chrIII	23343	-
PKC1	0.506786	0.538108	0	41	7188	chrII	17900	-
NHP6B	0.506475	0.530976	0	15	6661	chrII	426813	-
MIF2	0.506372	0.528197	0	15	7231	chrXI	273418	+
STB2	0.50626	0.382036	0	16	6590	chrXIII	382876	-
IRC21	0.506133	0.691363	0	14	6261	chrXIII	412854	-
RPS4A	0.505286	0.618463	0	37	5368	chrX	703030	-
PEX25	0.504578	0.653619	0	13	6760	chrXVI	338644	-
CDS1	0.504099	0.461302	0	13	5723	chrII	297767	-
MBA1	0.504052	0.482221	0	16	4478	chrII	599945	-
GPM2	0.504009	0.526721	0	16	6822	chrIV	414016	+
PET111	0.503827	0.657966	0	11	6060	chrXIII	782364	-
HPF1	0.503723	0.472095	0	23	7024	chrXV	31610	-
FYV8	0.50348	0.471324	0	15	6282	chrVII	892193	-
SMC3	0.503425	0.383663	0	30	6581	chrX	302851	-
AKL1	0.50316	0.394234	0	12	5880	chrII	360285	-
IRA1	0.502675	0.635355	0	23	5172	chrII	526883	-
zz-YNL193W	0.502598	0.471306	0	19	6387	chrXIV	274417	+
PHD1	0.502588	0.337092	0	11	8078	chrXI	356474	+
MTM1	0.502384	0.489768	0	21	6150	chrVII	1007377	-
KAR5	0.502274	0.367473	0	14	7964	chrXIII	399901	+
FZF1	0.501896	0.634444	0	29	6065	chrVII	22323	+
TUP1	0.50183	0.333442	0	25	6522	chrIII	262592	-
TRS120	0.501817	0.690913	0	16	5952	chrIV	1287984	-
MCK1	0.501578	0.516905	0	21	7244	chrXIV	57672	-
DAD2	0.501475	0.77327	0	19	6389	chrXI	596815	-
CBK1	0.501453	0.346108	0	19	7381	chrXIV	332467	+
HXT1	0.501345	0.554613	0	13	6179	chrVIII	292843	-
zz-YOL057W	0.501193	0.504823	0	18	4214	chrXV	220793	+
GPA2	0.501141	0.428682	0	11	3532	chrV	195165	+
RIX1	0.501131	0.611272	0	20	8033	chrVIII	493912	+
SWE1	0.501063	0.699552	0	25	5761	chrX	79390	-
GLG2	0.500977	0.465614	0	20	7710	chrX	156151	-
zz-YML131W	0.500942	0.37296	0	60	7324	chrXIII	10096	+
YKE2	0.500837	0.552136	0	14	5786	chrXII	549017	+
ATG14	0.500831	0.51758	0	24	6581	chrII	494092	-
CTR9	0.500806	0.485619	0	21	6047	chrXV	52795	-
SCD5	0.500785	0.548411	0	20	5960	chrXV	939381	-
MRT4	0.500747	0.311033	0	12	4915	chrXI	426245	+
VPS33	0.500722	0.610811	0	25	7520	chrXII	912307	-
UBX4	0.500384	0.662608	0	16	6495	chrXIII	405552	-
SAM3	0.50032	0.385864	0	78	6930	chrXVI	22885	+
SSA3	0.500283	0.476387	0	20	5460	chrII	87768	-
AAR2	0.500283	0.476387	0	20	5460	chrII	87768	-
SOL1	0.500175	0.522844	0	24	6488	chrXIV	690246	+
DUF1	0.500092	0.599575	0	16	7531	chrXV	158876	-
YIH1	0.499724	0.687661	0	22	6830	chrIII	224200	-
VPS21	0.499563	0.63247	0	20	6123	chrXV	490828	-
HRD1	0.49943	0.383135	0	11	6151	chrXV	303135	-
RAD16	0.499203	0.704154	0	17	7537	chrII	467224	+
MLP1	0.499197	0.707815	0	23	6642	chrXI	619676	+
RPS20	0.499149	0.454159	0	20	7301	chrVIII	75429	+
AIM6	0.49913	0.529222	0	35	6375	chrIV	30675	+
JHD1	0.498902	0.687208	0	9	7054	chrV	254698	+
RAD30	0.4989	0.666903	0	17	7030	chrIV	1303199	+
SMC1	0.498885	0.468811	0	18	6238	chrVI	119427	+
FOL1	0.498857	0.552872	0	14	6078	chrXIV	164612	+
RPS5	0.498853	0.374775	0	26	6100	chrX	651932	+
AGP3	0.498758	0.486722	0	46	5664	chrVI	16722	+
WHI2	0.498553	0.505587	0	19	6895	chrXV	410225	+
AFR1	0.49854	0.475701	0	10	5201	chrIV	616337	-
GIS4	0.498432	0.417005	0	13	6076	chrXIII	258536	-
SHE3	0.498329	0.633739	0	27	5946	chrII	496894	-
CDC31	0.498269	0.528833	0	10	4395	chrXV	811019	+
TAZ1	0.498188	0.543403	0	20	5391	chrXVI	814334	+
CMR1	0.498048	0.677436	0	16	7243	chrIV	174877	+
HOS4	0.498042	0.716972	0	17	6612	chrIX	151623	+
SOK2	0.497887	0.645114	0	19	6176	chrXIII	305809	-
zz-YBR027C	0.497792	0.503758	0	15	6251	chrII	296017	-
YPK3	0.497792	0.503758	0	15	6251	chrII	296017	-
MIL1	0.497425	0.368278	0	24	6255	chrVI	65333	+
CAF16	0.497304	0.561212	0	20	6777	chrVI	80187	-
CDC23	0.497272	0.595529	0	16	6338	chrVIII	439079	-
AQY2	0.497234	0.40155	0	30	7410	chrXII	36426	-
NAB3	0.49722	0.408717	0	17	7156	chrXVI	187790	-
RRM3	0.497119	0.462416	0	15	7795	chrVIII	172955	-
PUF6	0.496843	0.585424	0	25	5863	chrIV	1443381	-
TAF6	0.49675	0.583351	0	18	4889	chrVII	299719	-
PRX1	0.496633	0.516788	0	16	6507	chrII	101157	-
NEO1	0.496621	0.482408	0	22	7324	chrIX	261158	+
WAR1	0.496175	0.647331	0	26	6496	chrXIII	115319	-
RTT105	0.49617	0.489589	0	18	6476	chrV	366823	+
CCS1	0.496096	0.673432	0	12	7967	chrXIII	348232	-
VPS54	0.495923	0.525765	0	13	8024	chrIV	497389	-
PFK27	0.495851	0.464173	0	18	6428	chrXV	68989	-
MRX11	0.495704	0.560846	0	22	5332	chrXVI	475711	-
GYP7	0.495309	0.552994	0	23	5816	chrIV	36563	-
SSZ1	0.495195	0.575991	0	18	5585	chrVIII	227109	-
SPE2	0.495079	0.452653	0	11	5520	chrXV	233720	-
CCR4	0.49499	0.425248	0	21	6617	chrI	113343	-
zz-YDR524W-C	0.49485	0.416264	0	28	7284	chrIV	1489470	+
MRH4	0.494803	0.50566	0	16	6614	chrVII	383170	-
FMN1	0.494751	0.498401	0	22	5766	chrIV	935903	-
SDH2	0.494471	0.652141	0	15	7751	chrXII	53943	-
TPO5	0.49426	0.607777	0	21	7221	chrXI	122271	-
DCW1	0.49425	0.483906	0	16	8450	chrXI	352799	-
BIR1	0.494235	0.669204	0	18	5096	chrX	587639	+
DSE1	0.494216	0.303321	0	15	6274	chrV	409139	-
RNA14	0.494108	0.577297	0	16	6456	chrXIII	392777	+
IMA2	0.49409	0.557886	0	35	7250	chrXV	24255	-
TDA8	0.493967	0.25851	0	60	5684	chrI	13827	-
MRF1	0.493929	0.548484	0	13	6142	chrVII	235928	-
MRPS28	0.493917	0.594759	0	17	7126	chrIV	1146313	+
TPM2	0.493726	0.699686	0	28	5342	chrIX	89691	-
zz-YNL115C	0.493665	0.380103	0	12	7084	chrXIV	412070	-
GIT1	0.493574	0.35685	0	45	7575	chrIII	298828	-
PAU15	0.493519	0.38123	0	79	5540	chrIX	433854	+
MSH2	0.493468	0.635766	0	18	8015	chrXV	147385	+
ERV41	0.493403	0.591929	0	26	6766	chrXIII	140202	-
YIP5	0.49326	0.715564	0	13	5631	chrVII	200191	-
SWC4	0.493233	0.597536	0	21	8028	chrVII	499849	-
BEM2	0.493189	0.47212	0	16	6045	chrV	483004	-
BUG1	0.493087	0.526927	0	18	5098	chrIV	283423	+
YPS6	0.493018	0.57347	0	72	6002	chrIX	432315	-
SSK2	0.493004	0.698095	0	17	6131	chrXIV	685660	-
SHC1	0.492982	0.359061	0	17	5850	chrV	351580	+
CCH1	0.492979	0.52805	0	18	5811	chrVII	924719	+
SSP2	0.492537	0.351093	0	16	7514	chrXV	789797	-
zz-YOR289W	0.492463	0.557996	0	15	7316	chrXV	853375	+
BBP1	0.492425	0.508958	0	29	6563	chrXVI	67737	+
RRP3	0.492399	0.555054	0	19	4848	chrVIII	229026	-
MRPL35	0.492334	0.472384	0	22	6201	chrIV	1110613	+
GPI17	0.492331	0.671872	0	22	4422	chrIV	1331177	+
HAL9	0.491841	0.48018	0	23	8406	chrXV	153508	-
zz-YDR239C	0.491816	0.604935	0	18	6802	chrIV	943418	-
zz-YGL204C	0.491683	0.651902	0	18	6191	chrVII	112024	-
RBH1	0.491249	0.478108	0	20	6535	chrX	85665	+
KIP1	0.491045	0.697497	0	17	6581	chrII	101914	+
VFA1	0.491036	0.38375	0	25	5873	chrV	415896	+
TOM70	0.491029	0.384596	0	13	6122	chrXIV	400524	-
CBF2	0.490958	0.641071	0	15	6056	chrVII	767523	+
zz-YLL053C	0.490901	0.312103	0	32	7214	chrXII	36264	-
GPR1	0.490891	0.284352	0	16	6889	chrIV	392264	-
PSR2	0.490806	0.505081	0	18	6229	chrXII	180073	+
POP4	0.490575	0.636413	0	20	5343	chrII	728904	+
PBP1	0.490568	0.410952	0	14	5812	chrVII	853390	-
PPE1	0.490389	0.678146	0	17	4831	chrVIII	249649	-
MSN2	0.490011	0.255245	0	10	6905	chrXIII	346916	-
CCT7	0.489461	0.539923	0	24	7751	chrX	207875	+
COX4	0.48943	0.345989	0	24	4789	chrVII	150274	-
HOT1	0.489381	0.560449	0	13	5833	chrXIII	606104	+
PCM1	0.48913	0.511179	0	25	6586	chrV	43277	+
RIB1	0.488941	0.457736	0	16	5849	chrII	159665	-
QCR10	0.488928	0.563984	0	22	8047	chrVIII	107784	+
RPL15B	0.488912	0.390871	0	16	4360	chrXIII	510328	-
SPT20	0.488845	0.41152	0	20	5702	chrXV	47587	-
RPL1B	0.48858	0.587385	0	18	8486	chrVII	254618	+
CNB1	0.488388	0.554933	0	15	6252	chrXI	82964	+
SRO77	0.488321	0.384543	0	50	6933	chrII	13731	-
HFM1	0.488112	0.546653	0	23	7252	chrVII	30197	-
SPO11	0.487846	0.607085	0	22	5831	chrVIII	64208	-
SCM3	0.487844	0.610606	0	10	8901	chrIV	212011	-
RPS18B	0.487791	0.465527	0	10	6249	chrXIII	223805	-
RGR1	0.487744	0.592166	0	15	5401	chrXII	278593	-
ERV29	0.487647	0.586067	0	33	6411	chrVII	1061583	-
AIM44	0.487565	0.474133	0	15	3724	chrXVI	254289	-
ENP1	0.487406	0.475216	0	27	5692	chrII	714451	-
SER33	0.487129	0.435918	0	26	5823	chrIX	222560	-
RPS8A	0.487058	0.529597	0	20	6092	chrII	89416	-
SWF1	0.48701	0.536061	0	20	5634	chrIV	703272	+
FLC2	0.487006	0.481576	0	23	7006	chrI	45810	+
FDO1	0.486993	0.554522	0	17	8257	chrXIII	553281	+
ADE2	0.48695	0.562071	0	20	8536	chrXV	566219	-
FET4	0.486936	0.433536	0	25	5840	chrXIII	914711	-
RTA1	0.486835	0.53439	0	17	6498	chrVII	919442	-
zz-YMR099C	0.486477	0.579303	0	18	7221	chrXIII	464796	-
TYW3	0.486475	0.387048	0	10	6460	chrVII	405789	+
UBC5	0.4862	0.580818	0	18	6527	chrIV	569791	-
YKU80	0.485947	0.503651	0	8	5741	chrXIII	480182	-
zz-YNR029C	0.4858	0.705294	0	17	5826	chrXIV	678476	-
PRS1	0.485687	0.791971	0	15	5872	chrXI	107172	+
BPH1	0.485641	0.478825	0	17	6765	chrIII	179432	+
TOF1	0.485475	0.632931	0	22	8235	chrXIV	122887	+
NNR1	0.485401	0.528793	0	20	4872	chrXIV	264523	-
MUD2	0.485287	0.51645	0	12	7080	chrXI	296158	-
VRG4	0.484938	0.418506	0	18	7074	chrVII	76884	+
RSM28	0.484873	0.675472	0	24	5849	chrIV	1436938	+
DAD1	0.48484	0.596205	0	16	5744	chrIV	478735	-
ZRT3	0.484769	0.443666	0	20	5988	chrXI	118780	+
zz-YDL057W	0.484602	0.487307	0	11	6104	chrIV	351442	+
SSN2	0.484535	0.531886	0	25	5348	chrIV	1349963	-
DSE4	0.484421	0.516801	0	35	6235	chrXIV	759213	-
SNU13	0.484414	0.173415	0	24	7205	chrV	101870	+
BUD20	0.484256	0.647123	0	26	6401	chrXII	282457	-
IRC8	0.484196	0.494957	0	23	5798	chrX	339663	+
zz-YLR046C	0.483894	0.400558	0	9	4548	chrXII	241638	-
WTM2	0.48385	0.460278	0	19	7810	chrXV	768372	+
TRM10	0.483732	0.387735	0	20	8293	chrXV	142830	+
SEC11	0.483675	0.437811	0	28	5715	chrIX	398769	+
zz-YIR021W-A	0.483675	0.437811	0	28	5715	chrIX	398769	+
OPT2	0.483584	0.397762	0	41	6235	chrXVI	927310	-
FCY21	0.483314	0.608959	0	9	4886	chrV	274473	+
CUR1	0.483313	0.558431	0	16	7650	chrXVI	843215	+
ARP3	0.483063	0.489493	0	23	8172	chrX	559121	-
UBP7	0.483037	0.69166	0	27	6006	chrIX	48129	+
EUG1	0.482929	0.527049	0	25	7882	chrIV	1478637	+
CRN1	0.482873	0.635131	0	31	6893	chrXII	990801	+
BFR1	0.482632	0.49071	0	25	7287	chrXV	720231	-
BUD6	0.482527	0.418585	0	12	6580	chrXII	771699	-
TLG1	0.482492	0.560134	0	14	4905	chrIV	1398751	-
SPT3	0.482449	0.488885	0	24	5954	chrIV	1258694	+
CDC53	0.482224	0.577473	0	20	5990	chrIV	224060	+
ATM1	0.482217	0.427875	0	23	6440	chrXIII	869642	-
TUB2	0.481833	0.460986	0	29	5928	chrVI	56357	+
PDL32	0.481749	0.478507	0	21	7932	chrXIII	442517	+
FHL1	0.481654	0.563546	0	26	6831	chrXVI	736664	-
ASF1	0.481612	0.450556	0	18	4788	chrX	196246	+
VHS3	0.481485	0.43335	0	15	3855	chrXV	429972	-
UTR1	0.481353	0.439462	0	20	5929	chrX	528458	-
MMS21	0.481244	0.49862	0	30	5834	chrV	121251	-
LAG2	0.481174	0.366143	0	18	7790	chrXV	274926	+
LAP3	0.481139	0.5611	0	17	6365	chrXIV	200418	+
MAG1	0.48095	0.429564	0	15	5332	chrV	456064	-
PSO2	0.480885	0.601958	0	14	7501	chrXIII	544963	-
ETP1	0.48079	0.695352	0	17	6581	chrVIII	83719	-
PNO1	0.480712	0.515364	0	21	6540	chrXV	606163	-
zz-YLR146W-A	0.480696	0.412409	0	9	6091	chrXII	433925	+
EAF7	0.480649	0.368336	0	17	8589	chrXIV	370395	+
LHS1	0.480591	0.565955	0	12	6856	chrXI	296439	+
TPS2	0.480535	0.608376	0	15	5246	chrIV	593689	+
CLC1	0.480394	0.641983	0	20	5054	chrVII	832443	+
CHK1	0.48026	0.650555	0	27	5555	chrII	749596	+
REV1	0.480138	0.552761	0	16	5227	chrXV	981693	+
SDD3	0.480099	0.388899	0	23	7016	chrXV	135872	-
CLB6	0.480056	0.584972	0	22	6705	chrVII	706540	-
FAP7	0.479849	0.705656	0	21	7094	chrIV	164014	-
RIM9	0.479843	0.381056	0	13	7350	chrXIII	397063	+
RPN9	0.479795	0.549078	0	17	6845	chrIV	1322227	+
zz-YGL159W	0.479636	0.537672	0	17	6714	chrVII	202744	+
EUC1	0.479361	0.501207	0	10	6723	chrXIII	493863	-
DSN1	0.479319	0.445161	0	14	8204	chrIX	375420	+
MSH3	0.479313	0.481995	0	23	7037	chrIII	279816	-
YAK1	0.47924	0.409781	0	21	7589	chrX	150511	-
URA8	0.479226	0.634817	0	24	6491	chrX	620591	+
TOA1	0.479222	0.634038	0	21	6655	chrXV	712538	-
PET127	0.479211	0.721021	0	21	7907	chrXV	361426	+
NUP42	0.479174	0.41854	0	17	7744	chrIV	844877	-
MYO3	0.478974	0.469362	0	17	6117	chrXI	200182	-
zz-YGR066C	0.478895	0.450344	0	31	6656	chrVII	621905	-
EFM4	0.478804	0.57857	0	23	5722	chrIX	242065	+
THI4	0.478715	0.275268	0	17	6490	chrVII	780201	+
FAR7	0.478642	0.585783	0	16	5902	chrVI	160549	+
PUG1	0.478316	0.480056	0	46	6171	chrV	559362	+
ATF2	0.478058	0.426923	0	10	7070	chrVII	850517	-
ATP1	0.477912	0.671032	0	27	6085	chrII	36778	+
zz-YIR016W	0.47788	0.390201	0	23	6948	chrIX	382609	+
URA7	0.477869	0.355767	0	12	5463	chrII	145748	-
PAP1	0.477775	0.711254	0	17	5290	chrXI	443035	+
NMD2	0.477603	0.454589	0	14	6114	chrVIII	255765	-
zz-YMR114C	0.477525	0.301376	0	11	4843	chrXIII	497456	-
EBS1	0.477314	0.667907	0	16	7161	chrIV	861763	+
MSH5	0.477231	0.610693	0	17	4653	chrIV	178339	+
PRM1	0.477148	0.349379	0	20	9485	chrXIV	110881	+
ADH2	0.476942	0.320212	0	28	4700	chrXIII	874336	-
UTP13	0.476869	0.63346	0	13	5513	chrXII	581738	-
IPI1	0.476818	0.44064	0	12	5869	chrVIII	276805	+
GAS5	0.476685	0.570204	0	25	5683	chrXV	268209	+
SAN1	0.476442	0.615378	0	21	5643	chrIV	743937	-
YAP1	0.476332	0.380651	0	16	6760	chrXIII	253722	+
UBP15	0.47627	0.48	0	23	4282	chrXIII	874828	+
SNF8	0.475923	0.487608	0	17	6013	chrXVI	554335	-
CPR6	0.475832	0.440213	0	14	6716	chrXII	573218	-
GIS2	0.475082	0.489513	0	18	6499	chrXIV	167792	-
DPI34	0.475041	0.344802	0	20	6340	chrXV	537412	+
AUR1	0.474878	0.388389	0	19	6158	chrXI	435274	+
MRP10	0.474787	0.545435	0	15	6082	chrIV	372256	+
TMN2	0.474634	0.453858	0	24	8068	chrIV	671005	-
ELP4	0.474622	0.544244	0	7	5815	chrXVI	360215	+
SNU23	0.474555	0.398215	0	20	5320	chrIV	285123	-
UPS1	0.474512	0.600147	0	12	7370	chrXII	540522	-
DNM1	0.474476	0.574025	0	13	6339	chrXII	147878	+
GSP2	0.47407	0.772574	0	16	5238	chrXV	682176	-
SCT1	0.473695	0.515994	0	25	8633	chrII	203491	+
SUT1	0.473487	0.48681	0	15	6634	chrVII	198143	+
ARC1	0.47329	0.369641	0	15	5424	chrVII	307468	+
MMO1	0.473248	0.489022	0	11	8671	chrXI	356300	+
NOP13	0.473183	0.463819	0	17	6291	chrXIV	308597	-
VPS24	0.472917	0.592725	0	16	7460	chrXI	360067	+
VMA2	0.472665	0.636045	0	22	6871	chrII	492814	-
RMD6	0.472662	0.626869	0	49	5781	chrV	13657	+
RPT4	0.47264	0.445432	0	12	3637	chrXV	813675	-
MPD1	0.472514	0.486388	0	15	7399	chrXV	853086	-
TBS1	0.472512	0.345871	0	13	5403	chrII	544474	-
RPS11A	0.472138	0.387483	0	12	5692	chrIV	491530	+
ERO1	0.471989	0.497133	0	53	7078	chrXIII	13219	-
RPL13A	0.471957	0.399808	0	17	5851	chrIV	308430	+
PXA1	0.471931	0.452005	0	15	6488	chrXVI	273242	+
ADH5	0.471904	0.389881	0	19	6286	chrII	533661	+
RPL23A	0.47179	0.589184	0	34	7227	chrII	60743	-
CLF1	0.471644	0.59261	0	11	6640	chrXII	384508	-
IMP3	0.471607	0.642943	0	19	6890	chrVIII	393567	+
PKP1	0.471483	0.724279	0	13	5891	chrIX	276272	-
SAP30	0.471243	0.753717	0	12	6059	chrXIII	794937	+
MEF1	0.471101	0.526241	0	13	5780	chrXII	273867	-
BUD14	0.470984	0.271731	0	18	7104	chrI	168981	-
RHO4	0.470909	0.415131	0	17	5833	chrXI	548208	+
SPA2	0.470905	0.376076	0	15	5536	chrXII	100840	+
PAR32	0.47088	0.555491	0	18	7057	chrIV	148207	+
AMD2	0.470878	0.696712	0	17	7063	chrIV	946757	+
PEX28	0.470843	0.667034	0	23	7459	chrVIII	397242	+
RSE1	0.47081	0.607707	0	24	6022	chrXIII	178130	-
THP2	0.470761	0.587207	0	17	6737	chrVIII	439337	+
RSC9	0.470669	0.455248	0	45	6507	chrXIII	17083	+
RPL34B	0.470462	0.529101	0	19	6588	chrIX	257067	-
SNU114	0.47036	0.537861	0	22	7259	chrXI	122531	+
RPL20A	0.470315	0.360595	0	13	7303	chrXIII	754186	-
ECT1	0.470223	0.643533	0	22	5342	chrVII	506993	+
SKI6	0.470209	0.433878	0	18	5529	chrVII	888801	+
zz-YDR444W	0.470143	0.517596	0	26	5606	chrIV	1350273	+
GPD1	0.470108	0.600999	0	14	8041	chrIV	411716	+
MCM21	0.46993	0.555772	0	17	6583	chrIV	1103771	+
FOL2	0.469664	0.500169	0	25	6752	chrVII	1025859	-
MRX4	0.469656	0.655158	0	9	4564	chrXVI	231128	+
CIN8	0.469609	0.346225	0	25	6681	chrV	39625	-
RPN5	0.469483	0.48168	0	20	5494	chrIV	190915	+
TAF1	0.469362	0.440913	0	30	6213	chrVII	1043062	-
TSL1	0.469342	0.339577	0	20	6632	chrXIII	70676	+
ADE5,7	0.469121	0.5375	0	25	7728	chrVII	56431	+
RPC34	0.468967	0.337028	0	21	7715	chrXIV	635280	-
SRL4	0.468871	0.524734	0	19	6033	chrXVI	488217	-
CDC45	0.468691	0.563644	0	21	6285	chrXII	345972	-
zz-YHL026C	0.468618	0.359839	0	28	6361	chrVIII	54288	-
MCD1	0.46836	0.453579	0	9	5304	chrIV	444685	+
TFC8	0.468216	0.54645	0	24	5801	chrXVI	543846	-
USO1	0.468195	0.357808	0	18	7552	chrIV	345672	+
DST1	0.467708	0.51213	0	9	6040	chrVII	417490	+
PCH2	0.467684	0.533783	0	14	5037	chrII	600569	+
TCB3	0.467535	0.493409	0	20	5894	chrXIII	129524	-
DDR48	0.467382	0.476503	0	14	6313	chrXIII	608750	+
PTR2	0.466931	0.492423	0	17	7291	chrXI	615593	+
MNN1	0.466201	0.352483	0	18	7017	chrV	153612	+
RPS25B	0.466127	0.38842	0	14	7008	chrXII	796330	-
CHC1	0.465886	0.518549	0	21	4838	chrVII	107541	-
QRI7	0.465858	0.564623	0	18	5837	chrIV	274852	-
KTI11	0.465745	0.404809	0	20	5684	chrII	89999	+
UME1	0.46571	0.554586	0	18	6017	chrXVI	291062	-
HSC82	0.465701	0.519229	0	13	4038	chrXIII	632349	+
NIP7	0.465589	0.501238	0	18	7217	chrXVI	153491	+
SRB5	0.465486	0.43579	0	17	6152	chrVII	698355	-
APE2	0.46521	0.587423	0	12	4820	chrXI	155011	+
MDJ1	0.465047	0.517748	0	19	6907	chrVI	106238	-
RTK1	0.465027	0.541004	0	15	6605	chrIV	407358	-
zz-YNL050C	0.464917	0.612155	0	24	6165	chrXIV	534952	-
NOP7	0.464842	0.515068	0	15	6424	chrVII	695422	+
APS2	0.464739	0.419483	0	24	7263	chrX	545402	-
CTF3	0.464727	0.50073	0	16	7397	chrXII	879745	+
EGD1	0.464577	0.321259	0	27	6593	chrXVI	481910	-
zz-YPR003C	0.464549	0.708284	0	17	5267	chrXVI	563768	-
CWC25	0.464526	0.777734	0	23	5882	chrXIV	186879	-
BNI4	0.464334	0.637346	0	15	6071	chrXIV	211782	+
RRT12	0.464331	0.547519	0	21	7310	chrIII	209640	-
SGF29	0.464274	0.592622	0	15	6730	chrIII	104328	-
NMA2	0.464252	0.479225	0	19	5316	chrVII	511464	+
RSM26	0.464224	0.312553	0	21	6259	chrX	618207	+
MHF2	0.464185	0.394159	0	20	7063	chrIV	169579	-
MRPL3	0.464023	0.672709	0	20	5621	chrXIII	321948	+
RPL27B	0.463702	0.525555	0	16	5467	chrIV	1401817	+
AFT2	0.463627	0.531137	0	24	5146	chrXVI	169368	-
RRP40	0.463619	0.352707	0	23	5629	chrXV	55575	+
SEC17	0.463561	0.592304	0	21	6074	chrII	125094	+
STU1	0.463539	0.695721	0	16	6417	chrII	158420	-
VMA16	0.463386	0.557094	0	14	6872	chrVIII	160771	+
UBA2	0.463364	0.435907	0	21	6518	chrIV	1256825	-
CWC24	0.463116	0.624543	0	19	5697	chrXII	778939	-
NMD4	0.462961	0.485958	0	9	5701	chrXII	853183	-
RSC2	0.46286	0.452318	0	20	5095	chrXII	841338	+
RPS29B	0.462779	0.555688	0	16	7528	chrIV	341189	-
AFG2	0.462526	0.596403	0	25	7385	chrXII	914874	-
TAT1	0.462523	0.464185	0	21	5182	chrII	378520	-
SEC66	0.462315	0.618184	0	17	6091	chrII	578371	+
TAE1	0.462308	0.541954	0	28	5073	chrII	735503	-
OTU1	0.462262	0.668813	0	24	4299	chrVI	45538	-
zz-YNR048W	0.462169	0.454237	0	23	5891	chrXIV	711647	+
SYH1	0.462068	0.402498	0	10	6500	chrXVI	355395	-
PIB1	0.461961	0.42144	0	15	4748	chrIV	1090072	-
PFK2	0.461945	0.60988	0	11	6227	chrXIII	674786	-
ORM2	0.461921	0.442927	0	9	6849	chrXII	828639	+
RFA3	0.46175	0.599521	0	15	6784	chrX	96498	-
CAM1	0.461441	0.291301	0	20	6799	chrXVI	464360	+
YPT52	0.461267	0.482361	0	12	7975	chrXI	466178	-
TRM82	0.461246	0.500319	0	22	5866	chrIV	784888	+
CTA1	0.461201	0.477735	0	18	5961	chrIV	969608	-
PPZ1	0.46086	0.595434	0	13	5341	chrXIII	241766	-
ERP5	0.460855	0.386588	0	22	5174	chrVIII	332323	+
HSL1	0.460844	0.373394	0	22	6890	chrXI	248622	+
ATG32	0.460843	0.434165	0	22	5594	chrIX	76104	-
MSS11	0.460836	0.505921	0	18	6959	chrXIII	589614	-
IOC2	0.460824	0.410063	0	16	7632	chrXII	332106	-
ORT1	0.460689	0.418265	0	17	5715	chrXV	570852	-
BBC1	0.460114	0.347535	0	22	6555	chrX	402437	-
SUP45	0.460085	0.58365	0	18	6415	chrII	532196	-
MRX14	0.460021	0.488969	0	24	6659	chrIV	682183	+
SIS1	0.4598	0.380224	0	14	8127	chrXIV	619716	-
CUE5	0.459783	0.412306	0	14	6623	chrXV	408414	+
PDB1	0.459721	0.461863	0	22	6367	chrII	666424	-
PUS9	0.459264	0.494298	0	17	6761	chrIV	388827	-
PRR1	0.459258	0.499905	0	17	5096	chrXI	223046	-
CPR8	0.459221	0.451888	0	19	6324	chrXIV	676160	+
PLN1	0.459207	0.6311	0	17	7124	chrXI	525055	-
GYL1	0.459042	0.715482	0	18	5432	chrXIII	647095	+
TMA20	0.459031	0.589747	0	19	7334	chrV	166845	-
FPS1	0.458951	0.440419	0	15	7584	chrXII	49928	+
RPA190	0.458892	0.524105	0	25	7354	chrXV	960918	+
CIN1	0.458824	0.522088	0	21	6326	chrXV	989818	+
MSH6	0.458746	0.638496	0	25	6444	chrIV	643874	-
SEC6	0.458733	0.329668	0	21	6139	chrIX	235484	-
ASK1	0.458594	0.574722	0	14	7479	chrXI	340495	-
IZH1	0.458586	0.452316	0	24	6911	chrIV	1434754	+
HIT1	0.458545	0.371753	0	23	7164	chrX	538819	+
ENV11	0.458444	0.509517	0	21	5922	chrVII	634059	-
SNZ2	0.458377	0.615669	0	58	6128	chrXIV	13152	+
MAK21	0.458264	0.493753	0	18	5988	chrIV	570625	+
DSS1	0.458229	0.478684	0	18	4077	chrXIII	845362	-
FAU1	0.458088	0.454963	0	27	6435	chrV	553907	-
DUS1	0.458067	0.540807	0	26	6122	chrXIII	108750	+
VPS36	0.457983	0.407018	0	32	6270	chrXII	954981	+
IES4	0.457926	0.53609	0	24	5710	chrXV	689645	+
RTF1	0.457756	0.636788	0	23	5248	chrVII	41501	+
MNN11	0.45766	0.407656	0	19	6629	chrX	84049	+
CSN12	0.457572	0.613947	0	14	4458	chrX	583741	+
ADP1	0.457554	0.460745	0	21	5161	chrIII	137014	-
ABP1	0.457499	0.627993	0	26	5761	chrIII	265087	+
MRX16	0.45746	0.303056	0	17	6711	chrIV	720390	-
zz-YBR071W	0.457398	0.486445	0	20	6000	chrII	380268	+
TPD3	0.457328	0.582348	0	24	7388	chrI	124863	+
zz-YDR131C	0.457263	0.541938	0	13	5984	chrIV	718480	-
MET4	0.457251	0.345768	0	21	7626	chrXIV	427594	+
SPO20	0.457247	0.290648	0	15	7008	chrXIII	307391	+
SEC16	0.457182	0.384752	0	18	6070	chrXVI	386943	+
SHQ1	0.457114	0.338426	0	24	5604	chrIX	171496	-
zz-YHR078W	0.457111	0.518858	0	16	5905	chrVIII	256140	+
ELP2	0.456925	0.614947	0	14	5813	chrVII	902262	-
SSA2	0.456699	0.267512	0	20	6702	chrXII	97574	-
SDS22	0.456599	0.657358	0	18	5702	chrXI	79860	-
THS1	0.456597	0.494343	0	21	6751	chrIX	212505	+
PGM1	0.456538	0.389048	0	21	6831	chrXI	203544	+
APS1	0.456508	0.580037	0	9	6293	chrXII	501044	-
TRM1	0.456453	0.431533	0	22	5930	chrIV	693205	-
DIP2	0.456291	0.552723	0	16	5740	chrXII	399678	+
GND2	0.456229	0.413158	0	20	6823	chrVII	1004659	+
MF(ALPHA)2	0.456203	0.475547	0	19	6022	chrVII	345015	-
ELP3	0.455914	0.413307	0	18	5953	chrXVI	386443	-
SUB2	0.455716	0.578597	0	14	6564	chrIV	305126	+
RFC2	0.455712	0.416787	0	17	8365	chrX	567667	+
NTA1	0.455683	0.503957	0	26	6795	chrX	554819	-
MCT1	0.455577	0.4912	0	16	7442	chrXV	757583	-
INP53	0.455272	0.464255	0	21	7903	chrXV	525174	+
APC2	0.455215	0.286914	0	16	6290	chrXII	398347	-
ACS2	0.455134	0.40666	0	12	6183	chrXII	447593	-
LAS21	0.455089	0.371241	0	16	7963	chrX	317310	+
PRP3	0.454958	0.44409	0	21	5388	chrIV	1405869	-
RRD2	0.454925	0.562364	0	17	5828	chrXVI	264989	+
TTI2	0.454744	0.572537	0	20	6948	chrX	678657	-
MRX8	0.454603	0.671284	0	19	7268	chrIV	1145104	+
PAL1	0.454471	0.348778	0	15	6922	chrIV	1172016	-
MIN8	0.454455	0.541603	0	19	8085	chrXVI	582801	-
KHA1	0.454332	0.407662	0	20	6783	chrX	254427	-
zz-YJL068C	0.454317	0.521157	0	22	8230	chrX	313911	-
PRP6	0.454253	0.392337	0	17	8437	chrII	347254	-
PIL1	0.454115	0.436657	0	15	6140	chrVII	650703	-
PRP11	0.454072	0.40619	0	15	5638	chrIV	376466	-
ALP1	0.453552	0.369006	0	37	6792	chrXIV	137634	-
RTR1	0.453307	0.364553	0	17	5640	chrV	451309	-
QCR7	0.453158	0.523372	0	31	7213	chrIV	1496542	-
RPL5	0.453028	0.710171	0	21	7154	chrXVI	303160	+
MCH4	0.453005	0.533699	0	18	6858	chrXV	96385	-
LST8	0.452749	0.513239	0	13	8240	chrXIV	620080	+
CDC4	0.45223	0.45996	0	19	5579	chrVI	116004	+
RRP6	0.45215	0.563115	0	13	7099	chrXV	326861	+
zz-YEL023C	0.452022	0.53025	0	21	6417	chrV	111072	-
EFM5	0.451979	0.435921	0	24	7675	chrVII	497999	-
ITR1	0.451828	0.493644	0	24	6968	chrIV	1445524	-
OPY1	0.450935	0.669841	0	27	6247	chrII	495318	-
DTD1	0.450912	0.455972	0	22	5509	chrIV	65268	+
ATP12	0.450682	0.513208	0	20	6493	chrX	88522	-
PEX15	0.450443	0.358525	0	7	6578	chrXV	247137	+
BMT6	0.450412	0.412091	0	12	6310	chrXII	264274	+
SEC26	0.450081	0.49539	0	14	6588	chrIV	940795	-
FOB1	0.449969	0.549576	0	22	6943	chrIV	676104	+
TFC4	0.449907	0.322521	0	9	7487	chrVII	589440	-
DPB3	0.449835	0.562552	0	22	6236	chrII	760308	+
TIS11	0.449804	0.469774	0	14	6627	chrXII	416792	-
THI3	0.449685	0.626616	0	19	7223	chrIV	312642	-
QCR9	0.44968	0.394335	0	13	6247	chrVII	859533	-
KGD2	0.449666	0.470609	0	16	7217	chrIV	755292	-
MET13	0.44949	0.513164	0	11	8644	chrVII	272509	+
MPO1	0.44928	0.644021	0	22	6393	chrVII	475510	+
VMA22	0.449138	0.380347	0	20	5928	chrVIII	220779	+
NUP60	0.449119	0.567571	0	16	7481	chrI	152260	+
UBC9	0.44911	0.624425	0	17	7634	chrIV	337512	+
HEK2	0.448861	0.499551	0	15	6612	chrII	160150	+
SFA1	0.448774	0.464316	0	17	5056	chrIV	159557	+
ATG11	0.448079	0.52406	0	16	6234	chrXVI	664702	-
NUP1	0.447974	0.328357	0	20	7144	chrXV	511187	-
SGV1	0.447946	0.539581	0	16	6643	chrXVI	866439	-
TCD1	0.447776	0.462178	0	19	6959	chrVIII	111287	-
KTR5	0.447762	0.428119	0	16	5815	chrXIV	578786	-
zz-YEL073C	0.447696	0.477708	0	86	6785	chrV	7676	-
PRE5	0.447634	0.494718	0	28	6728	chrXIII	901706	+
JHD2	0.447619	0.364215	0	26	5251	chrX	646532	-
COG2	0.447544	0.523095	0	22	6246	chrVII	730795	-
TOP2	0.447541	0.604285	0	14	6966	chrXIV	457685	+
MRPS9	0.447434	0.627373	0	21	5374	chrII	535250	+
TMH18	0.447355	0.549672	0	20	5511	chrXVI	729514	-
UBC11	0.447339	0.288792	0	25	6751	chrXV	958838	-
zz-YML020W	0.447301	0.515587	0	9	5778	chrXIII	231003	+
RNR2	0.447285	0.431343	0	28	7304	chrX	392429	+
SHM2	0.447206	0.494418	0	12	7574	chrXII	259464	-
ERV2	0.4471	0.643063	0	22	7791	chrXVI	647055	-
ERP1	0.446775	0.607996	0	19	7127	chrI	154709	-
BSC5	0.446715	0.47333	0	36	6267	chrXIV	762646	-
CMK2	0.446617	0.50457	0	10	7403	chrXV	296176	-
SBE22	0.446586	0.334222	0	18	5497	chrVIII	320207	+
MGE1	0.446558	0.50716	0	14	7857	chrXV	774491	+
IMH1	0.446471	0.666723	0	11	5348	chrXII	751745	-
HES1	0.446463	0.417395	0	18	7968	chrXV	781814	+
SYF1	0.446334	0.542853	0	17	5367	chrIV	1298407	+
ISR1	0.446052	0.507336	0	27	4977	chrXVI	740069	+
zz-YLR173W	0.445979	0.653111	0	11	5499	chrXII	502403	+
RBG1	0.445912	0.629279	0	19	5695	chrI	76146	-
OGG1	0.445872	0.49713	0	28	8014	chrXIII	151870	+
PFA5	0.44543	0.281233	0	20	5575	chrIV	1383479	-
SHH3	0.445384	0.394766	0	11	6051	chrXIII	502800	-
RTT109	0.445207	0.631947	0	16	6562	chrXII	146290	+
PRP22	0.445205	0.529487	0	24	6258	chrV	178822	+
MSB4	0.445107	0.604081	0	17	4716	chrXV	106554	+
PSK1	0.445086	0.523403	0	24	6834	chrI	119917	+
FPY1	0.445018	0.629131	0	14	6737	chrXIII	618514	+
TPH3	0.444878	0.284544	0	21	6840	chrX	405519	+
ATG9	0.444827	0.597319	0	20	5154	chrIV	184929	+
CCT4	0.444809	0.583252	0	10	6753	chrIV	200006	+
YSC84	0.444758	0.451261	0	8	6535	chrVIII	138476	-
COF1	0.444613	0.42397	0	20	6966	chrXII	40366	-
ERG7	0.444604	0.679831	0	19	6397	chrVIII	239065	+
SPC34	0.444376	0.49918	0	13	5611	chrXI	511761	-
DUG3	0.444339	0.492253	0	14	5032	chrXIV	280413	+
SPB1	0.444167	0.726826	0	21	6313	chrIII	31452	+
MPD2	0.44414	0.523833	0	21	8106	chrXV	154716	-
zz-YJR120W	0.444135	0.453118	0	22	5848	chrX	647417	+
AVO1	0.444115	0.515809	0	26	6278	chrXV	181697	+
SNF12	0.443953	0.62888	0	18	5071	chrXIV	670430	+
DLT1	0.443846	0.440334	0	18	5535	chrXIII	521964	-
PBI2	0.443528	0.302999	0	17	7443	chrXIV	605328	+
ERG11	0.443309	0.30775	0	14	6537	chrVIII	121844	-
SPT5	0.443179	0.673322	0	16	5534	chrXIII	247698	+
CAN1	0.443109	0.300042	0	30	5827	chrV	33653	-
PTM1	0.443043	0.431822	0	16	7317	chrXI	362540	+
NVJ2	0.442954	0.533648	0	14	7969	chrXVI	718447	-
GUA1	0.442932	0.289007	0	16	5187	chrXIII	701739	+
RPL43B	0.442816	0.301382	0	11	6704	chrX	608317	+
BUB2	0.442631	0.611524	0	18	6915	chrXIII	386986	-
LMO1	0.442357	0.373797	0	16	5574	chrXII	136329	-
ALK2	0.442314	0.589116	0	24	8249	chrII	207211	+
MIA40	0.442274	0.739653	0	24	6639	chrXI	75836	+
AIM14	0.442175	0.729552	0	12	5859	chrVII	200463	+
ECM25	0.442118	0.671329	0	29	7449	chrX	54425	+
OSH3	0.442001	0.417663	0	22	4667	chrVIII	242534	+
SED4	0.441942	0.469714	0	35	5727	chrIII	236387	-
UTP23	0.441794	0.563432	0	16	6308	chrXV	333607	+
PPN1	0.441788	0.495757	0	24	5271	chrIV	1362758	+
RPC82	0.441568	0.346489	0	27	4907	chrXVI	919011	-
LYS14	0.44136	0.277095	0	19	4324	chrIV	512209	-
SUA5	0.441312	0.398309	0	25	7993	chrVII	186026	+
GPI11	0.441106	0.489416	0	24	6084	chrIV	1067733	+
zz-YDR210W	0.440994	0.416631	0	12	5563	chrIV	871097	+
SOK1	0.440991	0.342886	0	14	7299	chrIV	461318	-
KAP95	0.440951	0.405736	0	12	7090	chrXII	826509	-
ARV1	0.440923	0.371993	0	21	5765	chrXII	623921	-
COX5A	0.44088	0.646876	0	23	5895	chrXIV	531740	+
zz-YCR016W	0.440802	0.527937	0	26	5792	chrIII	143654	+
SEN1	0.440716	0.342375	0	26	6296	chrXII	993202	+
VMA6	0.44058	0.707722	0	29	6423	chrXII	1027892	-
RRP9	0.440525	0.50119	0	17	6295	chrXVI	802342	+
TAF3	0.440401	0.596439	0	16	4618	chrXVI	534697	-
SPG3	0.440335	0.342417	0	23	5948	chrIV	1459420	-
MRPL11	0.440302	0.574891	0	14	6026	chrIV	98479	+
CSR2	0.440277	0.277706	0	17	7377	chrXVI	627898	+
CPS1	0.440214	0.627778	0	13	5674	chrX	97727	+
zz-YPR015C	0.44018	0.572335	0	21	6847	chrXVI	591150	-
RAV1	0.440148	0.55593	0	20	5228	chrX	496435	-
zz-YOR292C	0.440147	0.525325	0	17	6748	chrXV	866558	-
AGA1	0.439759	0.47112	0	20	6144	chrXIV	703793	+
SKO1	0.439598	0.363662	0	19	5784	chrXIV	321672	-
SDS23	0.439479	0.494371	0	12	5985	chrVII	397655	-
YVH1	0.439385	0.45956	0	33	6295	chrIX	405957	-
CAF20	0.439383	0.537611	0	11	6369	chrXV	841345	+
POB3	0.439364	0.524807	0	23	6623	chrXIII	135497	+
zz-YGR067C	0.439358	0.390173	0	26	7561	chrVII	624843	-
zz-YBR016W	0.439329	0.526378	0	20	6918	chrII	270240	+
TIF35	0.43921	0.408088	0	19	5496	chrIV	1325273	-
POL30	0.438798	0.600687	0	18	6475	chrII	425810	-
JJJ3	0.438707	0.5169	0	20	5783	chrX	612358	+
EPS1	0.438526	0.575584	0	21	6640	chrIX	345606	+
PDR17	0.438441	0.459369	0	25	5584	chrXIV	146560	-
BCP1	0.438365	0.503212	0	20	6054	chrIV	1196263	-
TOM40	0.438108	0.464628	0	12	6597	chrXIII	668516	+
NPL6	0.438039	0.559056	0	22	8381	chrXIII	451351	-
FRQ1	0.43797	0.471582	0	11	6745	chrIV	1222718	+
LTV1	0.437617	0.46976	0	13	4504	chrXI	176777	+
UTP25	0.437582	0.598761	0	19	6075	chrIX	193177	-
MNN4	0.437325	0.457836	0	20	5625	chrXI	67668	-
HIR3	0.437281	0.585912	0	30	4989	chrX	695722	-
RFT1	0.437174	0.5684	0	19	4842	chrII	182346	+
SSY1	0.436924	0.455756	0	16	6216	chrIV	776046	+
OST6	0.436899	0.399912	0	7	3472	chrXIII	233496	+
MEC3	0.436692	0.575204	0	15	6582	chrXII	714862	-
ATG8	0.436552	0.70272	0	22	6858	chrII	80711	-
ABZ2	0.436461	0.521006	0	22	5819	chrXIII	848748	+
KTI12	0.43641	0.430141	0	20	5695	chrXI	229869	-
UBC7	0.436397	0.389357	0	13	5201	chrXIII	318702	+
TRM732	0.436256	0.393561	0	16	6898	chrXIII	788875	-
PCK1	0.436178	0.282878	0	26	6634	chrXI	630976	+
zz-YKL063C	0.435975	0.384226	0	18	6353	chrXI	321636	-
UNG1	0.435944	0.453149	0	10	5723	chrXIII	230764	-
PIN2	0.435869	0.265699	0	23	6058	chrXV	517684	+
EFR3	0.435787	0.598031	0	19	5574	chrXIII	693133	-
zz-YDL186W	0.435785	0.47837	0	15	5137	chrIV	125633	+
zz-YPL277C	0.435209	0.64288	0	94	7513	chrXVI	16864	-
PTR3	0.435195	0.543428	0	20	4828	chrVI	210918	+
PHO23	0.435068	0.504214	0	13	6197	chrXIV	442381	-
SAP190	0.434922	0.463396	0	16	7043	chrXI	493922	+
BOS1	0.434902	0.614716	0	20	6669	chrXII	286579	-
ATG42	0.434842	0.598341	0	20	6103	chrII	515689	+
SMX2	0.434768	0.299102	0	20	6593	chrVI	103712	+
MPH1	0.434515	0.432215	0	17	5209	chrIX	360669	-
RPN2	0.434511	0.546821	0	16	6076	chrIX	220705	-
ARO3	0.434468	0.604545	0	16	7582	chrIV	521747	+
AMD1	0.434269	0.47773	0	19	6976	chrXIII	208991	-
PFF1	0.434126	0.570464	0	18	7226	chrII	386314	+
SED5	0.434076	0.722091	0	13	6378	chrXII	196520	-
RPS23B	0.434063	0.356562	0	11	6488	chrXVI	794980	+
GAL80	0.433903	0.594311	0	31	5671	chrXIII	171583	+
RPN12	0.433716	0.559349	0	36	7173	chrVI	252529	+
MET31	0.433412	0.436879	0	21	7829	chrXVI	480557	+
ATG27	0.433362	0.51049	0	18	7070	chrX	90069	-
CDC24	0.433315	0.528306	0	24	6342	chrI	62826	+
ROF1	0.433255	0.447464	0	17	7223	chrVIII	456535	+
RPL21A	0.432752	0.406732	0	17	5043	chrII	606298	+
DAN1	0.432623	0.37129	0	37	5812	chrX	709811	-
TPN1	0.432621	0.397474	0	19	6406	chrVII	152781	-
ULS1	0.432578	0.589809	0	25	7081	chrXV	692455	+
KIN82	0.432501	0.568636	0	30	7756	chrIII	274377	+
zz-YJL206C	0.43213	0.427285	0	27	7613	chrX	49884	-
zz-YDR249C	0.432013	0.497586	0	20	6379	chrIV	960054	-
zz-YDR514C	0.431914	0.663803	0	35	6388	chrIV	1473004	-
APC11	0.431506	0.51471	0	12	5737	chrIV	433562	+
VPS16	0.431464	0.558271	0	27	6241	chrXVI	467217	+
URA5	0.431311	0.557517	0	20	5716	chrXIII	56547	+
zz-YMR315W	0.431268	0.47346	0	31	6740	chrXIII	902766	+
CDC36	0.431266	0.629604	0	22	7351	chrIV	164318	+
ROX3	0.431179	0.335676	0	28	6531	chrII	44989	-
SCY1	0.431117	0.466335	0	20	7137	chrVII	353039	+
RPB3	0.430725	0.28161	0	22	5977	chrIX	312877	+
ATG13	0.430605	0.527471	0	17	7496	chrXVI	906949	+
ECM2	0.430345	0.492952	0	25	5846	chrII	369689	-
zz-YBR063C	0.430345	0.492952	0	25	5846	chrII	369689	-
ENT2	0.430074	0.518802	0	21	5851	chrXII	554460	+
SHP1	0.429923	0.655378	0	16	8164	chrII	111456	+
NUP57	0.42961	0.468218	0	23	6295	chrVII	729707	-
zz-YJR154W	0.429547	0.299168	0	45	6432	chrX	725775	+
SSN3	0.429201	0.703319	0	23	5477	chrXVI	474902	-
HTA2	0.429107	0.430316	0	22	7674	chrII	235738	-
HTC1	0.428951	0.6096	0	14	6806	chrXVI	425871	-
zz-YNL165W	0.428642	0.488311	0	20	6659	chrXIV	323832	+
ISN1	0.428622	0.522833	0	18	7100	chrXV	627947	-
SAS4	0.428601	0.561591	0	25	6217	chrIV	827323	-
GPB2	0.428425	0.483367	0	30	6401	chrI	39283	+
MET18	0.428338	0.452946	0	24	4959	chrIX	113765	+
GEA1	0.428272	0.607365	0	20	6472	chrX	490842	-
zz-YCR001W	0.42818	0.330232	0	12	6101	chrIII	115670	+
MAF1	0.428115	0.411141	0	10	5457	chrIV	458173	-
RPA49	0.428079	0.564881	0	23	6187	chrXIV	182608	-
SRP101	0.427969	0.293019	0	15	5732	chrIV	1045109	-
BET2	0.427949	0.610952	0	12	5235	chrXVI	892067	-
SMB1	0.427607	0.464497	0	14	8333	chrV	213191	-
BTS1	0.427435	0.409107	0	13	6353	chrXVI	423876	-
SLP1	0.427415	0.393542	0	19	7196	chrXV	624732	+
ARR1	0.4273	0.530709	0	65	5949	chrXVI	938962	-
PTC3	0.427225	0.498312	0	13	7088	chrII	113703	+
ECM15	0.427218	0.476391	0	18	6877	chrII	237724	-
MRPL37	0.427204	0.534698	0	24	6995	chrII	741340	+
zz-YHL017W	0.426879	0.531322	0	20	6012	chrVIII	70300	+
IFH1	0.42684	0.47498	0	11	6373	chrXII	585613	-
FCY2	0.426795	0.479172	0	13	5634	chrV	268211	-
MGT1	0.426712	0.677014	0	17	6878	chrIV	101042	-
GDE1	0.426657	0.410866	0	10	5576	chrXVI	344881	-
zz-YHR202W	0.426495	0.34991	0	20	6857	chrVIII	502392	+
SCJ1	0.426262	0.572223	0	17	5858	chrXIII	695356	+
SGO1	0.426228	0.447463	0	19	6317	chrXV	464758	+
VPS30	0.426019	0.501634	0	16	5022	chrXVI	322083	+
NMA111	0.425864	0.572096	0	15	6762	chrXIV	394722	+
PKH1	0.425738	0.584631	0	22	7469	chrIV	1434294	-
GLO2	0.425664	0.589136	0	11	5796	chrIV	1008978	+
MFB1	0.42549	0.524882	0	12	6721	chrIV	907065	-
HDA2	0.425439	0.483241	0	21	5780	chrIV	1054887	-
MRPL1	0.425405	0.409796	0	20	6335	chrIV	683555	-
ZIM17	0.425278	0.500344	0	27	6744	chrXIV	52407	-
NCS2	0.425174	0.624031	0	12	6128	chrXIV	401055	+
TAF8	0.425013	0.354521	0	32	6052	chrXIII	43761	-
ERG13	0.425	0.356408	0	34	6725	chrXIII	20451	-
KIN1	0.424756	0.58854	0	23	5944	chrIV	694439	+
EST1	0.424595	0.542612	0	23	6014	chrXII	609520	-
GAD1	0.424499	0.356488	0	6	5854	chrXIII	770724	+
PIN4	0.42443	0.349664	0	22	5992	chrII	124776	-
zz-YDR124W	0.424315	0.348588	0	21	5591	chrIV	699830	+
STE12	0.424215	0.392225	0	22	6825	chrVIII	273924	+
YPS7	0.424148	0.428789	0	20	7559	chrIV	1174227	-
GPI1	0.424086	0.517006	0	19	5853	chrVII	924444	-
ADE12	0.424059	0.453896	0	21	8267	chrXIV	234423	+
CSE2	0.423981	0.553257	0	18	6769	chrXIV	643760	+
RPT2	0.423956	0.359664	0	10	5054	chrIV	438057	+
CIR1	0.423841	0.2708	0	18	6093	chrVII	911616	-
ALY2	0.423453	0.521739	0	24	5417	chrX	278103	-
ROM2	0.423329	0.430197	0	14	6637	chrXII	862536	+
zz-YMR321C	0.423203	0.414452	0	2	5714	chrXIII	917836	-
SEC20	0.423107	0.507113	0	24	6325	chrIV	1446979	-
NUS1	0.422961	0.399024	0	23	6362	chrIV	114597	+
VPS34	0.422869	0.538737	0	25	5391	chrXII	617548	+
PPQ1	0.422863	0.4313	0	13	5482	chrXVI	208021	+
ARP2	0.422788	0.67579	0	18	7095	chrIV	399391	+
zz-YLR456W	0.422721	0.256506	0	29	6831	chrXII	1055119	+
VHR1	0.422646	0.435933	0	14	5421	chrIX	249713	+
RHO3	0.422606	0.419941	0	17	4860	chrIX	139697	+
CWH41	0.422486	0.617438	0	15	6096	chrVII	446120	-
HCR1	0.42247	0.565925	0	13	6841	chrXII	539626	-
COX26	0.422466	0.258845	0	18	5104	chrIV	690982	+
HSV2	0.422455	0.506246	0	17	6713	chrVII	942218	-
GPP2	0.422386	0.481883	0	10	4717	chrV	280791	-
ENT1	0.422252	0.320479	0	22	6865	chrIV	167750	+
SLC1	0.422018	0.638029	0	17	7505	chrIV	363571	-
MCM16	0.421996	0.349724	0	19	5803	chrXVI	656808	+
MDR1	0.421674	0.344565	0	17	5194	chrVII	690185	+
zz-YCR095W-A	0.421627	0.733151	0	18	8020	chrIII	289532	+
VHT1	0.421601	0.39014	0	29	6073	chrVII	619926	-
DPS1	0.421576	0.461329	0	20	4987	chrXII	111563	-
HYM1	0.421541	0.17715	0	15	4368	chrXI	84620	+
RPS16B	0.421442	0.563524	0	17	7011	chrIV	307768	-
KRE2	0.42126	0.473619	0	15	6114	chrIV	1421176	+
PCI8	0.421112	0.319033	0	16	5377	chrIX	229962	-
PHR1	0.421029	0.500543	0	28	6626	chrXV	1066851	+
USE1	0.421011	0.429617	0	19	5818	chrVII	317345	+
SKI8	0.420941	0.632151	0	13	6810	chrVII	91207	-
RHB1	0.420858	0.251153	0	13	6747	chrIII	168134	-
AHC2	0.420831	0.524134	0	22	5884	chrIII	258885	+
PDE1	0.420815	0.435965	0	23	6576	chrVII	35543	+
PRP45	0.420801	0.608251	0	24	4728	chrI	84448	-
RPS9A	0.420741	0.450841	0	18	5942	chrXVI	404975	+
SLD7	0.420642	0.436752	0	14	5517	chrXV	441148	-
LPL1	0.420642	0.436752	0	14	5517	chrXV	441148	-
RPL11B	0.420637	0.612211	0	14	6280	chrVII	648904	-
zz-YMR262W	0.420543	0.247507	0	18	5985	chrXIII	793733	+
SEC24	0.420417	0.51257	0	20	6446	chrIX	160195	-
SMF2	0.420266	0.563896	0	11	6917	chrVIII	207540	+
KEX2	0.41995	0.547637	0	17	6065	chrXIV	202218	+
SFH1	0.419916	0.451447	0	16	7012	chrXII	777822	-
SIC1	0.419833	0.705736	0	20	6663	chrXII	286829	+
SEC9	0.419783	0.392521	0	18	5030	chrVII	511018	-
AIM41	0.419702	0.651335	0	21	6988	chrXV	747251	-
SUA7	0.419695	0.508861	0	18	6304	chrXVI	710112	+
AIM9	0.419634	0.406359	0	16	6050	chrV	319970	+
FAA1	0.4193	0.559461	0	14	5865	chrXV	909262	+
THI12	0.418866	0.245497	0	59	6974	chrXIV	14807	+
MSS51	0.418545	0.415524	0	23	5843	chrXII	551999	-
BDP1	0.418504	0.47091	0	17	7639	chrXIV	555061	+
SNN1	0.418448	0.291145	0	21	6072	chrXIV	466261	+
SPP2	0.418232	0.456635	0	20	6279	chrXV	609177	-
FTH1	0.417831	0.524454	0	20	7773	chrII	635122	+
SRP54	0.417802	0.52717	0	20	6922	chrXVI	713014	-
HXT2	0.417661	0.273012	0	11	6286	chrXIII	288118	+
VMA8	0.417552	0.474447	0	19	4906	chrV	58384	+
MET5	0.417302	0.351491	0	25	5500	chrX	683466	-
RPA34	0.417255	0.326948	0	15	6512	chrX	140427	+
PRE6	0.417137	0.406423	0	20	5470	chrXV	255364	+
MST1	0.416941	0.463392	0	19	5529	chrXI	78607	-
SNF3	0.416871	0.449587	0	25	5199	chrIV	111412	+
CHS2	0.4168	0.480407	0	19	5233	chrII	311814	+
SFP1	0.416797	0.390698	0	21	7520	chrXII	925480	+
RMD9	0.416781	0.53046	0	19	6920	chrVII	306278	-
POL32	0.416738	0.486463	0	12	4412	chrX	517717	-
RRT14	0.416464	0.609131	0	28	5240	chrIX	117624	-
VPS8	0.41635	0.651943	0	16	7622	chrI	143641	+
SNT1	0.416139	0.462184	0	16	7820	chrIII	186323	+
YNG2	0.416108	0.525908	0	20	6176	chrVIII	284583	-
JAC1	0.416065	0.442166	0	21	6993	chrVII	459641	-
BCH2	0.415907	0.351621	0	10	8092	chrXI	491329	+
TAD2	0.415811	0.303395	0	21	6315	chrX	380998	-
PGU1	0.415618	0.309278	0	36	6512	chrX	722498	+
RTT107	0.415554	0.453718	0	14	6246	chrVIII	402977	+
RIM2	0.415542	0.334568	0	18	5351	chrII	607517	+
THI80	0.415411	0.538299	0	18	5520	chrXV	602378	-
PAT1	0.415336	0.385915	0	21	6120	chrIII	252604	-
GEA2	0.415219	0.546239	0	21	6116	chrV	111368	+
DBP5	0.415156	0.330274	0	24	6329	chrXV	415895	-
zz-YPR114W	0.415076	0.511006	0	20	5417	chrXVI	753264	+
IWR1	0.415002	0.465492	0	23	7707	chrIV	255114	-
RGP1	0.414979	0.317462	0	23	6890	chrIV	728209	+
zz-YPR078C	0.414949	0.172184	0	6	4180	chrXVI	698375	-
TRF5	0.414927	0.493906	0	26	6831	chrXIV	66484	+
PSD2	0.41464	0.412831	0	14	4057	chrVII	837119	+
OAZ1	0.414583	0.389483	0	25	8003	chrXVI	458779	+
TOF2	0.414437	0.636526	0	14	7096	chrXI	461295	-
HIS1	0.414346	0.284054	0	21	6141	chrV	265857	-
CTK3	0.414126	0.428629	0	27	7120	chrXIII	45085	+
RHO5	0.414102	0.429878	0	13	6734	chrXIV	300791	-
NOP14	0.413839	0.474742	0	19	5665	chrIV	190580	-
SLX1	0.413817	0.568242	0	20	6971	chrII	675391	+
zz-YOL029C	0.413778	0.682637	0	23	5515	chrXV	271538	-
ADY4	0.413637	0.413651	0	16	7660	chrXII	592383	-
SNF6	0.413615	0.275769	0	26	6195	chrVIII	54881	+
zz-YIL024C	0.413559	0.462765	0	25	6150	chrIX	309181	-
SPC29	0.413524	0.549424	0	21	4997	chrXVI	316758	+
RPS8B	0.413477	0.392155	0	21	5335	chrV	362749	+
MTR4	0.41346	0.515365	0	22	5852	chrX	342519	+
KIN4	0.413452	0.343766	0	17	7726	chrXV	775706	+
NTE1	0.413389	0.363146	0	27	7679	chrXIII	158261	-
RAD3	0.413247	0.558402	0	28	7230	chrV	527027	+
ACC1	0.413205	0.437784	0	20	6186	chrXIV	662390	-
zz-YBR032W	0.413079	0.487692	0	15	7271	chrII	301845	+
EDS1	0.413079	0.487692	0	15	7271	chrII	301845	+
EAP1	0.41301	0.578884	0	24	6307	chrXI	53726	+
DCK1	0.412948	0.588697	0	14	7280	chrXII	965825	+
SPT6	0.412837	0.687311	0	22	5457	chrVII	720393	+
MTC2	0.412773	0.651366	0	25	5833	chrXI	256764	+
RAV2	0.412589	0.560828	0	18	7246	chrIV	857940	-
CDC8	0.412367	0.580586	0	26	6926	chrX	544067	+
zz-YBR287W	0.412342	0.428747	0	14	6778	chrII	776566	+
HSL7	0.412321	0.506144	0	28	5575	chrII	504381	-
NAG1	0.412292	0.222367	0	7	5620	chrVII	547424	-
CSM3	0.412208	0.441497	0	15	6815	chrXIII	367010	+
ARP1	0.412198	0.447614	0	21	8078	chrVIII	364189	-
BCK1	0.412139	0.563955	0	21	6496	chrX	247228	+
RPT3	0.412135	0.472064	0	20	6799	chrIV	1261634	+
TSC11	0.412008	0.428269	0	16	6026	chrV	347640	-
MSS4	0.411952	0.642607	0	16	7215	chrIV	868114	+
MNL1	0.411912	0.318497	0	26	7048	chrVIII	506115	+
ZDS2	0.411844	0.444981	0	22	6128	chrXIII	51620	+
TRM3	0.411778	0.395501	0	18	5013	chrIV	258898	+
KEG1	0.411776	0.525726	0	20	6777	chrVI	238457	+
GAS2	0.411636	0.488118	0	15	7845	chrXII	816053	+
HEM13	0.41144	0.336953	0	17	6290	chrIV	546457	+
BIK1	0.41134	0.564244	0	24	8168	chrIII	69941	-
GDH2	0.411307	0.374904	0	22	5804	chrIV	74086	-
RRP45	0.411041	0.360895	0	16	6756	chrIV	1020675	+
DSD1	0.410959	0.472587	0	18	7549	chrVII	129822	+
NTH1	0.410957	0.394871	0	14	5653	chrIV	452709	-
BNI1	0.410899	0.293295	0	32	6767	chrXIV	135602	-
zz-YPL034W	0.410898	0.424736	0	21	6584	chrXVI	486428	+
THR4	0.410728	0.556027	0	26	6840	chrIII	216682	+
CUE4	0.410578	0.503903	0	22	6141	chrXIII	70069	-
FAR1	0.410495	0.415012	0	9	5742	chrX	126266	-
YPS3	0.410461	0.331531	0	16	5453	chrXII	390177	-
TPA1	0.410374	0.416501	0	12	7263	chrV	251689	+
BEM1	0.410302	0.520104	0	14	7300	chrII	620846	+
MSS18	0.41023	0.471718	0	17	7129	chrXVI	798076	+
APP1	0.410161	0.308556	0	15	7138	chrXIV	447332	+
CHS1	0.409894	0.517608	0	16	6082	chrXIV	276388	+
HIS3	0.409862	0.690284	0	24	6970	chrXV	721961	+
CRT10	0.409817	0.475359	0	18	4562	chrXV	210273	-
SCS22	0.409668	0.630076	0	29	6576	chrII	47147	-
ATP23	0.409533	0.352349	0	20	6278	chrXIV	668075	-
GEP5	0.409517	0.509165	0	13	5742	chrXII	322314	+
IBD2	0.409491	0.478957	0	21	7398	chrXIV	326442	-
PRI2	0.409448	0.249423	0	18	8353	chrXI	353460	+
UBP11	0.409285	0.333767	0	26	6576	chrXI	635261	-
HEM14	0.409243	0.419196	0	24	6860	chrV	182611	+
SMY2	0.40922	0.592729	0	14	5932	chrII	581427	-
KDX1	0.409142	0.442836	0	15	6183	chrXI	150926	-
PRP28	0.409045	0.580518	0	24	7332	chrIV	950275	-
GSY1	0.408987	0.288954	0	20	6055	chrVI	176435	-
MPS1	0.408972	0.530163	0	13	7003	chrIV	403391	-
UGA2	0.408869	0.527357	0	19	8312	chrII	246908	+
LOT5	0.408601	0.517539	0	13	4939	chrXI	98626	+
HRR25	0.408539	0.44471	0	19	6147	chrXVI	164139	+
TRP2	0.408504	0.591906	0	14	5629	chrV	337921	+
CHS3	0.408455	0.441762	0	13	6316	chrII	288032	-
PUF3	0.40839	0.396312	0	14	6533	chrXII	124937	-
zz-YMR103C	0.408337	0.406525	0	9	6063	chrXIII	475462	-
YPK2	0.408337	0.406525	0	9	6063	chrXIII	475462	-
zz-YBL086C	0.408318	0.424927	0	35	6681	chrII	62657	-
PRK1	0.408313	0.459597	0	19	7545	chrIX	183647	+
zz-YBL028C	0.408269	0.324165	0	11	5670	chrII	167819	-
EDC3	0.408265	0.455711	0	22	5801	chrV	126636	+
FUB1	0.408019	0.670758	0	23	6979	chrIII	249994	-
ARR3	0.408005	0.280229	0	70	6214	chrXVI	939691	+
NKP1	0.40797	0.36087	0	14	5532	chrIV	1240615	-
GIN4	0.40784	0.349636	0	28	6094	chrIV	1465883	-
HAT2	0.407831	0.312984	0	27	5968	chrV	47150	+
EMP70	0.407766	0.44722	0	26	7915	chrXII	296169	-
BUB1	0.407763	0.599236	0	14	5909	chrVII	875112	-
DNF1	0.407528	0.443646	0	27	6646	chrV	512513	+
zz-YMR105W-A	0.407507	0.496367	0	9	5241	chrXIII	478042	+
PAU20	0.407461	0.460345	0	57	6870	chrXV	11988	-
PTC4	0.407375	0.277693	0	16	6392	chrII	488511	-
VAM10	0.407374	0.323371	0	22	6364	chrXV	454237	-
ATG2	0.407297	0.636122	0	22	6479	chrXIV	191224	+
ESP1	0.407243	0.34253	0	15	5506	chrVII	687644	-
TRE2	0.407023	0.498573	0	11	4513	chrXV	810787	-
TMC1	0.407014	0.413393	0	21	6606	chrXV	427334	-
RNR3	0.406544	0.207576	0	24	5669	chrIX	240701	-
RIF2	0.406321	0.436928	0	25	7220	chrXII	1042969	-
URB1	0.406244	0.564248	0	16	6972	chrXI	416903	-
IMG2	0.406203	0.549749	0	34	6936	chrIII	240534	-
RPC10	0.40611	0.362065	0	12	7427	chrVIII	387244	+
RDS2	0.40606	0.377184	0	21	7050	chrXVI	301327	-
MCP2	0.405876	0.664333	0	14	5627	chrXII	642586	+
zz-YBR138C	0.405753	0.434925	0	20	6024	chrII	515358	-
PEX12	0.405701	0.546586	0	24	5199	chrXIII	325554	-
SCP160	0.405592	0.39849	0	36	5828	chrX	289401	-
zz-YJL070C	0.405483	0.495825	0	21	6464	chrX	310635	-
SSO2	0.405429	0.565102	0	15	3817	chrXIII	627836	-
RBA50	0.405229	0.545734	0	28	7580	chrIV	1491111	+
TYS1	0.405176	0.239801	0	14	5488	chrVII	867492	-
LEU1	0.40503	0.321068	0	13	7506	chrVII	478687	-
SPS18	0.404888	0.662275	0	19	6495	chrXIV	259285	-
SIR1	0.404789	0.67229	0	33	6134	chrXI	640577	+
CFD1	0.404766	0.355307	0	18	5203	chrIX	349116	+
GLC8	0.404753	0.371254	0	36	7806	chrXIII	897592	-
zz-YHR045W	0.404664	0.409895	0	14	4611	chrVIII	195481	+
ASM4	0.404642	0.504079	0	15	5569	chrIV	300082	-
COX8	0.40464	0.269477	0	22	7047	chrXII	909983	-
RGD2	0.40461	0.590989	0	24	5710	chrVI	40453	+
RPS0B	0.404557	0.427392	0	11	5059	chrXII	242263	+
NDI1	0.404547	0.445347	0	24	6692	chrXIII	29860	-
zz-YOR012W	0.404034	0.551965	0	18	7786	chrXV	356558	+
ARG3	0.40383	0.464016	0	19	6446	chrX	268898	+
NOP4	0.403737	0.550377	0	24	5911	chrXVI	469935	+
TRR1	0.403733	0.387171	0	23	6800	chrIV	1183291	+
MND1	0.403332	0.429013	0	22	6790	chrVII	157234	-
CLN3	0.403219	0.622203	0	21	7319	chrI	67832	-
ATG22	0.403147	0.367798	0	16	7324	chrIII	56553	-
PEX1	0.403029	0.368593	0	22	7421	chrXI	73866	-
APC4	0.402839	0.388366	0	19	6774	chrIV	685895	+
RIE1	0.40275	0.450123	0	17	7468	chrVII	993687	-
STB4	0.402744	0.442306	0	14	6356	chrXIII	312270	+
BFA1	0.402596	0.692335	0	21	6299	chrX	534017	+
SAG1	0.402543	0.354989	0	25	7334	chrX	445620	-
TIF4631	0.402448	0.277877	0	16	5686	chrVII	824030	+
zz-YGL235W	0.402182	0.368348	0	27	7317	chrVII	55241	+
SIP1	0.402067	0.610121	0	12	7090	chrIV	1317827	-
TDH2	0.40197	0.465033	0	15	5697	chrX	454680	-
zz-YNL122C	0.401841	0.458903	0	14	7183	chrXIV	398289	-
zz-YOL131W	0.401817	0.523726	0	19	6883	chrXV	73022	+
RPS6B	0.401747	0.41342	0	19	6150	chrII	592754	-
TFC7	0.401676	0.705602	0	18	6582	chrXV	528902	+
APN1	0.401429	0.418443	0	12	4415	chrXI	224443	-
ASR1	0.4012	0.283037	0	14	5887	chrXVI	720661	-
DUS4	0.401035	0.345844	0	24	6524	chrXII	929839	+
GCN3	0.400975	0.477169	0	10	7095	chrXI	489681	-
SOA1	0.400921	0.430274	0	29	5792	chrIX	32936	-
PCL10	0.400855	0.595241	0	17	8495	chrVII	255566	+
RPS19A	0.400815	0.304851	0	17	4682	chrXV	92843	-
AOS1	0.400775	0.55209	0	19	4952	chrXVI	896006	+
CAP2	0.400613	0.713399	0	25	5847	chrIX	290053	-
ORC4	0.400604	0.34512	0	19	6385	chrXVI	868268	-
SEM1	0.400532	0.354583	0	20	7892	chrIV	1202128	+
zz-YLL032C	0.400372	0.480584	0	18	6368	chrXII	76791	-
SVS1	0.40033	0.322375	0	21	5104	chrXVI	242633	-
MSA2	0.400189	0.54915	0	26	4689	chrXI	583612	+
GAB1	0.400095	0.479601	0	35	6943	chrXII	1057373	+
NNK1	0.399967	0.397667	0	24	6346	chrXI	127405	+
CDC34	0.399946	0.24338	0	20	5026	chrIV	562423	-
FUS3	0.399779	0.303266	0	16	6290	chrII	192401	+
CHA4	0.399696	0.408899	0	16	6677	chrXII	339599	-
CTF13	0.399643	0.409303	0	23	6920	chrXIII	455831	+
YSP2	0.399547	0.499942	0	20	4719	chrIV	1125061	-
PEX13	0.399499	0.395347	0	18	5969	chrXII	537290	+
CPR2	0.399351	0.431466	0	19	6065	chrVIII	218807	-
RRP5	0.399252	0.414222	0	11	5736	chrXIII	731159	-
BIO2	0.398974	0.349899	0	36	6767	chrVII	1064961	-
COX17	0.398948	0.601062	0	9	6501	chrXII	131398	-
GNA1	0.398898	0.51764	0	20	5805	chrVI	104419	-
PUT1	0.398884	0.388305	0	14	7399	chrXII	425265	+
IZH4	0.398853	0.269715	0	22	6578	chrXV	128050	-
TRM9	0.398771	0.462669	0	14	6152	chrXIII	243259	+
SAM37	0.398466	0.534131	0	15	6642	chrXIII	392487	-
SLY41	0.398263	0.440233	0	23	7519	chrXV	894211	-
MNN10	0.398052	0.429522	0	27	7345	chrIV	952760	+
RTP1	0.397742	0.455357	0	14	5091	chrXIII	629051	+
HXT3	0.397729	0.487115	0	16	6941	chrIV	1164564	-
PMT7	0.397513	0.262573	0	23	6566	chrIV	1075866	+
NUP159	0.397375	0.30206	0	17	5573	chrIX	148833	-
RPN6	0.397237	0.665849	0	19	5879	chrIV	286691	-
ADH6	0.397206	0.369285	0	27	5831	chrXIII	912204	-
zz-YMR090W	0.397201	0.566583	0	27	8079	chrXIII	448505	+
GCD2	0.397152	0.265121	0	11	4917	chrVII	646810	-
SLD5	0.397095	0.553432	0	20	5898	chrIV	1431051	+
HDA1	0.397013	0.285022	0	15	6393	chrXIV	593164	+
SPT8	0.397001	0.628701	0	16	5328	chrXII	253076	-
zz-YIL014C-A	0.396985	0.380436	0	20	5401	chrIX	325597	-
UGX2	0.396902	0.304402	0	16	5738	chrIV	158730	-
DBF4	0.396834	0.514484	0	18	4894	chrIV	560718	-
MRPL19	0.396688	0.44708	0	9	6432	chrXIV	292707	-
RSM18	0.396481	0.677466	0	9	7143	chrV	254393	-
PEX4	0.396336	0.463947	0	17	5943	chrVII	756954	+
ARC19	0.396183	0.621139	0	15	7210	chrXI	417998	-
NUM1	0.396	0.427461	0	19	6962	chrIV	755603	+
SIP3	0.395965	0.470893	0	16	6992	chrXIV	164348	-
IQG1	0.395962	0.501257	0	22	6453	chrXVI	95127	-
SUS1	0.3957	0.426569	0	20	8417	chrII	462141	+
DCD1	0.395637	0.349012	0	9	7040	chrVIII	388718	-
FAP1	0.395552	0.541036	0	15	7548	chrXIV	591174	-
zz-YKL162C	0.395489	0.585912	0	17	5833	chrXI	148895	-
zz-YLR283W	0.395228	0.636587	0	16	6018	chrXII	705209	+
PBP4	0.394996	0.465156	0	15	7537	chrIV	362400	-
zz-YBR200W-A	0.394869	0.480539	0	17	6712	chrII	622899	+
2025-10-01	0.394838	0.461724	0	19	6886	chrXI	191445	-
SAM1	0.394747	0.315844	0	12	6452	chrXII	515184	+
VTS1	0.394745	0.47892	0	17	6527	chrXV	1011107	+
GFD1	0.394664	0.248475	0	8	6790	chrXIII	778006	+
zz-YIL001W	0.394649	0.520382	0	17	6795	chrIX	353908	+
AIM4	0.394617	0.626597	0	16	5298	chrII	609958	+
zz-YML083C	0.394581	0.527356	0	23	5422	chrXIII	101113	-
NHP6A	0.394258	0.43004	0	15	6423	chrXVI	665959	-
VPS41	0.394184	0.495024	0	12	5741	chrIV	604026	+
zz-YLR407W	0.394021	0.3213	0	22	6529	chrXII	932813	+
TPK1	0.39387	0.474303	0	15	6011	chrX	111352	-
RPB4	0.393786	0.505617	0	21	7578	chrX	150879	+
COX15	0.393639	0.482514	0	13	5630	chrV	453428	+
PMA1	0.393559	0.360409	0	12	8088	chrVII	482778	-
zz-YML082W	0.393497	0.429331	0	22	5350	chrXIII	101889	+
EGO2	0.393393	0.510225	0	23	7891	chrIII	249011	+
LAM5	0.393382	0.555625	0	24	3771	chrVI	47722	-
RPL19B	0.393308	0.582291	0	14	5770	chrII	168446	+
zz-YKR005C	0.393305	0.412261	0	15	4824	chrXI	450221	-
HXT5	0.393241	0.217235	0	15	6587	chrVIII	296809	-
OSH7	0.393087	0.316886	0	20	7024	chrVIII	106060	+
TLG2	0.392964	0.331875	0	11	5520	chrXV	292104	-
FRA1	0.392905	0.425218	0	16	5913	chrXII	81360	+
GET2	0.392888	0.520521	0	12	4654	chrV	327008	-
zz-YBR184W	0.392859	0.328924	0	14	6366	chrII	597383	+
WRS1	0.392789	0.425338	0	23	8066	chrXV	137780	-
CHA1	0.392779	0.464117	0	31	7110	chrIII	16898	-
TRP5	0.39267	0.577222	0	18	5320	chrVII	448520	-
NIP1	0.392568	0.258322	0	39	7366	chrXIII	895431	-
RMT2	0.392425	0.338926	0	24	6053	chrIV	1394580	-
RPB11	0.392274	0.401205	0	12	6203	chrXV	316457	-
MYO4	0.39227	0.337652	0	22	5779	chrI	92444	-
RPL18A	0.392256	0.364506	0	19	4791	chrXV	94379	-
CGR1	0.392212	0.298784	0	19	7295	chrVII	440065	+
ACF2	0.392144	0.497677	0	14	6247	chrXII	431959	-
FIT1	0.392123	0.303178	0	37	7435	chrIV	1507101	-
AXL2	0.391994	0.283159	0	23	6058	chrIX	85297	+
NFU1	0.391949	0.382176	0	19	7482	chrXI	361829	-
MRM1	0.391935	0.55331	0	23	6879	chrXV	721657	-
SNZ3	0.391835	0.58938	0	65	6298	chrVI	11251	+
VPS4	0.391752	0.410218	0	14	6969	chrXVI	887822	-
ICL1	0.391717	0.203094	0	10	5033	chrV	287173	-
HGH1	0.391657	0.362426	0	13	5610	chrVII	871405	-
LRG1	0.391469	0.468488	0	32	7432	chrIV	22689	+
ATG19	0.391324	0.456632	0	23	7358	chrXV	168405	+
zz-YDL144C	0.391248	0.549997	0	11	6888	chrIV	199715	-
zz-YLR225C	0.391225	0.475752	0	10	6862	chrXII	588934	-
FKH1	0.390815	0.281202	0	15	6341	chrIX	102269	-
FOX2	0.390664	0.488847	0	13	7147	chrXI	457183	-
KTR3	0.390595	0.283862	0	21	7867	chrII	633632	+
zz-YBR096W	0.390585	0.44614	0	13	6588	chrII	435970	+
ANT1	0.390573	0.188753	0	15	6271	chrXVI	792209	-
ERG24	0.390542	0.658286	0	20	9565	chrXIV	110494	-
GPG1	0.390134	0.30684	0	19	8944	chrVII	281307	-
YHK8	0.389714	0.356831	0	13	7125	chrVIII	204524	+
TIR4	0.389676	0.203992	0	17	4788	chrXV	344330	+
zz-YEL009C-A	0.389182	0.286137	0	14	6538	chrV	136755	-
DDI1	0.389142	0.369209	0	14	5317	chrV	456319	+
RFA2	0.38903	0.539055	0	24	5488	chrXIV	48301	+
[truncated: 3,441 more rows]

## Sheet: Nuclei_chrom_rep2
geneid	spearman_cor	pearson_cor	pval	coverage	variation	chr	tss	strand
PDL32	0.841196	0.732275	0	23	9213	chrXIII	442517	+
RPS11B	0.837538	0.769539	0	26	9119	chrII	332852	+
MRI1	0.833537	0.778891	0	19	9229	chrXVI	767766	+
MAF1	0.811733	0.683787	0	30	8340	chrIV	458173	-
CWC2	0.810315	0.785572	0	34	8604	chrIV	87204	-
GUP1	0.809532	0.825583	0	25	8530	chrVII	352296	-
ALG7	0.809426	0.791877	0	27	8773	chrII	706765	-
SEC10	0.807986	0.853032	0	21	8484	chrXII	498025	-
AVT2	0.804616	0.877531	0	21	8251	chrV	31228	-
SKP1	0.802548	0.7998	0	21	9252	chrIV	1126013	-
AIR2	0.801579	0.800297	0	17	8292	chrIV	145500	-
SPC105	0.798579	0.901154	0	24	8966	chrVII	334880	+
VPS28	0.788668	0.871536	0	17	8271	chrXVI	427963	+
zz-YNL320W	0.788491	0.735482	0	18	8838	chrXIV	37673	+
OCA1	0.787574	0.801322	0	21	9448	chrXIV	439273	-
zz-YDR034C-A	0.787328	0.61436	0	19	8893	chrIV	520820	-
CIA2	0.787251	0.876168	0	26	9075	chrVIII	353624	+
BCH1	0.779385	0.848887	0	18	9420	chrXIII	743723	+
zz-YKR011C	0.777981	0.726914	0	24	9628	chrXI	462756	-
SHS1	0.777932	0.689761	0	20	9756	chrIV	52450	+
CKA1	0.776926	0.734271	0	22	9588	chrIX	288991	-
YOS9	0.776861	0.683982	0	17	8966	chrIV	565946	+
TAF6	0.775655	0.837377	0	20	8735	chrVII	299719	-
SIP3	0.774842	0.780044	0	22	9640	chrXIV	164348	-
VHS1	0.773404	0.730167	0	22	8605	chrIV	955742	+
PFK2	0.772947	0.794366	0	24	9040	chrXIII	674786	-
RQC1	0.772518	0.792869	0	25	9224	chrIV	1135408	-
RIA1	0.771086	0.743288	0	29	9304	chrXIV	330089	-
COX11	0.769801	0.629233	0	32	9493	chrXVI	301591	+
BUL1	0.768432	0.690709	0	38	9284	chrXIII	818580	-
XRS2	0.767532	0.783385	0	23	8702	chrIV	1217560	-
CTF18	0.765741	0.739688	0	23	8835	chrXIII	424703	-
SNC1	0.765284	0.72408	0	24	8882	chrI	87318	+
zz-YML020W	0.765151	0.753166	0	27	8456	chrXIII	231003	+
MRPL35	0.763713	0.701184	0	17	9109	chrIV	1110613	+
NIS1	0.763035	0.683539	0	21	9053	chrXIV	479602	+
NVJ1	0.76043	0.7315	0	24	9541	chrVIII	490635	+
ARP9	0.760373	0.848965	0	23	9365	chrXIII	337799	+
RSA4	0.760155	0.726435	0	24	9460	chrIII	242319	-
zz-YGL204C	0.756953	0.709928	0	14	8873	chrVII	112024	-
SHG1	0.756891	0.827255	0	18	9040	chrII	730128	-
THO2	0.755992	0.850456	0	29	8572	chrXIV	365777	-
zz-YNL140C	0.755992	0.850456	0	29	8572	chrXIV	365777	-
MSS18	0.753476	0.738719	0	30	9108	chrXVI	798076	+
NAM8	0.753429	0.788187	0	21	8286	chrVIII	277984	+
ORC4	0.750923	0.68125	0	34	9523	chrXVI	868268	-
UBP12	0.750681	0.809897	0	21	9546	chrX	63806	+
ABP1	0.750331	0.806872	0	29	9725	chrIII	265087	+
CTR9	0.749672	0.767699	0	29	9523	chrXV	52795	-
RPL5	0.748741	0.828212	0	25	8665	chrXVI	303160	+
zz-YHR050W-A	0.748359	0.681983	0	23	8305	chrVIII	209588	+
COX6	0.748359	0.681983	0	23	8305	chrVIII	209588	+
THI80	0.74827	0.765821	0	36	8631	chrXV	602378	-
MTC4	0.74715	0.824943	0	11	8879	chrII	724470	+
RCR2	0.746721	0.814996	0	19	8758	chrIV	454123	+
YBP1	0.746506	0.724562	0	26	9467	chrII	657579	-
VHC1	0.744195	0.801216	0	36	8291	chrII	686857	+
RPS27A	0.743885	0.676725	0	35	8994	chrXI	158636	+
SOF1	0.742388	0.7926	0	26	9137	chrXII	127564	+
TPK2	0.742125	0.80459	0	24	9555	chrXVI	166125	+
zz-YPR148C	0.741628	0.557871	0	37	9524	chrXVI	828113	-
NAT2	0.740569	0.773192	0	27	9280	chrVII	786930	-
zz-YBR085C-A	0.7405	0.567065	0	17	9235	chrII	419209	-
EFR3	0.740417	0.725021	0	29	8328	chrXIII	693133	-
SEC6	0.738416	0.735153	0	32	8200	chrIX	235484	-
ECM25	0.7379	0.807342	0	28	8197	chrX	54425	+
RDS1	0.737823	0.78893	0	21	9027	chrIII	310993	+
PBP2	0.736774	0.598733	0	25	9069	chrII	683369	+
GTT1	0.734486	0.858355	0	24	9078	chrIX	424506	-
SMF2	0.732951	0.794792	0	25	9304	chrVIII	207540	+
UBP15	0.732763	0.731245	0	31	9116	chrXIII	874828	+
SWP1	0.732676	0.798818	0	21	8320	chrXIII	560985	+
LDB19	0.731603	0.708842	0	35	8895	chrXV	921247	-
zz-YDL176W	0.729674	0.547726	0	23	8784	chrIV	142002	+
SPP382	0.729435	0.761457	0	23	9296	chrXII	973406	+
NPL4	0.728838	0.711128	0	32	8676	chrII	578064	-
MTW1	0.728744	0.738535	0	28	9046	chrI	79730	+
SND3	0.728423	0.675772	0	34	9094	chrII	452662	+
APL2	0.72806	0.829812	0	29	9578	chrXI	188711	-
MTR3	0.728042	0.637111	0	28	9011	chrVII	806044	-
VID24	0.726933	0.711965	0	27	9515	chrII	452036	-
GSF2	0.72682	0.80424	0	25	9610	chrXIII	178424	+
NUP133	0.726756	0.642381	0	21	9076	chrXI	592825	+
TEX1	0.726401	0.623245	0	23	8947	chrXIV	170010	+
POP4	0.725413	0.847853	0	24	8610	chrII	728904	+
CHL1	0.725166	0.629342	0	26	8283	chrXVI	539200	+
SBE2	0.724744	0.794317	0	27	8608	chrIV	1178474	+
RIF2	0.724679	0.526077	0	28	8865	chrXII	1042969	-
SPF1	0.724356	0.887744	0	21	9094	chrV	90258	+
AAH1	0.724054	0.636252	0	22	8637	chrXIV	359544	+
NSR1	0.72385	0.651882	0	32	9148	chrVII	807696	-
DIE2	0.722599	0.549858	0	15	8240	chrVII	947386	+
PHO92	0.721122	0.72837	0	17	8855	chrIV	1224485	-
RPS10A	0.720575	0.643603	0	15	8448	chrXV	867118	+
NAF1	0.720088	0.725125	0	32	9526	chrXIV	392921	+
GAS3	0.719614	0.668951	0	23	9075	chrXIII	696791	+
NPR3	0.71913	0.745963	0	30	9176	chrVIII	62553	-
EMC5	0.71881	0.746102	0	18	9307	chrIX	304104	-
RGR1	0.717878	0.666053	0	25	9219	chrXII	278593	-
MAD2	0.717532	0.637908	0	26	8726	chrX	387660	+
KRE5	0.716972	0.779184	0	24	9213	chrXV	949782	+
RBH1	0.716333	0.76957	0	20	9284	chrX	85665	+
NQM1	0.713845	0.754362	0	22	9537	chrVII	581326	-
CPR6	0.713821	0.634759	0	24	9353	chrXII	573218	-
HOT1	0.713664	0.680188	0	26	8983	chrXIII	606104	+
CKB2	0.71247	0.747858	0	30	8575	chrXV	405662	+
RPS18A	0.71244	0.415642	0	15	8757	chrIV	1359931	+
FUR1	0.711561	0.850756	0	34	8872	chrVIII	362068	+
MRP10	0.71119	0.790747	0	22	8401	chrIV	372256	+
RNY1	0.709553	0.70225	0	33	8494	chrXVI	318966	-
ESA1	0.709489	0.809581	0	27	8959	chrXV	792521	+
ALG9	0.708917	0.807125	0	25	9453	chrXIV	237775	-
SDH3	0.70882	0.736821	0	20	8938	chrXI	179691	+
zz-YOR376W-A	0.708362	0.602201	0	21	9253	chrXV	1044764	+
YDJ1	0.708217	0.614564	0	19	9085	chrXIV	507296	-
ITC1	0.707839	0.809693	0	29	9013	chrVII	257520	+
ACS2	0.707587	0.602034	0	25	8445	chrXII	447593	-
VMA13	0.707397	0.72382	0	27	9589	chrXVI	643854	+
SIR1	0.707072	0.810314	0	29	8755	chrXI	640577	+
LDH1	0.70704	0.821438	0	27	9808	chrII	633374	-
RPS9B	0.70695	0.696734	0	27	8985	chrII	604524	+
ALR2	0.706876	0.627963	0	29	8906	chrVI	36568	-
ZRG8	0.706198	0.608342	0	27	9688	chrV	221486	-
NCA2	0.706145	0.568784	0	22	9270	chrXVI	837433	-
SSN8	0.705959	0.704116	0	22	8854	chrXIV	585299	-
BUD8	0.705602	0.58265	0	25	9299	chrXII	833915	+
SOL3	0.705429	0.787108	0	25	9159	chrVIII	423748	+
zz-YLL054C	0.705065	0.670189	0	30	9303	chrXII	35208	-
HMI1	0.704662	0.556367	0	21	9483	chrXV	141335	-
FLC2	0.704609	0.640752	0	15	8986	chrI	45810	+
RER1	0.704148	0.754413	0	18	9035	chrIII	111923	+
ENV9	0.704018	0.727351	0	23	9282	chrXV	796831	-
GFA1	0.703895	0.595052	0	23	8960	chrXI	245547	-
CDC73	0.703344	0.611002	0	31	9403	chrXII	958129	-
HIR2	0.703273	0.743849	0	27	8209	chrXV	405377	-
RFA1	0.702925	0.578439	0	25	9403	chrI	158633	-
EGH1	0.701693	0.585358	0	19	8116	chrIX	370811	+
VMA1	0.701654	0.612773	0	29	9383	chrIV	126734	+
GPR1	0.699926	0.654633	0	31	9228	chrIV	392264	-
SEG1	0.699268	0.650102	0	17	10058	chrXIII	439209	+
SGF29	0.698752	0.59204	0	30	9533	chrIII	104328	-
VPS16	0.698334	0.770945	0	26	8587	chrXVI	467217	+
SHE3	0.698247	0.833962	0	25	8624	chrII	496894	-
zz-YCR043C	0.697076	0.764785	0	15	9296	chrIII	206622	-
TFC6	0.696829	0.560528	0	19	9521	chrIV	1198788	-
FTH1	0.696685	0.65902	0	33	9415	chrII	635122	+
CRT10	0.695948	0.71452	0	29	9604	chrXV	210273	-
zz-YGR025W	0.695749	0.756864	0	26	8606	chrVII	532877	+
zz-YGR026W	0.695749	0.756864	0	26	8606	chrVII	532877	+
ERV25	0.695549	0.675126	0	31	9047	chrXIII	246112	+
PTI1	0.695118	0.503119	0	32	8817	chrVII	800408	+
TOP2	0.694532	0.775509	0	32	9316	chrXIV	457685	+
UBA2	0.694523	0.72195	0	33	9081	chrIV	1256825	-
UGA3	0.694415	0.650014	0	22	8978	chrIV	156343	+
SET5	0.694393	0.850323	0	31	9768	chrVIII	516449	-
BNA5	0.69425	0.684628	0	29	8457	chrXII	607104	-
ERP5	0.693459	0.571068	0	21	9425	chrVIII	332323	+
zz-YGL081W	0.693285	0.571113	0	31	8478	chrVII	357324	+
YNG1	0.693138	0.670507	0	20	8238	chrXV	446751	-
EAR1	0.69306	0.672765	0	28	8991	chrXIII	605686	-
EHT1	0.692573	0.503936	0	33	9864	chrII	586161	-
MMS4	0.691681	0.762349	0	24	9535	chrII	441558	+
zz-YDL144C	0.691463	0.767895	0	25	9793	chrIV	199715	-
SES1	0.691448	0.724214	0	24	9119	chrIV	489536	+
LSC1	0.691087	0.714877	0	24	9139	chrXV	592885	+
SEC12	0.69092	0.622803	0	18	9115	chrXIV	674664	-
NUP42	0.690805	0.573503	0	22	8619	chrIV	844877	-
RRN7	0.690435	0.720125	0	29	9382	chrX	393968	+
AVT5	0.690426	0.70567	0	26	8944	chrII	49595	+
MRPL36	0.690344	0.690385	0	22	9396	chrII	484494	-
NDD1	0.689983	0.672589	0	36	9814	chrXV	1036476	-
zz-YNR071C	0.689033	0.533259	0	13	8593	chrXIV	771688	-
RGC1	0.688503	0.758159	0	28	9031	chrXVI	754710	+
CWH43	0.688311	0.668954	0	19	8494	chrIII	147636	-
DBP8	0.688019	0.838326	0	29	8294	chrVIII	442173	+
PEX3	0.686143	0.832567	0	29	9202	chrIV	1127563	-
ALG12	0.685661	0.657418	0	24	8999	chrXIV	678783	+
RPD3	0.685484	0.838157	0	14	8781	chrXIV	19289	-
ECL1	0.685445	0.626728	0	22	9307	chrVII	785059	-
zz-YOR387C	0.685406	0.618624	0	23	9815	chrXV	1070327	-
YBT1	0.685319	0.795027	0	20	8957	chrXII	46406	-
CCL1	0.685184	0.691537	0	22	8637	chrXVI	614521	-
TCB3	0.685081	0.619329	0	28	9114	chrXIII	129524	-
SUA5	0.684607	0.471429	0	24	8548	chrVII	186026	+
TOM20	0.684353	0.776593	0	23	8242	chrVII	644055	+
ATG11	0.684341	0.773921	0	26	8985	chrXVI	664702	-
ERG2	0.684006	0.789897	0	17	9229	chrXIII	667535	+
MCY1	0.683882	0.798323	0	27	9422	chrVII	513191	+
PMI40	0.683413	0.621258	0	32	9212	chrV	159112	-
CUB1	0.683025	0.591976	0	21	8287	chrXVI	49264	+
BRE5	0.682518	0.679956	0	35	8334	chrXIV	719014	-
SEH1	0.681723	0.596892	0	20	9407	chrVII	313244	+
VPS54	0.681429	0.658449	0	31	9096	chrIV	497389	-
MNE1	0.681399	0.785021	0	24	8948	chrXV	994810	-
KEL2	0.680774	0.635525	0	31	9082	chrVII	968626	-
VPS75	0.680386	0.614351	0	30	8798	chrXIV	185492	+
DPL1	0.679249	0.652881	0	28	9482	chrIV	1052241	-
SHE1	0.679075	0.745565	0	20	9138	chrII	161723	+
MRE11	0.678006	0.794215	0	25	9003	chrXIII	720664	-
zz-YGL176C	0.677317	0.626416	0	31	9372	chrVII	173075	-
SAS2	0.677244	0.769303	0	29	9215	chrXIII	523395	-
GBP2	0.67704	0.841735	0	33	8833	chrIII	103334	-
zz-YIR016W	0.675533	0.565305	0	32	9742	chrIX	382609	+
COG5	0.674965	0.649044	0	25	8909	chrXIV	532689	+
DBP2	0.674693	0.680024	0	27	8457	chrXIV	413621	+
CBP2	0.674489	0.574595	0	30	8959	chrVIII	25501	-
BAT2	0.674452	0.621365	0	28	9444	chrX	705675	+
STE50	0.674389	0.818408	0	33	9807	chrIII	63449	+
NSA1	0.674318	0.770964	0	24	8991	chrVII	299992	+
SRS2	0.674217	0.519163	0	16	9548	chrX	257272	+
GYP6	0.674031	0.755745	0	44	9584	chrX	359673	-
SKO1	0.674008	0.617982	0	31	9176	chrXIV	321672	-
zz-YGL114W	0.673934	0.731411	0	28	9478	chrVII	293277	+
TIF5	0.673903	0.692225	0	26	9490	chrXVI	648634	+
FPR3	0.673818	0.597264	0	22	9741	chrXIII	121296	-
TRM11	0.673616	0.635601	0	13	8761	chrXV	86734	-
BUD27	0.673377	0.537402	0	29	9126	chrVI	91007	+
KAR3	0.672847	0.575313	0	34	9161	chrXVI	818031	-
PUT3	0.672767	0.779188	0	14	8223	chrXI	408493	+
YTA12	0.671856	0.678898	0	26	9130	chrXIII	448266	-
MPA43	0.671689	0.691531	0	29	8405	chrXIV	180967	-
PRP28	0.67115	0.819526	0	25	8953	chrIV	950275	-
SWC3	0.671081	0.834082	0	31	9904	chrI	132235	+
BUD22	0.671011	0.747191	0	32	8958	chrXIII	298872	+
OCA4	0.670929	0.836819	0	11	9070	chrIII	289266	-
RPL8B	0.67082	0.683303	0	32	8818	chrXII	48598	-
MPC54	0.67062	0.467674	0	18	8550	chrXV	667225	-
RAS1	0.670194	0.493893	0	22	8520	chrXV	515168	+
STP1	0.669648	0.560834	0	18	9213	chrIV	1386836	+
MHF2	0.669395	0.753826	0	27	8796	chrIV	169579	-
TGL3	0.669136	0.621326	0	21	8671	chrXIII	901277	-
PMT5	0.668829	0.698639	0	29	9105	chrIV	289889	+
FKH1	0.668438	0.56447	0	26	9491	chrIX	102269	-
MSB3	0.668426	0.752237	0	24	9503	chrXIV	80636	+
STV1	0.668352	0.710206	0	21	8900	chrXIII	383161	+
ERG8	0.668228	0.548851	0	22	9337	chrXIII	712328	+
MRC1	0.668157	0.648127	0	27	9193	chrIII	22103	-
SPO74	0.667485	0.555021	0	35	8667	chrVII	185408	-
ATG31	0.667079	0.627912	0	20	8966	chrIV	488638	-
TRM82	0.666447	0.553036	0	23	9453	chrIV	784888	+
SUB2	0.666235	0.693364	0	28	9557	chrIV	305126	+
ARD1	0.666228	0.473697	0	26	9645	chrVIII	131443	-
CIN10	0.666159	0.644581	0	24	9568	chrIV	1249905	-
RPB3	0.666152	0.582584	0	19	9339	chrIX	312877	+
HRI1	0.666126	0.602592	0	26	8717	chrXII	730835	+
zz-YNL040W	0.665674	0.850961	0	15	8910	chrXIV	552279	+
ATG33	0.665458	0.5897	0	21	9119	chrXII	840268	+
TDP1	0.665402	0.789563	0	26	8923	chrII	670263	-
NYV1	0.665185	0.605274	0	22	8275	chrXII	327449	-
CAC2	0.664902	0.732869	0	27	9372	chrXIII	68329	+
THI4	0.664525	0.614768	0	20	9398	chrVII	780201	+
RPL37A	0.664421	0.62607	0	19	8954	chrXII	522711	+
SYS1	0.664368	0.597035	0	31	8616	chrX	432172	-
EPS1	0.664262	0.689678	0	32	9269	chrIX	345606	+
GIS3	0.663789	0.588077	0	23	9054	chrXII	329226	-
RVS161	0.66378	0.744299	0	31	9574	chrIII	131531	-
PCT1	0.663547	0.640085	0	32	9285	chrVII	904745	-
RRN10	0.663417	0.626072	0	33	8619	chrII	171468	+
GLO2	0.663284	0.732768	0	17	9349	chrIV	1008978	+
PLP2	0.662739	0.584098	0	23	8873	chrXV	847115	-
zz-YIL014C-A	0.662225	0.64493	0	21	9340	chrIX	325597	-
zz-YMR160W	0.662181	0.77277	0	23	8921	chrXIII	575097	+
PEX25	0.662179	0.74492	0	29	8738	chrXVI	338644	-
POC4	0.662097	0.600004	0	23	9147	chrXVI	280493	+
STU1	0.661759	0.772798	0	20	9185	chrII	158420	-
TAP42	0.661324	0.680163	0	29	9443	chrXIII	327505	+
BUD17	0.661094	0.592853	0	18	9417	chrXIV	674928	+
UBP6	0.661092	0.77631	0	23	8896	chrVI	165037	+
CDC9	0.660698	0.656953	0	47	8876	chrIV	167253	-
RPL1A	0.66069	0.629717	0	32	9259	chrXVI	135816	+
TRS130	0.660351	0.61475	0	26	9645	chrXIII	706858	-
HOS1	0.660344	0.815923	0	18	8586	chrXVI	684309	-
PET309	0.660336	0.745742	0	14	8443	chrXII	270763	-
SCH9	0.660212	0.79156	0	33	9157	chrVIII	508949	+
MRS2	0.659982	0.730205	0	36	9181	chrXV	944614	+
ALP1	0.659869	0.497589	0	27	9356	chrXIV	137634	-
TSL1	0.659449	0.583576	0	25	9094	chrXIII	70676	+
TFB6	0.659163	0.735903	0	23	8531	chrXV	997131	+
IFM1	0.658955	0.700776	0	20	8957	chrXV	278043	+
MSS11	0.658664	0.521166	0	17	8751	chrXIII	589614	-
KEX2	0.658035	0.630131	0	24	9250	chrXIV	202218	+
NMD4	0.65793	0.663762	0	30	8438	chrXII	853183	-
SLC1	0.657907	0.764363	0	40	9510	chrIV	363571	-
BET3	0.657822	0.524526	0	25	8837	chrXI	570910	-
URA6	0.65761	0.511009	0	27	8827	chrXI	393354	-
MIN9	0.65761	0.511009	0	27	8827	chrXI	393354	-
DTD1	0.657527	0.682958	0	22	9260	chrIV	65268	+
RHO2	0.657464	0.842342	0	22	9693	chrXIV	456459	+
ARE2	0.657323	0.725058	0	24	9409	chrXIV	665350	+
PEX10	0.657196	0.684016	0	18	8417	chrIV	998685	+
STD1	0.656797	0.523882	0	28	9339	chrXV	417777	-
POP8	0.656678	0.730545	0	33	9154	chrII	186473	-
MLP2	0.656216	0.613137	0	34	8901	chrIX	68142	-
RAD16	0.65588	0.695227	0	33	10027	chrII	467224	+
RET1	0.655701	0.691224	0	28	8756	chrXV	733450	-
MRPL38	0.655496	0.646209	0	17	8198	chrXI	130607	+
RRP4	0.654325	0.62634	0	28	9683	chrVIII	234630	-
RIO2	0.653733	0.725987	0	30	9523	chrXIV	255275	+
OM14	0.653712	0.73532	0	33	9183	chrII	680055	-
zz-YPR071W	0.653571	0.638254	0	17	8884	chrXVI	688195	+
UTP4	0.653265	0.477662	0	26	9426	chrIV	1116677	-
TYR1	0.653223	0.693906	0	25	8817	chrII	571197	-
LSM6	0.652896	0.626796	0	24	9058	chrIV	1229566	-
PUS9	0.652781	0.612882	0	23	8610	chrIV	388827	-
HDA2	0.652673	0.671232	0	24	9034	chrIV	1054887	-
MEP2	0.6524	0.62569	0	19	8215	chrXIV	357190	+
SSK22	0.652268	0.627801	0	25	8836	chrIII	246589	-
MSN4	0.652172	0.551197	0	24	9112	chrXI	323070	+
MSS4	0.65182	0.686283	0	33	9714	chrIV	868114	+
RSM26	0.651425	0.642374	0	25	8437	chrX	618207	+
NDE2	0.651369	0.484114	0	18	9149	chrIV	303137	+
zz-YGR054W	0.651279	0.589165	0	30	9742	chrVII	596568	+
AGE2	0.650964	0.851007	0	18	9413	chrIX	273830	-
DIS3	0.650871	0.527892	0	38	8391	chrXV	285405	-
FPK1	0.650838	0.786274	0	34	9516	chrXIV	708523	+
zz-YML053C	0.650743	0.618061	0	18	8691	chrXIII	169770	-
SNU23	0.650659	0.653763	0	30	9318	chrIV	285123	-
NOC3	0.650596	0.595158	0	24	9133	chrXII	156323	-
zz-YLR326W	0.650551	0.589371	0	22	9554	chrXII	782087	+
SAP30	0.650477	0.696749	0	18	9021	chrXIII	794937	+
SPS18	0.650252	0.620364	0	21	9268	chrXIV	259285	-
ATG9	0.650098	0.735975	0	20	9862	chrIV	184929	+
SPL2	0.649979	0.705856	0	19	8969	chrVIII	374987	-
SPT20	0.649938	0.593947	0	18	8841	chrXV	47587	-
zz-YOR186W	0.649857	0.743516	0	17	8514	chrXV	682491	+
ICL2	0.649491	0.538336	0	32	9559	chrXVI	568960	-
KIN82	0.649197	0.718434	0	39	8717	chrIII	274377	+
DBP7	0.648967	0.70366	0	25	9032	chrXI	487365	-
MRPL37	0.648922	0.603764	0	17	8954	chrII	741340	+
DBP9	0.648809	0.660852	0	22	8417	chrXII	696901	-
zz-YOR365C	0.648793	0.542863	0	24	8272	chrXV	1025586	-
GPN2	0.647829	0.744188	0	17	8457	chrXV	817279	+
SLG1	0.647774	0.682998	0	28	8809	chrXV	342606	-
MRH4	0.647742	0.64759	0	27	8765	chrVII	383170	-
zz-YGL117W	0.647679	0.809805	0	16	8913	chrVII	288443	+
FSF1	0.647368	0.668482	0	22	9102	chrXV	832045	-
UPS3	0.647122	0.683505	0	21	9285	chrIV	832536	-
MSH2	0.647093	0.834146	0	20	9026	chrXV	147385	+
SLX5	0.647007	0.587517	0	24	9841	chrIV	428960	+
SSP120	0.646921	0.560195	0	23	8551	chrXII	640311	+
SEC23	0.646899	0.678782	0	33	9818	chrXVI	899673	-
THP2	0.646742	0.798434	0	25	8751	chrVIII	439337	+
ATM1	0.64673	0.684524	0	24	9534	chrXIII	869642	-
BUD32	0.646169	0.595976	0	20	8870	chrVII	1017728	-
BUD14	0.646083	0.560149	0	21	8827	chrI	168981	-
RTC2	0.645804	0.656663	0	26	9065	chrII	536469	+
IMP4	0.645555	0.735168	0	25	9339	chrXIV	485593	+
SCS7	0.645414	0.650321	0	30	9460	chrXIII	810787	-
SIN4	0.645246	0.534679	0	27	9141	chrXIV	206954	+
ILV1	0.644963	0.589297	0	37	9786	chrV	328450	+
REX3	0.644777	0.746911	0	38	8311	chrXII	364123	+
ALD3	0.644529	0.692409	0	22	8728	chrXIII	601137	-
SOG2	0.64439	0.72515	0	28	8029	chrXV	1000815	-
ERG13	0.644365	0.695097	0	38	9599	chrXIII	20451	-
PDE2	0.644331	0.530299	0	21	9041	chrXV	1015011	-
RNH70	0.643827	0.638451	0	33	9189	chrVII	1045450	-
RPL19B	0.643782	0.673659	0	28	8559	chrII	168446	+
GRR1	0.64374	0.695291	0	29	9132	chrX	594553	-
AME1	0.643713	0.704731	0	22	9276	chrII	647191	-
UPS2	0.643517	0.666083	0	30	8841	chrXII	500280	-
CIN1	0.643296	0.616552	0	23	9529	chrXV	989818	+
YTM1	0.643182	0.475438	0	21	9070	chrXV	832797	+
SLM1	0.643146	0.758659	0	26	8888	chrIX	169755	-
PNP1	0.642801	0.670368	0	28	9066	chrXII	561709	-
ALY1	0.642741	0.617557	0	20	9475	chrXI	479201	+
YPT52	0.642328	0.648692	0	24	8186	chrXI	466178	-
NGL2	0.642078	0.703804	0	21	8821	chrXIII	841682	-
FRD1	0.641907	0.66703	0	27	9572	chrV	66781	-
PUF6	0.641776	0.754003	0	37	8396	chrIV	1443381	-
GZF3	0.64177	0.697419	0	23	8434	chrX	211604	-
ALK2	0.641638	0.664528	0	30	9189	chrII	207211	+
BNI5	0.641515	0.757003	0	29	10106	chrXIV	323549	-
TOF2	0.641472	0.664097	0	14	8770	chrXI	461295	-
BMH1	0.641452	0.497329	0	26	9343	chrV	545682	+
zz-YJL218W	0.640935	0.66956	0	17	8593	chrX	21925	+
HNT2	0.640746	0.562951	0	25	8415	chrIV	1073425	-
FOL2	0.640437	0.57137	0	28	9526	chrVII	1025859	-
ERG12	0.640408	0.585817	0	26	9373	chrXIII	684426	+
SMB1	0.640336	0.709814	0	26	8463	chrV	213191	-
NAT3	0.640103	0.613116	0	27	9133	chrXVI	794494	-
MCP1	0.639935	0.583065	0	25	8923	chrXV	767977	-
MNN2	0.639733	0.507653	0	22	8929	chrII	269560	-
AFT2	0.639683	0.541532	0	31	9985	chrXVI	169368	-
MON2	0.639477	0.752221	0	20	9949	chrXIV	76566	-
KAP114	0.639471	0.739846	0	24	8279	chrVII	45469	+
AGA1	0.639215	0.501923	0	27	9328	chrXIV	703793	+
NOT3	0.639124	0.721635	0	21	8299	chrIX	282858	-
SCS2	0.638677	0.707047	0	17	8762	chrV	401142	+
ATS1	0.63822	0.706112	0	26	9173	chrI	114573	-
TKL2	0.638198	0.462029	0	32	10062	chrII	476463	-
GAA1	0.637747	0.670614	0	23	8591	chrXII	316117	+
RBH2	0.637363	0.584991	0	20	9539	chrX	486254	-
COX10	0.637255	0.718278	0	15	9305	chrXVI	225808	-
LYP1	0.637242	0.596948	0	24	9245	chrXIV	138200	+
NOT5	0.636901	0.640876	0	27	9359	chrXVI	690043	+
IRC21	0.636806	0.727254	0	27	8799	chrXIII	412854	-
PUP2	0.63667	0.629444	0	22	8584	chrVII	999133	-
MRPL22	0.636242	0.711846	0	25	8757	chrXIV	304599	-
RTT105	0.635692	0.579395	0	23	8852	chrV	366823	+
DOA4	0.63538	0.841845	0	20	8500	chrIV	587736	-
LSG1	0.635291	0.769682	0	22	8136	chrVII	314647	+
FUN30	0.635211	0.695786	0	32	9308	chrI	114842	+
GCD1	0.634491	0.745226	0	25	9764	chrXV	813987	+
FMN1	0.634441	0.685564	0	23	9180	chrIV	935903	-
UMP1	0.634419	0.612222	0	19	8954	chrII	582148	-
DBP6	0.634278	0.71875	0	31	9250	chrXIV	695628	+
SCW4	0.634214	0.486295	0	24	8342	chrVII	1050047	-
CSM3	0.633716	0.845847	0	26	9136	chrXIII	367010	+
TYE7	0.633634	0.751148	0	28	9054	chrXV	978203	-
FMP41	0.63363	0.547055	0	29	9388	chrXIV	318826	-
ASG1	0.633621	0.636574	0	28	9594	chrIX	102678	+
HCA4	0.633528	0.50696	0	31	9142	chrX	383849	+
zz-YBR242W	0.633192	0.622443	0	23	9105	chrII	704554	+
FMP32	0.632944	0.656272	0	34	9039	chrVI	42835	+
GGA1	0.632923	0.788448	0	28	9439	chrIV	1190066	+
ERV29	0.632142	0.609892	0	24	8667	chrVII	1061583	-
RAD10	0.632094	0.669307	0	31	9211	chrXIII	82096	-
YAT2	0.631932	0.740857	0	32	9560	chrV	202177	+
UBP8	0.631751	0.606707	0	28	8658	chrXIII	716551	+
LCB4	0.631718	0.714952	0	26	9618	chrXV	653927	-
LHS1	0.631487	0.678708	0	23	8338	chrXI	296439	+
JID1	0.631268	0.657016	0	29	9026	chrXVI	676900	-
PHO90	0.630987	0.586671	0	38	9450	chrX	60836	+
ARC40	0.630894	0.699596	0	35	8326	chrII	686581	-
FMO1	0.630799	0.621767	0	18	9548	chrVIII	454157	+
PEX15	0.630628	0.615641	0	24	9131	chrXV	247137	+
GFD1	0.630495	0.510862	0	14	8526	chrXIII	778006	+
SGO1	0.630359	0.602292	0	21	8894	chrXV	464758	+
LMO1	0.630101	0.662153	0	25	8857	chrXII	136329	-
zz-YMR027W	0.629738	0.715902	0	26	9416	chrXIII	325844	+
SDO1	0.629439	0.555355	0	23	9263	chrXII	184876	-
BNA2	0.62924	0.684046	0	22	9426	chrX	578915	+
GPI11	0.629142	0.642676	0	22	9290	chrIV	1067733	+
RHO4	0.629048	0.718703	0	21	8981	chrXI	548208	+
ULA1	0.628876	0.71442	0	25	8918	chrXVI	552017	+
CTF3	0.628757	0.718331	0	27	9427	chrXII	879745	+
RIB5	0.628711	0.661131	0	26	8128	chrII	728099	-
RPN14	0.6286	0.498051	0	25	9817	chrVII	491903	-
YPS7	0.628398	0.581082	0	27	9003	chrIV	1174227	-
MFB1	0.628367	0.782337	0	21	8609	chrIV	907065	-
RPS20	0.628335	0.605979	0	29	8698	chrVIII	75429	+
MKK1	0.628162	0.551512	0	17	8977	chrXV	772506	+
CHD1	0.628136	0.517425	0	30	8769	chrV	505104	+
ARG3	0.627619	0.671561	0	21	9247	chrX	268898	+
FCP1	0.627555	0.761979	0	36	9294	chrXIII	820201	+
SSO1	0.627441	0.479385	0	35	9440	chrXVI	107159	+
NOP58	0.627373	0.542734	0	26	9142	chrXV	898336	-
YCG1	0.627252	0.509557	0	23	9321	chrIV	1117151	+
AAC3	0.627234	0.591484	0	32	9580	chrII	415913	+
CIN8	0.627215	0.596456	0	37	9312	chrV	39625	-
SEC65	0.627144	0.683969	0	31	8923	chrXIII	58646	-
MIC26	0.62713	0.754626	0	19	8501	chrVII	962058	-
DST1	0.627122	0.795325	0	32	8966	chrVII	417490	+
RPN7	0.62709	0.70785	0	28	8690	chrXVI	742400	+
URC2	0.626866	0.660716	0	21	9722	chrIV	1483463	-
NPC2	0.626598	0.511314	0	22	9221	chrIV	371240	+
MRX4	0.626461	0.767822	0	17	8830	chrXVI	231128	+
YSH1	0.626404	0.531624	0	21	8432	chrXII	699606	-
RPS5	0.626329	0.643461	0	28	8783	chrX	651932	+
ATG4	0.626268	0.519928	0	19	9156	chrXIV	227399	+
KEX1	0.626042	0.674143	0	25	9510	chrVII	114694	-
TUB2	0.626023	0.557415	0	25	9395	chrVI	56357	+
POL2	0.625992	0.620881	0	18	9198	chrXIV	148243	+
MET7	0.62552	0.506091	0	36	8870	chrXV	787198	+
GET4	0.625505	0.567584	0	19	8932	chrXV	644311	-
NTO1	0.625355	0.709423	0	23	8643	chrXVI	631510	+
zz-YMR114C	0.625226	0.465967	0	23	8996	chrXIII	497456	-
PUS2	0.625107	0.571758	0	28	8720	chrVII	383480	+
EXO84	0.624901	0.444811	0	31	8974	chrII	447333	-
KAP95	0.624736	0.508116	0	18	8931	chrXII	826509	-
MRP51	0.62456	0.557605	0	32	9101	chrXVI	326597	+
PDR12	0.624483	0.501372	0	28	9169	chrXVI	450698	-
ISN1	0.624009	0.736223	0	26	8957	chrXV	627947	-
ELA1	0.623954	0.501313	0	24	9023	chrXIV	218692	-
DOT5	0.623887	0.661558	0	29	8849	chrIX	334874	+
RNR3	0.623515	0.536161	0	31	8889	chrIX	240701	-
RSM27	0.623491	0.604586	0	17	7968	chrVII	922158	+
RRN6	0.623071	0.737753	0	28	9254	chrII	201724	-
ERG4	0.622842	0.637913	0	21	9218	chrVII	472834	+
zz-YOR292C	0.622615	0.548853	0	14	8778	chrXV	866558	-
RPS23B	0.622308	0.549434	0	25	8745	chrXVI	794980	+
SLH1	0.622244	0.743873	0	33	9359	chrVII	1031800	+
TYW3	0.62214	0.578001	0	27	8942	chrVII	405789	+
HST2	0.621967	0.553863	0	24	8783	chrXVI	526913	-
MRT4	0.621761	0.575382	0	23	9291	chrXI	426245	+
WAR1	0.621246	0.743204	0	28	9214	chrXIII	115319	-
NUP159	0.621036	0.527391	0	32	9809	chrIX	148833	-
BUL2	0.620745	0.59339	0	26	9427	chrXIII	46855	+
HHO1	0.620433	0.622662	0	22	9314	chrXVI	309588	-
CCT4	0.620424	0.685478	0	23	9793	chrIV	200006	+
zz-YIL102C	0.619619	0.443337	0	22	8785	chrIX	174884	-
RAD17	0.619534	0.665679	0	27	8901	chrXV	1026863	+
SPC98	0.619419	0.74741	0	25	8167	chrXIV	387248	+
SPC72	0.619253	0.74921	0	43	9998	chrI	56817	-
RDH54	0.619169	0.654483	0	36	9132	chrII	383180	+
CDC50	0.618021	0.773898	0	15	8932	chrIII	286751	+
RSC2	0.617862	0.580858	0	17	8650	chrXII	841338	+
zz-YBR016W	0.617661	0.735901	0	27	8971	chrII	270240	+
DAP2	0.617648	0.705663	0	22	8222	chrVIII	167424	-
ACO1	0.617582	0.521385	0	23	9137	chrXII	737485	-
RTT109	0.61753	0.666956	0	20	9386	chrXII	146290	+
ATG3	0.61737	0.69881	0	20	9530	chrXIV	640134	-
RMD9	0.617165	0.756566	0	29	9179	chrVII	306278	-
BUD20	0.617077	0.798773	0	27	8801	chrXII	282457	-
RTT107	0.616998	0.673735	0	39	9723	chrVIII	402977	+
HXT14	0.616904	0.636289	0	16	8854	chrXIV	40369	-
NOP56	0.616884	0.538567	0	27	8610	chrXII	546112	+
RRP14	0.616773	0.517887	0	35	9055	chrXI	282342	-
MUS81	0.616703	0.707766	0	36	9127	chrIV	1246117	+
SPT7	0.615968	0.638158	0	33	8832	chrII	405339	-
KTI11	0.615904	0.716904	0	20	9454	chrII	89999	+
MNN11	0.615777	0.648444	0	22	9561	chrX	84049	+
ASF1	0.615762	0.612237	0	29	9085	chrX	196246	+
VAB2	0.61552	0.592672	0	20	8166	chrV	146743	-
HRD1	0.615472	0.556845	0	25	8729	chrXV	303135	-
SKP2	0.615283	0.599734	0	38	9653	chrXIV	51656	-
NUP188	0.615084	0.66289	0	25	8313	chrXIII	67515	-
APC1	0.614807	0.714789	0	27	8957	chrXIV	310555	+
SMC6	0.614805	0.774659	0	27	9118	chrXII	885254	+
RPL9B	0.614548	0.56252	0	31	9159	chrXIV	499718	+
MES1	0.614408	0.590733	0	34	8690	chrVII	1021840	-
zz-YJR120W	0.614276	0.620378	0	28	9019	chrX	647417	+
RSC9	0.613997	0.63879	0	25	9537	chrXIII	17083	+
STE24	0.613879	0.522152	0	28	9576	chrX	642033	+
zz-YMR226C	0.613871	0.746931	0	25	9405	chrXIII	722379	-
NOP14	0.61363	0.747619	0	35	9151	chrIV	190580	-
ATP5	0.61342	0.636341	0	30	9158	chrIV	1058927	-
HDA1	0.613324	0.397435	0	32	8471	chrXIV	593164	+
YEA6	0.613188	0.622195	0	24	7735	chrV	144314	+
ORC1	0.612889	0.409734	0	32	8964	chrXIII	142178	+
DCW1	0.612475	0.562719	0	23	9346	chrXI	352799	-
SFH5	0.612041	0.678234	0	21	9444	chrX	145154	+
zz-YNR021W	0.611998	0.693917	0	31	9386	chrXIV	668397	+
YPQ2	0.611784	0.681912	0	21	8911	chrIV	1181653	+
FPR4	0.61163	0.601727	0	32	9242	chrXII	1030861	+
CTR3	0.611625	0.598409	0	22	8674	chrXII	947187	+
DFG5	0.611606	0.788645	0	33	9077	chrXIII	746270	+
SFH1	0.611342	0.772264	0	21	8636	chrXII	777822	-
ATG15	0.611238	0.621499	0	35	9211	chrIII	237107	+
SRB2	0.61117	0.435304	0	28	10108	chrVIII	189831	-
ALY2	0.611005	0.58171	0	30	9380	chrX	278103	-
TVP23	0.610868	0.594061	0	25	9418	chrIV	613998	-
CHS3	0.610754	0.617349	0	32	9109	chrII	288032	-
TCO89	0.610682	0.58109	0	28	9697	chrXVI	205235	+
YPF1	0.610632	0.702205	0	38	8969	chrXI	255424	-
zz-YBR056W	0.610449	0.454087	0	22	9206	chrII	347850	+
THI7	0.610268	0.531044	0	17	9135	chrXII	612279	+
ECM7	0.610072	0.798096	0	18	9048	chrXII	1022529	+
APC5	0.610059	0.699169	0	14	7851	chrXV	800694	-
zz-YMR103C	0.609754	0.633729	0	28	9534	chrXIII	475462	-
YPK2	0.609754	0.633729	0	28	9534	chrXIII	475462	-
SPT15	0.609689	0.558142	0	33	9815	chrV	465140	+
PAC1	0.609686	0.509006	0	26	9256	chrXV	826340	+
VPS24	0.609506	0.712404	0	26	9226	chrXI	360067	+
ERG28	0.609157	0.528856	0	21	8604	chrV	238083	-
NOP12	0.608461	0.484215	0	26	9123	chrXV	252645	-
HRQ1	0.608443	0.638919	0	25	8355	chrIV	1039766	+
zz-YHL044W	0.608419	0.484419	0	16	8624	chrVIII	13574	+
POL5	0.608416	0.640339	0	27	9591	chrV	51588	-
PCL9	0.608165	0.497697	0	30	8304	chrIV	138116	+
HMG2	0.608143	0.471252	0	18	8952	chrXII	1032478	+
SAM50	0.608123	0.554887	0	21	8097	chrXIV	581943	+
MSC6	0.607779	0.696212	0	25	8864	chrXV	1003207	-
zz-YIL161W	0.607757	0.687677	0	37	8493	chrIX	39468	+
KOG1	0.607745	0.72964	0	28	9104	chrVIII	480714	-
SWD1	0.607192	0.725894	0	31	8840	chrI	154991	+
RAD54	0.607158	0.594	0	31	9596	chrVII	196498	-
TBF1	0.606855	0.424313	0	22	9095	chrXVI	308259	-
DSS1	0.606628	0.675894	0	18	9284	chrXIII	845362	-
SPR28	0.606488	0.74461	0	34	9187	chrIV	905047	-
SWD3	0.606386	0.57878	0	16	9042	chrII	582433	+
PCL10	0.606371	0.735597	0	27	10027	chrVII	255566	+
TLG2	0.606231	0.749986	0	14	8942	chrXV	292104	-
zz-YBR138C	0.606176	0.657836	0	27	9411	chrII	515358	-
PET123	0.606172	0.51931	0	21	8960	chrXV	632172	+
APA1	0.606019	0.597485	0	28	9281	chrIII	38823	-
PEP7	0.605787	0.604936	0	26	9275	chrIV	1114025	-
RPL33A	0.60566	0.640284	0	24	8654	chrXVI	282128	+
KGD1	0.605217	0.643832	0	31	9504	chrIX	122431	+
RNH201	0.604909	0.659531	0	26	9414	chrXIV	490343	+
DUR3	0.60488	0.633084	0	29	8668	chrVIII	74997	-
PPT1	0.604837	0.660388	0	29	7956	chrVII	738199	-
BRO1	0.604755	0.590147	0	22	9179	chrXVI	394030	+
PEX4	0.604623	0.630358	0	19	8705	chrVII	756954	+
PAA1	0.604523	0.429728	0	15	9184	chrIV	589459	-
GMC1	0.60439	0.38225	0	29	9036	chrIV	1461546	-
MTR4	0.604353	0.700525	0	28	9122	chrX	342519	+
GTR2	0.60435	0.486674	0	26	9335	chrVII	827543	+
ALK1	0.604339	0.736111	0	26	9198	chrVII	454836	+
AGE1	0.604301	0.526095	0	25	9045	chrIV	1488970	-
DPB2	0.604264	0.537089	0	26	9085	chrXVI	888983	+
DPB4	0.604179	0.479437	0	19	8702	chrIV	693487	+
YET1	0.603915	0.745021	0	21	8772	chrXI	317104	-
VPS55	0.603716	0.559728	0	20	9500	chrX	519201	-
RPS14B	0.603197	0.63911	0	29	8679	chrX	73814	+
APM4	0.603147	0.732045	0	34	9524	chrXV	211968	-
RRG7	0.60291	0.493538	0	21	9484	chrXV	889019	+
MRPL33	0.602513	0.680985	0	28	8939	chrXIII	841958	+
MNT2	0.602181	0.473656	0	19	8637	chrVII	14240	-
PXP2	0.60194	0.604723	0	36	9210	chrX	636775	-
VPS60	0.6019	0.676388	0	30	9388	chrIV	1428083	-
KSH1	0.601723	0.520355	0	27	9725	chrXIV	586843	-
SLD5	0.601652	0.649129	0	28	9224	chrIV	1431051	+
TRM10	0.601533	0.645768	0	32	9619	chrXV	142830	+
zz-YJR011C	0.60145	0.419886	0	14	8401	chrX	459423	-
COG1	0.601401	0.456331	0	24	9348	chrVII	80327	-
SUI2	0.601398	0.386811	0	33	8840	chrX	450965	+
SPT16	0.601376	0.622415	0	32	9687	chrVII	98929	+
KIP2	0.601303	0.518033	0	18	9423	chrXVI	259341	-
YJU2	0.600601	0.616486	0	29	9063	chrXI	262162	+
RKM4	0.600581	0.51232	0	17	8930	chrIV	971413	-
ESL2	0.600457	0.625929	0	19	8539	chrXI	626592	+
APL6	0.600097	0.705997	0	23	8138	chrVII	1016725	-
BSC6	0.600055	0.629328	0	30	8710	chrXV	65608	+
PHB2	0.59974	0.70698	0	18	8836	chrVII	953495	-
DUS1	0.599723	0.739926	0	26	9010	chrXIII	108750	+
HEM4	0.599632	0.3179	0	16	8446	chrXV	842850	+
MET18	0.599621	0.590724	0	27	9110	chrIX	113765	+
CHS1	0.599464	0.557549	0	19	8907	chrXIV	276388	+
NUP85	0.599447	0.466147	0	29	9495	chrX	514069	+
MLO50	0.599354	0.440792	0	26	9119	chrXII	245341	-
TIM8	0.598664	0.722815	0	26	9348	chrX	677003	+
UTP14	0.598576	0.81517	0	33	9444	chrXIII	83133	+
CYT2	0.598543	0.561783	0	25	9553	chrXI	277915	-
STE7	0.598159	0.639993	0	22	9026	chrIV	172492	+
SPE3	0.598018	0.587065	0	29	9261	chrXVI	685445	-
MAS2	0.598015	0.566874	0	24	9744	chrVIII	159173	-
RAD2	0.597916	0.55928	0	30	9026	chrVII	1010754	-
CAD1	0.597879	0.645783	0	29	9688	chrIV	1319195	-
KAP123	0.597759	0.459145	0	31	9290	chrV	382188	-
PEX29	0.597681	0.535667	0	25	9676	chrIV	1416865	-
RDL2	0.597541	0.689089	0	22	9315	chrXV	850307	+
SCL1	0.597171	0.66327	0	18	8797	chrVII	475230	-
KAP120	0.597171	0.53664	0	23	8360	chrXVI	313270	+
RMD5	0.597039	0.547092	0	29	9147	chrIV	967810	-
UBP13	0.596875	0.406709	0	26	9464	chrII	96095	-
RFC3	0.596834	0.57153	0	19	9186	chrXIV	86248	+
CMK1	0.596793	0.581518	0	31	8965	chrVI	173888	-
VMA6	0.596393	0.736388	0	28	8786	chrXII	1027892	-
RPL20A	0.596212	0.525954	0	28	8937	chrXIII	754186	-
PEX8	0.596203	0.742535	0	33	9613	chrVII	639477	-
SEC18	0.596186	0.678434	0	26	8931	chrII	400873	-
DUS3	0.596089	0.517054	0	30	8994	chrXII	924427	-
PRO2	0.595936	0.65275	0	35	9078	chrXV	922852	-
DHH1	0.595625	0.577351	0	24	8883	chrIV	172155	-
SEC61	0.595497	0.672749	0	30	9581	chrXII	877339	-
KNH1	0.595382	0.500672	0	24	9971	chrIV	365889	-
BPT1	0.595346	0.600314	0	16	8627	chrXII	116339	+
RPN9	0.595326	0.718599	0	21	9032	chrIV	1322227	+
RPS1A	0.595195	0.601784	0	27	8440	chrXII	1018888	-
NOP9	0.595104	0.712631	0	29	8825	chrX	419546	-
TIM17	0.594963	0.459152	0	26	9162	chrX	147114	+
ATP7	0.594929	0.531066	0	17	8104	chrXI	408037	-
INA22	0.594928	0.67602	0	32	9565	chrIX	403458	-
ERF2	0.594716	0.686138	0	22	9236	chrXII	627166	+
ULP1	0.594687	0.721897	0	25	9036	chrXVI	514239	-
NPP2	0.594614	0.715812	0	25	9718	chrV	126340	-
SUT1	0.594519	0.539211	0	33	9285	chrVII	198143	+
MEC3	0.59446	0.569945	0	23	8475	chrXII	714862	-
FIG1	0.594434	0.747216	0	32	9450	chrII	316850	+
TVP15	0.594424	0.476742	0	23	9362	chrIV	655017	+
SME1	0.594398	0.661919	0	19	9814	chrXV	633570	-
zz-YBR096W	0.594191	0.648925	0	35	9350	chrII	435970	+
SAM1	0.594107	0.441229	0	31	9697	chrXII	515184	+
zz-YOR029W	0.593883	0.527613	0	23	9524	chrXV	384483	+
QNS1	0.593841	0.741936	0	25	9027	chrVIII	246186	+
SNZ3	0.593727	0.63846	0	20	9440	chrVI	11251	+
DAD1	0.593673	0.6985	0	22	8858	chrIV	478735	-
zz-YDR415C	0.593606	0.680149	0	23	9057	chrIV	1298154	-
SDH2	0.593576	0.739261	0	19	8771	chrXII	53943	-
PAM17	0.593536	0.843809	0	30	8750	chrXI	565856	-
MDR1	0.59339	0.362599	0	29	9924	chrVII	690185	+
PUP3	0.593202	0.690136	0	17	9202	chrV	349397	-
MSN2	0.592948	0.456652	0	25	8064	chrXIII	346916	-
YRM1	0.592783	0.728108	0	17	9587	chrXV	654228	+
NST1	0.59231	0.662802	0	28	8401	chrXIV	452312	+
RTA1	0.592134	0.471957	0	19	8551	chrVII	919442	-
IOC3	0.592028	0.645242	0	40	8105	chrVI	169900	+
TCB1	0.591826	0.586866	0	22	9173	chrXV	486920	-
DSL1	0.591768	0.786827	0	18	9183	chrXIV	160388	-
RRP1	0.591601	0.689004	0	27	9099	chrIV	618295	-
CCW14	0.591455	0.52602	0	23	9024	chrXII	903728	+
CUR1	0.591155	0.634905	0	14	9415	chrXVI	843215	+
SSH4	0.591089	0.592024	0	23	8832	chrXI	210508	+
VHR1	0.590952	0.548492	0	16	9245	chrIX	249713	+
MCA1	0.59087	0.672129	0	14	8808	chrXV	717126	+
RGT2	0.590792	0.582377	0	19	9270	chrIV	213129	+
LCB1	0.590759	0.519318	0	31	9158	chrXIII	860947	-
HYR1	0.590714	0.615574	0	28	8987	chrIX	423116	+
STF2	0.590695	0.614746	0	27	9311	chrVII	508497	-
GRE2	0.590571	0.524238	0	19	8557	chrXV	43683	+
TIP20	0.590538	0.580801	0	25	9022	chrVII	230243	+
zz-YLR046C	0.590309	0.754894	0	25	7972	chrXII	241638	-
zz-YDR338C	0.590299	0.716417	0	26	9427	chrIV	1149457	-
RNR1	0.589992	0.566769	0	31	9171	chrV	298745	+
RVB2	0.589744	0.448478	0	25	8928	chrXVI	103185	+
SDH4	0.589632	0.469534	0	18	9369	chrIV	817894	+
UGX2	0.589612	0.540077	0	16	8301	chrIV	158730	-
GUK1	0.589503	0.659162	0	18	8344	chrIV	1366823	-
VTS1	0.58939	0.742989	0	25	9233	chrXV	1011107	+
VPS72	0.589361	0.624629	0	27	9015	chrIV	1427179	-
AMS1	0.589331	0.735682	0	30	9155	chrVII	210331	+
TCP1	0.589175	0.68377	0	19	9234	chrIV	887219	+
AZF1	0.589015	0.579999	0	26	8905	chrXV	534044	+
CMP2	0.588972	0.552461	0	18	8789	chrXIII	160150	+
UGO1	0.588953	0.497751	0	23	8917	chrIV	1401241	-
DCP1	0.588918	0.707315	0	17	9030	chrXV	44969	+
DFG10	0.588777	0.459022	0	16	8526	chrIX	260182	+
LOA1	0.588774	0.600572	0	20	9295	chrXVI	814068	-
TOR2	0.588676	0.752206	0	32	8179	chrXI	63498	-
GRH1	0.588557	0.458892	0	34	9329	chrIV	1477186	+
zz-YGR153W	0.588504	0.606098	0	26	9322	chrVII	796092	+
ITR1	0.588265	0.677697	0	25	9687	chrIV	1445524	-
HUL5	0.588259	0.617585	0	28	9880	chrVII	238365	+
FKH2	0.588178	0.508909	0	31	9017	chrXIV	498462	-
SPT21	0.588117	0.631751	0	21	9284	chrXIII	619754	+
VPS64	0.588045	0.814454	0	21	9098	chrIV	856104	-
FAP7	0.58775	0.736019	0	18	9073	chrIV	164014	-
LDS1	0.587745	0.762963	0	26	8760	chrI	119590	-
POS5	0.587575	0.573675	0	25	9726	chrXVI	191439	+
NUP60	0.586607	0.714317	0	23	9146	chrI	152260	+
TUP1	0.586507	0.326082	0	30	9047	chrIII	262592	-
SRP101	0.586062	0.682075	0	32	9460	chrIV	1045109	-
MSS116	0.58605	0.583173	0	17	8422	chrIV	847916	-
SMX3	0.585898	0.501116	0	28	9869	chrXVI	900171	+
LIH1	0.585203	0.599292	0	31	9402	chrX	627210	+
RRN3	0.584934	0.64719	0	18	8987	chrXI	208176	+
TFB3	0.584762	0.510965	0	25	9698	chrIV	1383735	+
KES1	0.584644	0.479432	0	29	9401	chrXVI	279950	-
CPT1	0.584602	0.633147	0	26	9041	chrXIV	380821	-
CUP9	0.584526	0.424456	0	18	8746	chrXVI	214173	-
MDM32	0.584281	0.608623	0	21	8576	chrXV	606610	+
CDS1	0.584179	0.592326	0	23	9244	chrII	297767	-
COX15	0.58404	0.79405	0	27	9272	chrV	453428	+
TAD3	0.583822	0.541506	0	25	8630	chrXII	766347	-
COQ6	0.583667	0.531122	0	29	8399	chrVII	1004000	-
CDC33	0.583269	0.71591	0	41	9123	chrXV	61056	-
MLH2	0.583254	0.579149	0	16	8687	chrXII	214433	-
UFO1	0.583231	0.467834	0	27	8651	chrXIII	92245	+
OTU2	0.583174	0.616696	0	30	8866	chrVIII	78336	-
RAI1	0.582765	0.636076	0	32	8111	chrVII	38769	-
UBC8	0.582656	0.586239	0	14	7984	chrV	131702	+
MNN4	0.582544	0.516568	0	21	8943	chrXI	67668	-
VPS29	0.58221	0.572849	0	29	8710	chrVIII	129510	+
SPC42	0.582139	0.61631	0	26	8730	chrXI	358377	+
MAK21	0.581945	0.676935	0	25	8498	chrIV	570625	+
HAT2	0.581816	0.372708	0	22	8370	chrV	47150	+
TIF2	0.581541	0.636024	0	31	9546	chrX	154700	-
VEL1	0.581458	0.511977	0	18	8976	chrVII	11024	+
MRPL15	0.581158	0.532715	0	21	9181	chrXII	759501	+
RIB3	0.580284	0.767719	0	29	8578	chrIV	1428983	-
ERT1	0.580192	0.608588	0	16	9476	chrII	700043	-
PCL8	0.580182	0.828984	0	31	9040	chrXVI	136702	+
RRP3	0.5801	0.683997	0	36	9017	chrVIII	229026	-
EMP65	0.58002	0.588702	0	20	9236	chrV	451581	+
YPT6	0.579764	0.772365	0	16	8704	chrXII	668913	-
VPS63	0.579764	0.772365	0	16	8704	chrXII	668913	-
IPL1	0.579597	0.640745	0	25	9110	chrXVI	157625	-
PML39	0.579589	0.664135	0	36	9259	chrXIII	56229	-
SDD4	0.579585	0.4756	0	30	9397	chrXVI	607294	-
EEB1	0.579208	0.429341	0	37	8951	chrXVI	369327	-
ERP4	0.578939	0.681584	0	31	9051	chrXV	361155	-
zz-YOR034C-A	0.578688	0.537621	0	24	8905	chrXV	400074	-
SHE4	0.578688	0.537621	0	24	8905	chrXV	400074	-
RPS12	0.578671	0.704012	0	34	8783	chrXV	1028640	-
IKI1	0.578649	0.605159	0	23	9100	chrVIII	481004	+
PEX18	0.578647	0.654229	0	24	9606	chrVIII	420058	-
YHC1	0.57844	0.586662	0	19	8174	chrXII	725381	-
AVL9	0.578428	0.613726	0	19	9098	chrXII	377301	-
RAD34	0.578375	0.732779	0	24	8970	chrIV	1092527	-
FMP48	0.57813	0.689843	0	20	8674	chrVII	593170	+
BLM10	0.577883	0.678388	0	25	8444	chrVI	123386	+
MIC27	0.57785	0.60285	0	18	8045	chrXIV	437602	+
SHE9	0.57783	0.67951	0	34	8265	chrIV	1259879	+
SHY1	0.57759	0.594836	0	31	9522	chrVII	717339	+
EXO70	0.577567	0.578132	0	26	8478	chrX	272803	+
UTR4	0.577421	0.625467	0	16	8575	chrV	80472	+
zz-YCR051W	0.577139	0.677935	0	22	9293	chrIII	214105	+
RPS17A	0.576765	0.664049	0	19	9020	chrXIII	225906	+
VHR2	0.576763	0.547675	0	25	9097	chrV	284266	-
zz-YLL032C	0.576666	0.644259	0	22	8477	chrXII	76791	-
RPL16B	0.576446	0.464204	0	29	8932	chrXIV	494966	-
RPS25A	0.57597	0.478586	0	13	8531	chrVII	534774	-
RPL21B	0.57596	0.649135	0	26	8606	chrXVI	406629	+
GEX2	0.575819	0.563504	0	25	9423	chrXI	661327	+
zz-YDR239C	0.575724	0.581829	0	14	8871	chrIV	943418	-
ROT1	0.575653	0.554129	0	21	9127	chrXIII	664670	+
SDA1	0.575507	0.572491	0	23	9207	chrVII	982104	-
TOH1	0.575445	0.41883	0	25	9102	chrX	100871	-
BBC1	0.575285	0.634705	0	20	9020	chrX	402437	-
SKN7	0.575092	0.46107	0	21	9020	chrVIII	512502	+
BBP1	0.574564	0.604328	0	27	9552	chrXVI	67737	+
RPS19A	0.574428	0.625512	0	25	8434	chrXV	92843	-
IBA57	0.574406	0.611098	0	27	8911	chrX	649728	+
RPL23B	0.57437	0.563056	0	35	9226	chrV	396792	+
NUP100	0.573933	0.696634	0	22	9075	chrXI	310160	+
GAL80	0.573615	0.596439	0	25	9651	chrXIII	171583	+
APM1	0.573593	0.620003	0	24	8797	chrXVI	52645	-
DHR2	0.573535	0.64238	0	18	9187	chrXI	288856	+
ALO1	0.573483	0.347354	0	28	9534	chrXIII	97480	-
PEA2	0.573468	0.549284	0	19	8665	chrV	467475	-
ATP16	0.573437	0.411181	0	30	8335	chrIV	443014	+
RSC1	0.573057	0.485611	0	17	9237	chrVII	601670	+
URA7	0.572754	0.457845	0	34	8843	chrII	145748	-
SHE2	0.572107	0.540308	0	21	8877	chrXI	196049	-
SAR1	0.571858	0.492243	0	22	8977	chrXVI	138680	+
PRE2	0.571579	0.494334	0	23	9225	chrXVI	732329	+
RPT2	0.571568	0.586445	0	21	8694	chrIV	438057	+
zz-YKL222C	0.571286	0.479529	0	23	8935	chrXI	5716	-
CYT1	0.571261	0.643448	0	20	8358	chrXV	447123	+
MYO2	0.57105	0.535672	0	38	9721	chrXV	925588	+
CSR2	0.57094	0.486246	0	17	9870	chrXVI	627898	+
RSM24	0.570883	0.738232	0	18	8664	chrIV	814153	-
CDC13	0.570375	0.63143	0	19	9420	chrIV	64995	-
MEC1	0.570373	0.292844	0	20	8806	chrII	505687	+
CYS4	0.570069	0.622794	0	24	8877	chrVII	798516	+
VCX1	0.570034	0.52755	0	23	9358	chrIV	232624	+
PHO84	0.570016	0.580417	0	11	9145	chrXIII	25786	-
RIM2	0.569951	0.386044	0	20	9314	chrII	607517	+
AOS1	0.569801	0.623279	0	27	9332	chrXVI	896006	+
SND2	0.569648	0.451327	0	18	8129	chrXII	266915	-
ACK1	0.569645	0.462587	0	20	8959	chrIV	98102	-
zz-YDL183C	0.569563	0.488408	0	29	9059	chrIV	131901	-
HIS1	0.569375	0.532038	0	17	8792	chrV	265857	-
PPN1	0.569368	0.604748	0	20	8942	chrIV	1362758	+
SNF12	0.569246	0.701997	0	25	9049	chrXIV	670430	+
AIM18	0.569016	0.622205	0	19	9344	chrVIII	497230	-
AAD3	0.568927	0.403379	0	35	9525	chrIII	313967	+
HVG1	0.56878	0.680432	0	30	9315	chrV	229457	-
zz-YER039C-A	0.56878	0.680432	0	30	9315	chrV	229457	-
RSM10	0.568376	0.719932	0	30	9156	chrIV	539845	+
RCR1	0.567739	0.511877	0	15	8972	chrII	245896	+
TAM41	0.567638	0.670278	0	18	8480	chrVII	584818	+
BRR2	0.567579	0.624132	0	25	9743	chrV	536026	-
BNA6	0.567563	0.557359	0	26	9359	chrVI	245122	-
PTA1	0.567402	0.586423	0	21	9994	chrI	61022	-
TAD2	0.567315	0.564663	0	25	9462	chrX	380998	-
TSR1	0.567298	0.580595	0	28	9253	chrIV	341625	+
SWR1	0.567216	0.444563	0	32	9484	chrIV	1135817	+
RIO1	0.566781	0.650182	0	28	9299	chrXV	550237	-
SPT5	0.566467	0.715243	0	25	9343	chrXIII	247698	+
RET3	0.566091	0.627619	0	22	9687	chrXVI	535004	+
KXD1	0.565937	0.656791	0	26	8723	chrVII	359484	+
SMC4	0.565861	0.734535	0	31	9387	chrXII	302232	+
QRI5	0.565336	0.662317	0	16	9084	chrXII	552288	+
MCH5	0.565269	0.538104	0	35	9119	chrXV	891579	-
SPB1	0.565103	0.748219	0	24	8824	chrIII	31452	+
SPO12	0.565046	0.609072	0	26	9385	chrVIII	401353	+
HTS1	0.564931	0.549417	0	33	9414	chrXVI	638980	-
NTA1	0.56487	0.624255	0	26	9317	chrX	554819	-
DBP3	0.564827	0.708211	0	26	9071	chrVII	361864	-
SPC29	0.564696	0.731313	0	33	8681	chrXVI	316758	+
CRD1	0.564406	0.392774	0	15	8678	chrIV	202575	-
DER1	0.564355	0.422821	0	24	9041	chrII	623495	+
CBP6	0.564094	0.688384	0	24	9077	chrII	480951	-
zz-YFR018C	0.563651	0.686979	0	27	8927	chrVI	184239	-
FPY1	0.563616	0.601554	0	7	8971	chrXIII	618514	+
DBP5	0.563587	0.657857	0	38	8672	chrXV	415895	-
SAP1	0.563551	0.63805	0	17	9388	chrV	246646	-
RPL14B	0.563326	0.61004	0	18	9582	chrVIII	104323	+
DNF2	0.56316	0.565263	0	33	9163	chrIV	631051	+
SPT8	0.56296	0.709818	0	34	8912	chrXII	253076	-
VAN1	0.56295	0.617386	0	23	9629	chrXIII	41805	-
MSD1	0.562931	0.717914	0	34	9666	chrXVI	355680	+
LAP3	0.562611	0.657202	0	40	9506	chrXIV	200418	+
ZIM17	0.562172	0.570863	0	36	9635	chrXIV	52407	-
SWI1	0.562133	0.434561	0	13	8413	chrXVI	520656	+
NAM7	0.562124	0.638262	0	29	9528	chrXIII	429682	-
zz-YGL138C	0.561873	0.501295	0	21	9635	chrVII	249562	-
SOH1	0.561855	0.485079	0	29	9134	chrVII	270745	-
CHS2	0.561787	0.608461	0	32	9284	chrII	311814	+
TAF3	0.561654	0.660635	0	30	9425	chrXVI	534697	-
RPS10B	0.561639	0.665024	0	21	8812	chrXIII	732433	+
ARA2	0.561539	0.624507	0	20	9261	chrXIII	352141	-
BIK1	0.561499	0.627183	0	34	9817	chrIII	69941	-
LIP1	0.561493	0.57773	0	29	9476	chrXIII	863828	+
UTP7	0.561351	0.729498	0	27	9238	chrV	325938	-
SCM3	0.561217	0.646089	0	18	8893	chrIV	212011	-
LRS4	0.561121	0.618835	0	24	8817	chrIV	1339627	+
IMP2	0.560823	0.611865	0	37	9662	chrIX	54983	-
SRO77	0.560671	0.383431	0	26	9226	chrII	13731	-
MHP1	0.560621	0.503809	0	20	9420	chrX	361147	+
REA1	0.560598	0.776893	0	33	8054	chrXII	363827	-
PPS1	0.560574	0.591829	0	30	9291	chrII	760084	-
zz-YDR262W	0.560458	0.434458	0	14	8986	chrIV	993171	+
zz-YOL036W	0.560384	0.458959	0	20	9001	chrXV	256399	+
NSE5	0.560275	0.581092	0	23	9045	chrXIII	228652	-
zz-YDL211C	0.560263	0.592773	0	26	9800	chrIV	80424	-
PET54	0.560191	0.598881	0	21	8747	chrVII	939958	+
YFT2	0.559956	0.608087	0	26	8484	chrIV	1105837	-
ARG81	0.559911	0.616355	0	35	9021	chrXIII	76977	-
AIM39	0.559887	0.664352	0	32	9407	chrXV	230208	+
YTA6	0.559824	0.57459	0	35	9227	chrXVI	415787	+
MMS2	0.55977	0.553788	0	19	8573	chrVII	346927	-
MSO1	0.559759	0.387145	0	14	8665	chrXIV	713637	-
ECT1	0.559747	0.632798	0	25	9478	chrVII	506993	+
TIF6	0.559643	0.638846	0	20	9271	chrXVI	593129	-
TSR3	0.559566	0.597086	0	26	9485	chrXV	338619	-
MOB1	0.559494	0.329316	0	23	9158	chrIX	166368	+
ARG7	0.559334	0.363733	0	22	9204	chrXIII	396422	-
zz-YOR283W	0.559095	0.541215	0	24	8982	chrXV	847400	+
TEC1	0.558996	0.477043	0	38	8689	chrII	407420	+
GPI1	0.558932	0.505758	0	21	9783	chrVII	924444	-
NEJ1	0.558904	0.564727	0	22	8719	chrXII	675449	-
GSH1	0.557923	0.33586	0	21	9262	chrX	236489	-
RTT10	0.557849	0.539258	0	24	8612	chrXVI	202520	-
LSM4	0.557514	0.652574	0	26	7026	chrV	387183	+
PGC1	0.557247	0.692844	0	25	9161	chrXVI	163608	-
COA3	0.557094	0.53641	0	19	9236	chrX	316752	+
VPS13	0.55709	0.629179	0	29	9274	chrXII	63717	-
ESBP6	0.556934	0.472565	0	27	9499	chrXIV	392341	-
COQ5	0.556865	0.577103	0	21	9328	chrXIII	50948	-
MRP8	0.55686	0.537388	0	24	9095	chrXI	178455	+
IRA1	0.55683	0.624816	0	22	9447	chrII	526883	-
MRL1	0.556672	0.546763	0	27	9371	chrXVI	698818	+
NCE101	0.556559	0.448767	0	22	8786	chrX	50445	-
RRP46	0.556549	0.6403	0	26	9434	chrVII	676330	-
CDC43	0.55634	0.491549	0	27	8491	chrVII	214012	+
HOF1	0.556044	0.613768	0	24	8699	chrXIII	335194	+
VPS20	0.555971	0.648894	0	23	8945	chrXIII	422145	-
KAP122	0.555941	0.675033	0	27	9276	chrVII	461665	+
CUE1	0.555666	0.714927	0	19	9392	chrXIII	795790	+
TOM70	0.555311	0.438372	0	22	8742	chrXIV	400524	-
ATP11	0.555217	0.485735	0	29	10111	chrXIV	44231	-
SPC2	0.555187	0.409812	0	30	8616	chrXIII	164806	+
PDR18	0.554935	0.605023	0	22	9143	chrXIV	769008	+
RHO5	0.554719	0.510151	0	18	9141	chrXIV	300791	-
zz-YER152C	0.554625	0.468415	0	19	9658	chrV	473969	-
zz-YIR020C	0.554581	0.384363	0	35	8844	chrIX	394612	-
RTC1	0.554496	0.592045	0	31	8873	chrXV	65350	-
IES4	0.554306	0.519095	0	16	8091	chrXV	689645	+
MET10	0.554039	0.487686	0	26	9572	chrVI	213241	+
MTC6	0.553861	0.624456	0	27	9488	chrVIII	400972	-
MRPS16	0.553786	0.722037	0	20	9437	chrXVI	529335	-
PFA4	0.553757	0.643168	0	23	8609	chrXV	322960	-
CPR1	0.553529	0.490439	0	20	9076	chrIV	768966	-
SDP1	0.55307	0.527421	0	34	9528	chrIX	150547	+
MPS1	0.552796	0.685328	0	23	9495	chrIV	403391	-
SMK1	0.552785	0.5465	0	30	9242	chrXVI	666311	+
YKT6	0.552662	0.686474	0	29	8846	chrXI	75546	-
PRO1	0.552636	0.327828	0	29	9652	chrIV	1062821	-
BIR1	0.552615	0.5434	0	23	9768	chrX	587639	+
TUB4	0.552531	0.684955	0	25	8551	chrXII	566248	-
YUR1	0.552446	0.404985	0	24	9005	chrX	153033	-
HBS1	0.552367	0.755458	0	35	8869	chrXI	598898	-
BPH1	0.552334	0.500579	0	19	9179	chrIII	179432	+
SPC110	0.552314	0.647952	0	29	9524	chrIV	1186109	+
NUT1	0.552214	0.728203	0	17	8791	chrVII	217529	+
IRC8	0.552197	0.504649	0	23	9642	chrX	339663	+
FIT2	0.552135	0.380989	0	24	9720	chrXV	1059268	+
ARO4	0.552119	0.485897	0	28	8915	chrII	718115	-
PLM2	0.552088	0.535809	0	31	9345	chrIV	1451248	+
SRP102	0.551977	0.526059	0	14	9430	chrXI	161580	+
SAM3	0.551859	0.429433	0	48	9366	chrXVI	22885	+
zz-YER137C	0.551413	0.721596	0	25	8832	chrV	441829	-
GID7	0.551078	0.638222	0	40	9219	chrIII	52664	+
UBC7	0.550932	0.560115	0	17	8288	chrXIII	318702	+
RKM2	0.55093	0.453676	0	24	9026	chrIV	853954	-
YAP1	0.550908	0.399232	0	23	9551	chrXIII	253722	+
UBP3	0.550835	0.677129	0	21	9253	chrV	472459	-
RPL18A	0.550797	0.391943	0	29	8439	chrXV	94379	-
UTP22	0.550784	0.507306	0	24	8707	chrVII	662128	+
BUB2	0.550783	0.76367	0	30	9309	chrXIII	386986	-
JHD2	0.550776	0.567877	0	27	9185	chrX	646532	-
zz-YNR048W	0.550763	0.403586	0	32	9594	chrXIV	711647	+
PWP2	0.550727	0.62824	0	30	9571	chrIII	223223	-
YPT1	0.550432	0.679129	0	24	9173	chrVI	55968	-
RPA190	0.55027	0.709696	0	29	8207	chrXV	960918	+
MGL2	0.550269	0.486184	0	29	8610	chrXIII	687533	+
ULS1	0.550136	0.571438	0	24	9474	chrXV	692455	+
SSU72	0.550045	0.732164	0	21	9363	chrXIV	229112	+
TFB2	0.549784	0.694456	0	40	8864	chrXVI	320754	-
YML6	0.549723	0.553863	0	22	8871	chrXIII	225346	-
IMP3	0.549695	0.661442	0	26	9080	chrVIII	393567	+
MRPL27	0.549327	0.538027	0	18	8550	chrII	768246	+
KAR4	0.549323	0.44196	0	20	8872	chrIII	27963	+
YSP2	0.548824	0.44844	0	24	9196	chrIV	1125061	-
zz-YMR206W	0.54875	0.374325	0	20	8677	chrXIII	675734	+
CCC1	0.548639	0.535783	0	10	9416	chrXII	576722	+
MRPL6	0.54857	0.752427	0	23	9153	chrVIII	393258	-
RPC40	0.548554	0.71671	0	22	8822	chrXVI	746786	-
RBG1	0.548472	0.475112	0	32	9676	chrI	76146	-
STE6	0.548468	0.597506	0	19	8872	chrXI	45211	-
RNA1	0.548029	0.753234	0	17	9401	chrXIII	742714	-
CLB3	0.547797	0.451821	0	38	9582	chrIV	176669	+
CRR1	0.547612	0.720247	0	21	8597	chrXII	567921	-
RPL31A	0.547533	0.4343	0	18	8423	chrIV	322248	+
ETR1	0.547477	0.493076	0	16	9409	chrII	294021	-
GRX4	0.547409	0.60128	0	21	9010	chrV	539270	-
TSA1	0.547337	0.687626	0	24	9491	chrXIII	220123	+
zz-YBR284W	0.547312	0.574632	0	27	9231	chrII	770893	+
CMI8	0.547193	0.504677	0	13	9369	chrIV	1385742	-
PUB1	0.547147	0.540271	0	35	9179	chrXIV	602856	+
MVD1	0.54713	0.562928	0	30	9074	chrXIV	701915	+
zz-YLR179C	0.54697	0.588479	0	30	9877	chrXII	514757	-
YCK3	0.546819	0.567593	0	40	9212	chrV	404672	+
MYO4	0.546491	0.470465	0	35	8723	chrI	92444	-
PAC2	0.546378	0.622859	0	28	9031	chrV	164568	+
SEI1	0.546193	0.607285	0	24	8216	chrXII	928769	+
MNR2	0.5458	0.423619	0	26	9014	chrXI	317600	+
SPC24	0.545748	0.639907	0	22	8122	chrXIII	501874	-
SDH5	0.545746	0.720512	0	31	9086	chrXV	196571	+
ARP3	0.545691	0.665073	0	27	9789	chrX	559121	-
NOP53	0.545675	0.427412	0	27	9356	chrXVI	277517	-
MCT1	0.54562	0.471062	0	28	9044	chrXV	757583	-
AAT1	0.545107	0.68863	0	19	9947	chrXI	237487	+
PGU1	0.54503	0.391651	0	13	9834	chrX	722498	+
MSE1	0.544841	0.620165	0	27	8708	chrXV	263473	+
OST6	0.544775	0.507273	0	13	8886	chrXIII	233496	+
PSG1	0.544685	0.5965	0	30	8643	chrXI	291426	+
UTP20	0.544645	0.531506	0	31	8878	chrII	227591	+
CBF2	0.544407	0.608464	0	28	9620	chrVII	767523	+
YGP1	0.544233	0.330599	0	33	9442	chrXIV	336635	+
DCR2	0.544227	0.588808	0	26	8837	chrXII	849101	-
HPC2	0.544177	0.58494	0	33	9577	chrII	653355	+
TPM2	0.544055	0.6467	0	25	9437	chrIX	89691	-
PEX17	0.543993	0.805194	0	20	9167	chrXIV	245641	+
NHA1	0.543957	0.685953	0	24	9784	chrXII	418319	+
RTG3	0.543854	0.614687	0	27	9274	chrII	23742	-
SEC13	0.543666	0.656063	0	21	9042	chrXII	559488	+
RPS25B	0.543396	0.543299	0	15	8987	chrXII	796330	-
YRB1	0.543384	0.556145	0	26	8833	chrIV	453068	+
YIP3	0.543264	0.693124	0	42	9387	chrXIV	545242	+
SPP1	0.542543	0.67431	0	29	9180	chrXVI	292412	-
GCD7	0.542431	0.690784	0	22	8361	chrXII	719449	-
SEF1	0.542418	0.810638	0	27	8745	chrII	100108	-
RPL8A	0.542368	0.516867	0	24	9145	chrVIII	35963	-
RTT101	0.542312	0.56544	0	30	9271	chrX	352164	-
MED7	0.542213	0.594417	0	27	9410	chrXV	70019	-
MPM1	0.542025	0.587793	0	35	9383	chrX	314864	-
TIM21	0.541772	0.416273	0	20	9084	chrVII	555028	-
zz-YPR147C	0.54161	0.467939	0	27	9614	chrXVI	826590	-
SYO1	0.541582	0.52209	0	31	9508	chrIV	340191	-
VTA1	0.541441	0.483481	0	33	9031	chrXII	517681	-
ELP2	0.541335	0.664365	0	33	9287	chrVII	902262	-
MDM10	0.541262	0.521485	0	19	9102	chrI	135652	-
GRE3	0.541142	0.533198	0	30	9185	chrVIII	323327	+
VTI1	0.541126	0.669809	0	22	9278	chrXIII	659189	-
DSC2	0.541088	0.793098	0	21	9386	chrXV	194763	-
PPE1	0.540945	0.717261	0	15	9007	chrVIII	249649	-
CTK3	0.540853	0.405149	0	22	9500	chrXIII	45085	+
PFK26	0.540746	0.503419	0	34	9175	chrIX	165893	-
GCD10	0.540522	0.581215	0	29	9437	chrXIV	510216	-
ULI1	0.54018	0.523626	0	33	8988	chrVI	207198	-
CDC3	0.540092	0.497607	0	37	8312	chrXII	764135	-
CLN1	0.540079	0.420925	0	33	9096	chrXIII	662469	+
VNX1	0.539897	0.470662	0	16	9010	chrXIV	34724	+
TYS1	0.539755	0.356269	0	32	9141	chrVII	867492	-
FKS3	0.539679	0.445366	0	20	9296	chrXIII	881111	+
GPM1	0.539617	0.475557	0	14	9173	chrXI	164334	-
ATG2	0.539559	0.596318	0	28	9354	chrXIV	191224	+
NET1	0.539484	0.456607	0	27	9670	chrX	295237	+
MEP3	0.539454	0.75032	0	25	8623	chrXVI	812671	-
TOS6	0.539454	0.53849	0	20	9244	chrXIV	65643	+
LSM12	0.53945	0.66394	0	26	9559	chrVIII	352744	+
CDC39	0.539414	0.639216	0	25	9122	chrIII	280139	+
zz-YLR225C	0.539178	0.626065	0	19	9078	chrXII	588934	-
WHI2	0.539177	0.644103	0	21	9343	chrXV	410225	+
PKP2	0.538639	0.470696	0	30	9856	chrVII	392237	+
DED1	0.538604	0.368434	0	25	8795	chrXV	722957	+
TIS11	0.53852	0.520324	0	21	9288	chrXII	416792	-
RPN10	0.538412	0.810705	0	21	9822	chrVIII	499121	+
TPH3	0.538372	0.624676	0	46	8957	chrX	405519	+
PRP11	0.538083	0.571471	0	24	8527	chrIV	376466	-
MRPL13	0.53803	0.642013	0	23	9401	chrXI	451191	-
BMT2	0.537935	0.598122	0	34	9789	chrII	528013	-
GYL1	0.537925	0.686713	0	23	8489	chrXIII	647095	+
TAH18	0.537884	0.780958	0	24	9280	chrXVI	659206	+
TOM7	0.537864	0.555164	0	18	8788	chrXIV	493354	+
SSE1	0.537791	0.606203	0	29	9369	chrXVI	352346	-
MUB1	0.537766	0.575897	0	33	8947	chrXIII	465971	+
PTC7	0.537465	0.598376	0	28	9307	chrVIII	251129	+
VTC4	0.537405	0.808288	0	38	9274	chrX	413384	-
NPP1	0.536989	0.643066	0	17	9311	chrIII	166351	-
zz-YCR025C	0.536989	0.643066	0	17	9311	chrIII	166351	-
TRZ1	0.536966	0.633253	0	21	8421	chrXI	589554	-
RRS1	0.536885	0.6836	0	26	8543	chrXV	868348	+
PYK2	0.536435	0.612247	0	20	8830	chrXV	986507	-
GDH2	0.536164	0.461079	0	26	9059	chrIV	74086	-
OAZ1	0.536151	0.511328	0	16	8311	chrXVI	458779	+
zz-YLR283W	0.536008	0.575882	0	24	8945	chrXII	705209	+
HXT2	0.535867	0.361156	0	27	9038	chrXIII	288118	+
RXT2	0.535716	0.62613	0	37	9354	chrII	435688	-
VHS2	0.535685	0.633084	0	17	9620	chrIX	96383	-
CUZ1	0.535622	0.729889	0	30	9249	chrXIV	342423	+
VIK1	0.535507	0.613699	0	25	9468	chrXVI	73006	-
PRP2	0.535506	0.535033	0	28	8566	chrXIV	646910	-
RTF1	0.535361	0.764503	0	29	8702	chrVII	41501	+
LYS1	0.535256	0.547105	0	16	8841	chrIX	420769	-
YEF3	0.534989	0.551121	0	36	9366	chrXII	636760	+
RCN2	0.534719	0.675652	0	18	9387	chrXV	755344	+
ATG23	0.534529	0.572264	0	23	7983	chrXII	1002037	-
DCP2	0.534368	0.461353	0	21	9069	chrXIV	405570	-
SCW11	0.534182	0.436618	0	18	8944	chrVII	442998	-
NFT1	0.534153	0.583982	0	13	8751	chrXI	650530	+
VPS33	0.534059	0.786529	0	23	8918	chrXII	912307	-
SUA7	0.533939	0.624913	0	30	9249	chrXVI	710112	+
PRD1	0.533893	0.507975	0	15	9127	chrIII	24808	+
CBF5	0.533828	0.512623	0	25	8516	chrXII	506143	+
MAG1	0.533743	0.547305	0	30	9739	chrV	456064	-
VMA10	0.533684	0.795615	0	40	9373	chrVIII	187644	-
NTH1	0.533642	0.642864	0	24	9034	chrIV	452709	-
MEX67	0.533469	0.709874	0	17	8682	chrXVI	230819	-
RPL2B	0.533429	0.4604	0	23	8827	chrIX	316795	+
AQY2	0.533166	0.480476	0	24	9044	chrXII	36426	-
IRC3	0.532955	0.627619	0	19	9101	chrIV	1131030	+
zz-YKL091C	0.532953	0.638733	0	25	8685	chrXI	270620	-
SPS22	0.532761	0.665655	0	32	8963	chrIII	42126	+
CRM1	0.532728	0.769781	0	16	7705	chrVII	932286	+
PTK1	0.532617	0.655194	0	21	9434	chrXI	70258	-
CDC42	0.53245	0.332748	0	30	8332	chrXII	604963	-
ESC2	0.532369	0.479656	0	13	9507	chrIV	1199067	+
ISU1	0.532365	0.62665	0	22	9318	chrXVI	297490	+
RPS1B	0.532338	0.407845	0	31	9001	chrXIII	146501	+
CAF20	0.532236	0.687793	0	23	8476	chrXV	841345	+
RPL9A	0.532228	0.583692	0	31	9829	chrVII	228294	-
GMC2	0.532168	0.662399	0	35	9227	chrXII	1024239	+
LEU1	0.531951	0.692276	0	26	8578	chrVII	478687	-
YCK1	0.531936	0.424316	0	19	9404	chrVIII	374375	-
CCT2	0.5316	0.665159	0	25	9940	chrIX	83336	+
SIS1	0.531248	0.411133	0	18	9096	chrXIV	619716	-
WHI4	0.531132	0.52747	0	24	7862	chrIV	56659	-
PRM15	0.531069	0.639803	0	39	10006	chrXIII	822752	+
YPT7	0.530869	0.532414	0	28	8570	chrXIII	267112	+
RPC34	0.530847	0.43774	0	29	9182	chrXIV	635280	-
TAF14	0.530616	0.718567	0	31	8648	chrXVI	305301	+
MCM5	0.53047	0.581582	0	22	8429	chrXII	691560	+
CIT3	0.530418	0.415123	0	28	8784	chrXVI	556262	+
RNR2	0.530028	0.375648	0	24	9836	chrX	392429	+
TEF4	0.529717	0.564312	0	31	9377	chrXI	282894	+
VAM6	0.529524	0.657102	0	22	9159	chrIV	320244	-
zz-YDR222W	0.529241	0.425452	0	21	9313	chrIV	910042	+
LGE1	0.52923	0.28316	0	14	9146	chrXVI	454934	-
ADD66	0.52892	0.543732	0	29	9512	chrXI	49776	-
ITT1	0.528842	0.682762	0	21	8984	chrXIII	137515	+
SYT1	0.528834	0.559202	0	26	8997	chrXVI	724931	-
THI6	0.52859	0.520977	0	19	8753	chrXVI	150244	-
ERD1	0.528491	0.479434	0	18	8746	chrIV	1296628	-
zz-YOL057W	0.52796	0.63899	0	27	9338	chrXV	220793	+
HSP42	0.527917	0.534962	0	12	9444	chrIV	806502	+
IML1	0.527473	0.679422	0	37	9259	chrX	684566	+
MRS3	0.527387	0.410127	0	18	9190	chrX	160498	+
PUT1	0.52683	0.488855	0	27	9705	chrXII	425265	+
ASM4	0.526517	0.618204	0	27	9119	chrIV	300082	-
ARI1	0.526301	0.34654	0	27	9329	chrVII	208962	+
SET2	0.526201	0.423912	0	30	9394	chrX	104472	-
RPS29B	0.525983	0.513185	0	27	9463	chrIV	341189	-
zz-YGL082W	0.525901	0.518335	0	34	9908	chrVII	355787	+
CMR2	0.525869	0.643335	0	25	9332	chrXV	502468	-
SPO19	0.525862	0.663977	0	23	8836	chrXVI	304298	+
PHO86	0.525688	0.586378	0	22	9412	chrX	192496	+
ACF4	0.525685	0.604667	0	28	9393	chrX	583500	-
REV7	0.525393	0.500794	0	26	9014	chrIX	88704	-
CHO2	0.525173	0.527324	0	31	9423	chrVII	802241	+
CDC6	0.524998	0.523414	0	29	8988	chrX	69316	+
zz-YLR257W	0.524902	0.499843	0	20	8582	chrXII	658710	+
zz-YER135C	0.524849	0.404819	0	19	8080	chrV	438382	-
YCS4	0.524471	0.744976	0	13	7987	chrXII	687216	-
NMA111	0.524105	0.593619	0	30	8762	chrXIV	394722	+
YOS1	0.523773	0.595024	0	23	8254	chrV	307657	+
IMD4	0.523607	0.567582	0	34	8952	chrXIII	164266	-
DUG3	0.523529	0.573715	0	31	8577	chrXIV	280413	+
MTC2	0.523403	0.536058	0	36	9154	chrXI	256764	+
GYP7	0.523316	0.622408	0	19	9429	chrIV	36563	-
HAP5	0.523244	0.654966	0	16	8977	chrXV	1009945	+
CAB1	0.523135	0.505549	0	24	9619	chrIV	1498195	+
SSZ1	0.523128	0.601225	0	27	8896	chrVIII	227109	-
GWT1	0.522834	0.62918	0	31	8969	chrX	262504	-
DSN1	0.522687	0.542467	0	29	9033	chrIX	375420	+
zz-YHR210C	0.522659	0.680417	0	20	8552	chrVIII	521844	-
LAG2	0.522628	0.362443	0	26	8692	chrXV	274926	+
TOR1	0.522618	0.617089	0	31	9827	chrX	559436	+
SSE2	0.522458	0.597919	0	18	9027	chrII	576072	-
ILV2	0.522452	0.48228	0	24	9152	chrXIII	483913	+
RPN5	0.522347	0.671151	0	34	9396	chrIV	190915	+
ARC15	0.522275	0.703113	0	18	8818	chrIX	244438	-
FRE4	0.522032	0.37102	0	21	9016	chrXIV	739892	+
IRS4	0.521722	0.561397	0	28	9470	chrXI	478120	-
DDL1	0.521669	0.56001	0	25	9492	chrXV	375817	-
CDC23	0.521025	0.709802	0	25	8848	chrVIII	439079	-
ERV46	0.520996	0.534688	0	21	9515	chrI	61332	+
PFK1	0.520866	0.526175	0	35	8934	chrVII	973934	-
TAX4	0.520859	0.512225	0	28	9538	chrX	278827	+
MRM1	0.520851	0.721037	0	25	7914	chrXV	721657	-
EGT2	0.520737	0.416206	0	22	8643	chrXIV	24069	+
IQG1	0.520708	0.594601	0	26	8999	chrXVI	95127	-
MLH3	0.520697	0.683242	0	20	9148	chrXVI	241506	-
SET6	0.520697	0.683242	0	20	9148	chrXVI	241506	-
MRPL9	0.520499	0.583661	0	19	8414	chrVII	936849	-
zz-YPR053C	0.520321	0.713202	0	26	8531	chrXVI	667375	-
zz-YCR023C	0.520282	0.610517	0	29	8437	chrIII	160410	-
RPL1B	0.520067	0.622855	0	20	9967	chrVII	254618	+
TAF12	0.520054	0.593675	0	21	8992	chrIV	746720	+
MIG3	0.520007	0.542567	0	30	8917	chrV	211973	-
GIP1	0.519989	0.392537	0	34	9393	chrII	330191	-
SRL2	0.5199	0.745789	0	26	8071	chrXII	293556	-
SEC1	0.519876	0.537602	0	24	9626	chrIV	784225	-
PEX7	0.519696	0.531767	0	24	9501	chrIV	741735	-
FBP1	0.519615	0.32539	0	23	9315	chrXII	874752	-
MRPL19	0.519556	0.51438	0	22	9627	chrXIV	292707	-
zz-YOR131C	0.519343	0.599676	0	26	9352	chrXV	572861	-
RIP1	0.519313	0.575573	0	31	9406	chrV	107195	+
TPI1	0.519265	0.5657	0	27	8715	chrIV	556461	-
GLN4	0.519238	0.631902	0	26	8727	chrXV	649313	+
PIH1	0.519105	0.569565	0	31	9363	chrVIII	177975	-
ULP2	0.519073	0.571837	0	31	9367	chrIX	292517	+
APQ12	0.518973	0.696581	0	21	9205	chrIX	277757	+
OPI1	0.518956	0.675656	0	29	9773	chrVIII	67489	-
RSC6	0.518889	0.799196	0	32	9795	chrIII	215021	+
PDC6	0.518829	0.584982	0	29	9394	chrVII	652849	-
MSH5	0.518818	0.533832	0	34	8856	chrIV	178339	+
SRB8	0.51877	0.75717	0	26	9304	chrIII	254414	+
zz-YFR006W	0.518346	0.545386	0	31	9449	chrVI	156192	+
FRM2	0.518286	0.467305	0	28	9111	chrIII	75397	-
OST4	0.518229	0.627728	0	22	9177	chrIV	38508	+
SPG3	0.518129	0.561937	0	28	9759	chrIV	1459420	-
zz-YML018C	0.518098	0.559146	0	32	9571	chrXIII	236066	-
SDS23	0.517934	0.451643	0	29	9650	chrVII	397655	-
NGL3	0.517859	0.415777	0	19	9156	chrXIII	32266	+
TVP38	0.51753	0.518345	0	31	8686	chrXI	605385	-
PTM1	0.51745	0.635793	0	24	9484	chrXI	362540	+
SEC11	0.517325	0.6264	0	22	8949	chrIX	398769	+
zz-YIR021W-A	0.517325	0.6264	0	22	8949	chrIX	398769	+
MET13	0.517254	0.458652	0	27	9881	chrVII	272509	+
zz-YJL213W	0.517204	0.522691	0	25	8950	chrX	31906	+
SAE2	0.516946	0.62236	0	27	9513	chrVII	174321	-
SAM2	0.516903	0.68305	0	21	9215	chrIV	1454389	-
POM33	0.516897	0.59092	0	29	8779	chrXII	98834	-
PFA3	0.516883	0.485114	0	15	9576	chrXIV	28332	-
RIM8	0.516619	0.409024	0	27	9231	chrVII	414068	+
SIW14	0.516235	0.530906	0	27	9182	chrXIV	574387	+
HMS2	0.516224	0.317469	0	26	9504	chrX	704129	+
zz-YJR146W	0.516224	0.317469	0	26	9504	chrX	704129	+
MGR1	0.516105	0.720687	0	32	9355	chrIII	48374	-
SHM2	0.516041	0.568733	0	24	9442	chrXII	259464	-
SEC53	0.515869	0.698086	0	25	9517	chrVI	44421	-
PAU20	0.515784	0.50633	0	18	9176	chrXV	11988	-
GPA1	0.515695	0.596742	0	24	9639	chrVIII	115008	-
DPB11	0.515305	0.664319	0	26	8923	chrX	265090	-
ECM5	0.515159	0.33958	0	26	8823	chrXIII	611659	+
NDL1	0.514988	0.544314	0	23	8849	chrXII	645025	-
TGL4	0.514814	0.561556	0	27	8951	chrXI	608413	-
EMA19	0.514767	0.441827	0	29	9336	chrXII	246095	-
PDX1	0.514694	0.586935	0	23	9890	chrVII	885793	-
RAD5	0.514633	0.660959	0	32	9652	chrXII	204983	+
zz-YPL247C	0.514621	0.631426	0	30	9129	chrXVI	84261	-
AEP1	0.514551	0.699939	0	34	9450	chrXIII	397966	+
ERG3	0.514536	0.266397	0	29	9187	chrXII	253762	+
PRP9	0.514527	0.496434	0	30	9470	chrIV	397512	+
MIP1	0.514477	0.657126	0	33	9404	chrXV	943353	-
CCT7	0.514477	0.637767	0	25	9282	chrX	207875	+
PLN1	0.514292	0.712718	0	28	9871	chrXI	525055	-
KAR2	0.514212	0.718723	0	30	9437	chrX	381328	+
zz-YKR045C	0.514094	0.606128	0	31	9556	chrXI	523963	-
zz-YJR151W-A	0.513993	0.389426	0	19	9495	chrX	717535	+
SEC8	0.513778	0.695267	0	22	8533	chrXVI	667674	+
HFD1	0.513667	0.539405	0	27	9144	chrXIII	491963	-
SPO23	0.513593	0.559567	0	24	8560	chrII	718439	+
PRP19	0.513419	0.590652	0	33	9381	chrXII	68221	-
FAB1	0.513358	0.622219	0	22	9119	chrVI	184533	+
PUP1	0.513307	0.59787	0	23	9203	chrXV	631762	-
SML1	0.51295	0.529317	0	22	8949	chrXIII	159405	+
SQT1	0.512946	0.804036	0	20	9064	chrIX	378514	+
SET4	0.512773	0.499658	0	26	9198	chrX	224558	+
BST1	0.512767	0.582714	0	26	8560	chrVI	87278	-
SQS1	0.512607	0.479683	0	21	9235	chrXIV	227131	-
ENO2	0.512553	0.433276	0	29	9265	chrVIII	451421	+
APN2	0.512532	0.665576	0	25	9430	chrII	184359	+
OXR1	0.512422	0.564716	0	20	8664	chrXVI	175017	+
HST4	0.512284	0.689075	0	30	9169	chrIV	842352	+
TYC1	0.512166	0.469097	0	22	9242	chrII	800198	-
POB3	0.512047	0.559173	0	28	9017	chrXIII	135497	+
SEA4	0.511922	0.699149	0	20	7555	chrII	21265	-
DAS1	0.511752	0.507007	0	28	8965	chrX	137385	+
VPS53	0.511752	0.473427	0	34	8930	chrX	390867	-
zz-YOR012W	0.511653	0.678092	0	29	9799	chrXV	356558	+
RPS8A	0.511513	0.438766	0	25	9330	chrII	89416	-
VMA2	0.511199	0.502642	0	23	9371	chrII	492814	-
MTG1	0.511162	0.486803	0	24	9637	chrXIII	460526	-
TFC4	0.511098	0.53433	0	25	8826	chrVII	589440	-
PUF2	0.511092	0.347292	0	16	9178	chrXVI	653757	-
SED4	0.510995	0.44354	0	26	9158	chrIII	236387	-
ACH1	0.510817	0.423879	0	29	9648	chrII	194147	+
SSA3	0.510734	0.525121	0	31	9904	chrII	87768	-
AAR2	0.510734	0.525121	0	31	9904	chrII	87768	-
VAC8	0.51068	0.516549	0	29	8354	chrV	128632	+
SMC3	0.510679	0.499695	0	33	9364	chrX	302851	-
TPK3	0.510527	0.476156	0	26	9252	chrXI	135849	-
YFH7	0.510447	0.539111	0	23	9008	chrVI	159282	+
ISD11	0.510339	0.640192	0	17	8913	chrV	250713	+
CLG1	0.510332	0.682324	0	33	9307	chrVII	87547	+
ERV2	0.510264	0.700403	0	22	9643	chrXVI	647055	-
zz-YKR005C	0.510262	0.570546	0	33	9328	chrXI	450221	-
TOM71	0.510115	0.558326	0	17	8418	chrVIII	342373	+
COX5A	0.510074	0.64689	0	24	9118	chrXIV	531740	+
SDT1	0.510016	0.584634	0	12	9067	chrVII	78926	-
DAP1	0.509663	0.548606	0	23	9309	chrXVI	228234	+
ENP2	0.509567	0.379606	0	23	9532	chrVII	781796	+
GPP2	0.509542	0.691395	0	27	9698	chrV	280791	-
ILV3	0.509216	0.579634	0	31	9677	chrX	466200	-
zz-YBL086C	0.508967	0.703892	0	26	8677	chrII	62657	-
SAC6	0.508905	0.55341	0	25	9290	chrIV	715373	-
NMA2	0.508801	0.444669	0	39	10095	chrVII	511464	+
DPH2	0.508437	0.343147	0	26	9326	chrXI	81057	+
RRP42	0.508131	0.544937	0	26	8414	chrIV	264104	-
HCR1	0.508118	0.506811	0	19	9509	chrXII	539626	-
CLB4	0.508019	0.589112	0	24	9118	chrXII	561977	+
zz-YNL122C	0.507697	0.4548	0	15	8402	chrXIV	398289	-
PAD1	0.50764	0.574201	0	26	9373	chrIV	1510031	+
LDB16	0.507581	0.438393	0	26	9090	chrIII	108054	+
AVT4	0.50756	0.401299	0	27	8744	chrXIV	434854	+
HST3	0.507216	0.661243	0	28	9320	chrXV	378245	+
NFS1	0.50703	0.630154	0	26	8809	chrIII	94325	-
SDS24	0.506887	0.745249	0	21	9532	chrII	651371	+
PRS3	0.506869	0.562378	0	35	9282	chrVIII	81706	-
DAD3	0.506866	0.641542	0	30	7999	chrII	684990	+
ATG22	0.506785	0.422375	0	32	7878	chrIII	56553	-
PEX19	0.506737	0.541264	0	39	9174	chrIV	337241	-
zz-YKL162C	0.506698	0.5721	0	26	8723	chrXI	148895	-
QDR3	0.50668	0.491555	0	22	9025	chrII	324031	-
RAD33	0.50666	0.736117	0	23	9329	chrXIII	247410	-
BNA4	0.506528	0.567606	0	35	9379	chrII	39180	+
zz-YKL063C	0.506439	0.407623	0	18	9046	chrXI	321636	-
RRP45	0.506374	0.66065	0	27	8860	chrIV	1020675	+
ADE4	0.505973	0.62771	0	21	9404	chrXIII	867348	-
SUL1	0.505961	0.522806	0	21	9390	chrII	789174	+
SUP35	0.505938	0.663141	0	21	9317	chrIV	808324	+
DNM1	0.505607	0.480964	0	30	9169	chrXII	147878	+
VOA1	0.505462	0.745736	0	18	9306	chrVII	699772	-
ISY1	0.505251	0.686954	0	31	8831	chrX	528727	+
SXM1	0.505104	0.645782	0	14	9164	chrIV	1263255	+
RIM13	0.505016	0.437488	0	25	9230	chrXIII	568209	-
DGK1	0.505014	0.505022	0	27	8954	chrXV	899911	-
RSM18	0.504929	0.737931	0	22	8711	chrV	254393	-
RPL2A	0.504904	0.358563	0	35	9768	chrVI	221415	-
DOM34	0.504576	0.612194	0	25	7512	chrXIV	627447	+
LCB3	0.50446	0.433273	0	16	9023	chrX	158191	+
KTR1	0.504449	0.488021	0	30	8649	chrXV	511761	+
RPL3	0.504315	0.541744	0	38	9207	chrXV	444714	+
zz-YDR514C	0.504289	0.573556	0	23	9079	chrIV	1473004	-
TOM22	0.504269	0.623313	0	23	9208	chrXIV	378780	+
SSY5	0.504009	0.758015	0	23	9511	chrX	128946	-
IRR1	0.503214	0.685082	0	23	8992	chrIX	307921	-
ALR1	0.503039	0.450283	0	30	9431	chrXV	74183	+
MIN7	0.50279	0.415567	0	17	8516	chrII	625005	-
HEK2	0.502784	0.388715	0	23	9013	chrII	160150	+
APC2	0.502598	0.570823	0	30	8649	chrXII	398347	-
RPN12	0.502463	0.738667	0	17	8830	chrVI	252529	+
TOK1	0.502092	0.61631	0	18	9539	chrX	256746	-
DSE4	0.501727	0.399559	0	17	8728	chrXIV	759213	-
DAL7	0.501053	0.405522	0	22	9773	chrIX	414767	-
LEU5	0.500986	0.639547	0	18	9473	chrVIII	108705	+
PEP12	0.500982	0.486711	0	22	9033	chrXV	400380	+
RLP24	0.500969	0.598812	0	37	9391	chrXII	166423	+
GSY1	0.500875	0.370693	0	22	9218	chrVI	176435	-
STB1	0.50076	0.496922	0	32	9623	chrXIV	52667	+
URA2	0.500713	0.331914	0	30	8711	chrX	172930	-
RER2	0.500699	0.588785	0	28	7993	chrII	242515	-
RPT1	0.500498	0.52397	0	19	8773	chrXI	174181	+
RPL17A	0.500396	0.45088	0	30	9503	chrXI	109313	+
zz-YJL107C	0.500313	0.350503	0	37	8672	chrX	220105	-
SAC3	0.500216	0.626879	0	40	9976	chrIV	771827	+
NIP7	0.500199	0.676941	0	26	8204	chrXVI	153491	+
OAF3	0.500021	0.740983	0	33	8832	chrXI	562555	+
FET5	0.499756	0.664356	0	31	9070	chrVI	49171	+
NMD2	0.499645	0.559314	0	25	8643	chrVIII	255765	-
SCP160	0.499615	0.525102	0	37	8849	chrX	289401	-
ZAP1	0.49924	0.406281	0	24	9136	chrX	333098	-
TPO1	0.499034	0.421713	0	30	9329	chrXII	84628	+
SLD3	0.498878	0.601745	0	23	8523	chrVII	295925	+
SHQ1	0.498878	0.546935	0	25	9611	chrIX	171496	-
SNU66	0.498873	0.626643	0	37	8565	chrXV	896377	-
PNO1	0.498529	0.580925	0	22	9060	chrXV	606163	-
VPS52	0.498437	0.632952	0	27	9163	chrIV	1422781	+
SPO20	0.498189	0.32346	0	27	9282	chrXIII	307391	+
zz-YKR078W	0.497988	0.480806	0	14	9254	chrXI	584975	+
zz-YHR138C	0.497961	0.561289	0	19	8551	chrVIII	377720	-
SUT2	0.497749	0.248373	0	23	9038	chrXVI	576445	+
FAS2	0.497513	0.513263	0	40	9123	chrXVI	108591	+
ARC35	0.497413	0.764068	0	16	8743	chrXIV	694022	-
CCT3	0.497343	0.639936	0	25	9203	chrX	407577	+
PRE5	0.497337	0.609878	0	30	8997	chrXIII	901706	+
CWC27	0.497327	0.530778	0	25	9484	chrXVI	429588	-
BET2	0.497257	0.663544	0	24	8437	chrXVI	892067	-
SSN3	0.497172	0.513953	0	24	8578	chrXVI	474902	-
MUP3	0.496935	0.514208	0	21	9175	chrVIII	26188	+
HSL1	0.496514	0.570578	0	23	9501	chrXI	248622	+
UTP5	0.496494	0.49528	0	28	9384	chrIV	1267476	+
TUB1	0.496407	0.518852	0	23	9274	chrXIII	99404	-
CCT5	0.496362	0.590519	0	29	9570	chrX	555923	+
CIK1	0.496229	0.661969	0	23	8992	chrXIII	659511	+
SEC14	0.496183	0.572998	0	22	8990	chrXIII	424985	+
GIM4	0.49588	0.456222	0	26	8400	chrV	148213	+
MKS1	0.495875	0.504056	0	28	9208	chrXIV	483345	+
RAD9	0.495822	0.449032	0	34	9577	chrIV	903461	-
YPT35	0.495619	0.540265	0	26	9285	chrVIII	324713	+
CIS1	0.495506	0.535094	0	23	7470	chrXII	822730	-
KIN3	0.495475	0.596342	0	21	9205	chrI	171690	-
EMC1	0.495352	0.775979	0	24	9448	chrIII	46887	-
ART10	0.495284	0.60693	0	17	8951	chrXII	906827	-
ERG1	0.495178	0.500484	0	21	9329	chrVII	848380	-
RKM1	0.495093	0.651298	0	23	9162	chrXVI	157863	+
YIF1	0.49499	0.521266	0	26	9094	chrXIV	147947	-
OAF1	0.49492	0.644913	0	18	9721	chrI	48577	+
EMC4	0.494854	0.704203	0	23	8866	chrVII	63580	-
SCM4	0.494777	0.601253	0	28	8965	chrVII	591209	+
SPO11	0.494766	0.530811	0	26	8750	chrVIII	64208	-
RPS11A	0.494749	0.310447	0	18	8787	chrIV	491530	+
HPM1	0.494512	0.548592	0	28	9037	chrIX	156067	+
PRP6	0.494441	0.520047	0	26	9402	chrII	347254	-
TDA9	0.494127	0.392941	0	17	8618	chrXIII	104684	+
PAL2	0.494109	0.406951	0	26	9409	chrVIII	298685	-
zz-YMR085W	0.494011	0.537996	0	22	9371	chrXIII	437460	+
MRPL17	0.493851	0.603043	0	19	8650	chrXIV	172251	-
ARO2	0.493822	0.529226	0	32	9683	chrVII	226392	+
RTT106	0.493613	0.654689	0	25	9244	chrXIV	258133	-
zz-YGR067C	0.493482	0.352299	0	17	9062	chrVII	624843	-
RSC4	0.493338	0.603347	0	19	9484	chrXI	452233	+
TRM7	0.493014	0.522373	0	24	8437	chrII	365702	-
GRC3	0.492956	0.586249	0	32	9227	chrXII	68482	+
RAD52	0.492854	0.666457	0	28	8735	chrXIII	213925	-
PPN2	0.492827	0.629029	0	14	9049	chrXIV	240317	+
zz-YDR210W	0.49251	0.552852	0	20	9085	chrIV	871097	+
ATF1	0.492463	0.586423	0	31	10381	chrXV	1046244	+
zz-YOR293C-A	0.492266	0.693374	0	23	8462	chrXV	868077	-
MSG5	0.492204	0.584972	0	30	8537	chrXIV	529873	+
BNI4	0.492176	0.364532	0	32	9317	chrXIV	211782	+
CHL4	0.49215	0.459272	0	14	9201	chrIV	965089	+
OAC1	0.492089	0.526624	0	18	8738	chrXI	217284	+
FIG4	0.49191	0.31872	0	21	8486	chrXIV	31350	-
ATG42	0.491836	0.665902	0	29	9702	chrII	515689	+
THO1	0.49178	0.63793	0	32	9286	chrV	281646	+
CPR8	0.491607	0.59148	0	22	9723	chrXIV	676160	+
FOL1	0.491379	0.611165	0	27	9613	chrXIV	164612	+
VMA8	0.491161	0.688131	0	28	8746	chrV	58384	+
EMC10	0.491141	0.564439	0	18	9095	chrIV	565660	-
IRC7	0.491117	0.513606	0	22	8981	chrVI	264112	+
URA4	0.4911	0.521699	0	16	9102	chrXII	963790	+
CAJ1	0.490987	0.501426	0	15	9197	chrV	248221	-
KIP3	0.490776	0.541028	0	28	9404	chrVII	84646	+
HOP1	0.490698	0.544753	0	27	9485	chrIX	226529	+
PRT1	0.49065	0.723376	0	19	9897	chrXV	1017509	-
NAP1	0.490574	0.621211	0	38	9931	chrXI	526606	-
DIP5	0.490537	0.529252	0	31	9240	chrXVI	40913	+
PYC2	0.490457	0.533939	0	30	9748	chrII	662381	-
IWR1	0.490446	0.396619	0	19	8541	chrIV	255114	-
LAM1	0.490441	0.654107	0	22	8665	chrVIII	407046	+
ELO2	0.490378	0.427809	0	27	9193	chrIII	190611	+
YIP5	0.49035	0.761884	0	28	9037	chrVII	200191	-
RPL43A	0.490071	0.671801	0	26	9344	chrXVI	654190	+
BXI1	0.489798	0.509619	0	28	8927	chrXIV	59778	-
CDC40	0.489725	0.456342	0	30	9166	chrIV	1204180	-
SSF1	0.489699	0.618591	0	30	8792	chrVIII	229351	+
VAC7	0.489604	0.460615	0	17	8780	chrXIV	526076	+
DEF1	0.489399	0.49554	0	23	9028	chrXI	338821	-
BRE4	0.489263	0.477513	0	22	8903	chrIV	42304	-
MAS1	0.489249	0.422436	0	20	9227	chrXII	493236	-
NSE1	0.489153	0.692631	0	16	8336	chrXII	164415	+
FMP25	0.48911	0.436392	0	34	8912	chrXII	283895	+
GRX7	0.488989	0.445334	0	27	9332	chrII	267341	-
IRC25	0.488929	0.505581	0	21	9036	chrXII	183647	+
CEG1	0.488886	0.617968	0	22	9483	chrVII	266151	+
RIM4	0.488828	0.343719	0	32	8732	chrVIII	56552	+
PAU10	0.488818	0.429309	0	15	9576	chrIV	1523283	+
MAD3	0.488815	0.682796	0	25	9312	chrX	410964	-
NUP157	0.48873	0.405164	0	27	8961	chrV	371990	-
TTI1	0.488629	0.724282	0	27	8980	chrXI	375477	+
FAA3	0.488517	0.513739	0	34	9420	chrIX	339363	+
NUD1	0.488464	0.60414	0	40	9472	chrXV	1036809	+
MCK1	0.488299	0.332117	0	19	9381	chrXIV	57672	-
ARR2	0.487965	0.35137	0	17	7955	chrXVI	941208	-
MSB2	0.48778	0.536784	0	26	9136	chrVII	516717	+
SSH1	0.487435	0.500681	0	26	9430	chrII	770542	-
RPL22B	0.487404	0.461661	0	31	9087	chrVI	64937	-
GDA1	0.487315	0.530142	0	25	9686	chrV	73672	+
TOS4	0.487268	0.516539	0	27	9542	chrXII	522101	-
MDM34	0.487143	0.50329	0	29	9382	chrVII	84230	-
BUB1	0.487041	0.752667	0	19	8848	chrVII	875112	-
RPO26	0.487039	0.67539	0	12	8846	chrXVI	911263	+
MRPS9	0.487028	0.694999	0	26	8730	chrII	535250	+
MPD1	0.486946	0.566188	0	15	9294	chrXV	853086	-
SPN1	0.486866	0.428402	0	31	8792	chrXVI	797259	-
RSP5	0.486855	0.413425	0	21	8728	chrV	409737	+
zz-YHR078W	0.486633	0.714681	0	24	8589	chrVIII	256140	+
VPS5	0.486621	0.435755	0	24	9218	chrXV	453746	+
ADY4	0.486588	0.454302	0	17	8489	chrXII	592383	-
POA1	0.486392	0.553526	0	27	8642	chrII	283651	+
YAH1	0.486358	0.528076	0	31	8828	chrXVI	73865	-
PRM6	0.486044	0.528573	0	25	8930	chrXIII	181149	-
GLY1	0.485968	0.506474	0	35	9437	chrV	68857	-
NTE1	0.485945	0.469166	0	28	9133	chrXIII	158261	-
PFS2	0.485936	0.622792	0	16	8648	chrXIV	40656	+
BOL1	0.48531	0.346443	0	36	10056	chrI	57551	+
PBP1	0.485265	0.502467	0	43	9787	chrVII	853390	-
zz-YDR102C	0.485141	0.402048	0	24	8914	chrIV	658097	-
ALG2	0.48501	0.421355	0	26	8578	chrVII	381269	-
PRM1	0.484941	0.540559	0	23	9330	chrXIV	110881	+
CDC27	0.484881	0.522459	0	31	8858	chrII	69507	-
ADE3	0.484868	0.6205	0	22	9167	chrVII	905924	+
zz-YOL159C-A	0.484856	0.499936	0	19	8968	chrXV	15532	-
AHC2	0.484818	0.50051	0	17	8535	chrIII	258885	+
AGP3	0.484767	0.462669	0	18	10302	chrVI	16722	+
PTP3	0.484744	0.25813	0	19	9059	chrV	311405	-
RCF1	0.484614	0.700266	0	31	8929	chrXIII	216430	+
RPL42A	0.484592	0.339091	0	21	9116	chrXIV	331327	+
zz-YNR064C	0.484247	0.494168	0	14	9386	chrXIV	750023	-
RDS2	0.484178	0.462024	0	36	9701	chrXVI	301327	-
SAS10	0.484152	0.320523	0	32	9406	chrIV	183003	-
PYP1	0.484023	0.470213	0	24	9098	chrXIV	613639	+
RPS21B	0.483855	0.340137	0	20	8905	chrX	157229	-
HSK3	0.48349	0.448416	0	27	9146	chrXI	184988	-
HOS4	0.483462	0.741378	0	31	9607	chrIX	151623	+
KRR1	0.483275	0.578373	0	20	9193	chrIII	23343	-
MNN10	0.483271	0.599193	0	33	8997	chrIV	952760	+
MLP1	0.483118	0.596157	0	22	9254	chrXI	619676	+
zz-YLR345W	0.483112	0.516907	0	22	8264	chrXII	820465	+
SSL2	0.483053	0.655915	0	29	9824	chrIX	83022	-
UTP25	0.48292	0.602163	0	36	9424	chrIX	193177	-
HOM6	0.482608	0.681383	0	40	8784	chrX	690575	-
MIM1	0.482543	0.432309	0	24	8425	chrXV	274324	-
SRB5	0.482254	0.471161	0	35	8771	chrVII	698355	-
FPR1	0.482083	0.568848	0	21	9774	chrXIV	372180	-
RNA15	0.482055	0.694405	0	31	9120	chrVII	417200	-
CCZ1	0.482051	0.692171	0	22	8475	chrII	497170	+
GSM1	0.481817	0.519783	0	17	8570	chrX	231054	-
RRT5	0.481712	0.558346	0	29	9295	chrVI	222956	-
MSC1	0.481616	0.645498	0	26	9557	chrXIII	16786	-
RPO21	0.481519	0.326528	0	15	8708	chrIV	211079	-
RAD61	0.481397	0.577322	0	31	9108	chrIV	474050	+
DCK1	0.481125	0.78463	0	15	9044	chrXII	965825	+
ERJ5	0.481073	0.453216	0	20	8509	chrVI	238228	-
RPF2	0.481026	0.605893	0	21	9154	chrXI	592517	-
GNA1	0.480981	0.704083	0	20	9424	chrVI	104419	-
NDJ1	0.480945	0.568859	0	25	9208	chrXV	117430	-
ATG7	0.480777	0.53744	0	33	9418	chrVIII	445753	+
PAN3	0.480772	0.617051	0	21	8510	chrXI	392268	-
zz-YBR053C	0.480676	0.605565	0	25	9396	chrII	340744	-
SNF4	0.480534	0.580264	0	43	9542	chrVII	291961	+
ECM29	0.480453	0.73479	0	35	9562	chrVIII	40103	+
SGE1	0.480432	0.467236	0	19	8094	chrXVI	934039	+
MIG1	0.480301	0.636619	0	25	8483	chrVII	433130	-
NUP120	0.480177	0.42418	0	34	9379	chrXI	333972	-
BIL1	0.479892	0.430858	0	20	9450	chrXV	888724	-
SCP1	0.479773	0.356124	0	23	8703	chrXV	1026027	+
TRX2	0.479522	0.773549	0	29	8968	chrVII	913245	-
ATP3	0.479516	0.486436	0	24	8487	chrII	315551	+
YEN1	0.479349	0.473672	0	32	8755	chrV	232440	+
RPS8B	0.479289	0.490788	0	28	8533	chrV	362749	+
PCM1	0.479195	0.389761	0	34	9383	chrV	43277	+
KRE1	0.47915	0.616055	0	17	9633	chrXIV	34192	-
zz-YPL277C	0.479107	0.772425	0	64	9381	chrXVI	16864	-
DBR1	0.478914	0.453251	0	25	9321	chrXI	168780	-
NPL3	0.478909	0.478352	0	28	8662	chrIV	1328833	+
HEM14	0.478551	0.536873	0	18	9072	chrV	182611	+
HRD3	0.478421	0.606246	0	22	8225	chrXII	556796	+
GSH2	0.478232	0.549406	0	27	8912	chrXV	238611	+
CDC123	0.478094	0.602027	0	17	8797	chrXII	571831	-
PUS7	0.477999	0.648204	0	31	9026	chrXV	792216	-
LOS1	0.47787	0.519357	0	24	9474	chrXI	50067	+
MNL1	0.477795	0.449921	0	25	8631	chrVIII	506115	+
SNO3	0.477579	0.44356	0	17	9389	chrVI	11025	-
SCD5	0.477446	0.570326	0	17	9540	chrXV	939381	-
SKI7	0.477421	0.69905	0	35	10065	chrXV	471614	-
PEX1	0.477372	0.489396	0	23	8991	chrXI	73866	-
HSM3	0.477368	0.708863	0	24	9693	chrII	747777	-
MRPL1	0.477292	0.492149	0	23	9278	chrIV	683555	-
ATP23	0.477067	0.636358	0	29	9379	chrXIV	668075	-
SEO1	0.476608	0.42883	0	19	8930	chrI	9202	-
CBR1	0.476393	0.592018	0	23	10059	chrIX	274891	-
MEK1	0.476364	0.274877	0	26	8949	chrXV	996555	-
TEF1	0.47634	0.309595	0	36	9380	chrXVI	700617	+
NTG1	0.476075	0.502113	0	26	9865	chrI	128041	-
DAL82	0.475866	0.441585	0	31	10324	chrXIV	44483	+
LST8	0.475574	0.67306	0	23	8931	chrXIV	620080	+
KGD2	0.475382	0.405156	0	18	9705	chrIV	755292	-
RMP1	0.475295	0.551175	0	20	8826	chrXII	432209	+
NBP2	0.475274	0.30795	0	25	8945	chrIV	781182	-
zz-YBL029W	0.475186	0.588359	0	21	8016	chrII	166044	+
YAK1	0.474919	0.421029	0	23	9405	chrX	150511	-
HRT1	0.474893	0.485724	0	26	9192	chrXV	70323	+
AGX1	0.474848	0.55422	0	33	9415	chrVI	76726	+
YCF1	0.474756	0.544434	0	28	8810	chrIV	727574	-
KEL1	0.474689	0.426997	0	23	9507	chrVIII	417245	-
HMO1	0.474642	0.385902	0	22	8808	chrIV	812185	+
RRG8	0.474555	0.495706	0	37	9322	chrXVI	758651	+
ZDS2	0.474465	0.444165	0	24	8863	chrXIII	51620	+
DCN1	0.474449	0.335811	0	27	8591	chrXII	398705	+
TIM10	0.474264	0.361738	0	24	9059	chrVIII	115888	-
PEP1	0.474196	0.487995	0	25	8973	chrII	191720	-
YRO2	0.474177	0.546912	0	22	9718	chrII	342540	+
RQT4	0.473989	0.680628	0	34	9343	chrXI	483420	+
NUP57	0.473958	0.623839	0	29	8791	chrVII	729707	-
RPL19A	0.473835	0.25773	0	31	8996	chrII	415261	-
MKK2	0.473785	0.34941	0	21	8717	chrXVI	289214	-
ATG41	0.473656	0.627505	0	27	9255	chrXVI	74818	-
GLO3	0.4734	0.428009	0	39	9119	chrV	404348	-
XPT1	0.473112	0.351432	0	29	9507	chrX	672952	+
NUS1	0.473059	0.357015	0	25	9579	chrIV	114597	+
TFA1	0.472679	0.426923	0	18	9172	chrXI	385768	+
RAD4	0.472619	0.711025	0	26	9823	chrV	502874	-
PLB2	0.472419	0.196933	0	29	9221	chrXIII	279628	-
zz-YGL088W	0.472217	0.542486	0	20	8523	chrVII	346021	+
SKT5	0.471968	0.226836	0	28	8684	chrII	107449	-
MSK1	0.471831	0.531235	0	24	9638	chrXIV	488431	+
PAB1	0.471616	0.517406	0	32	9663	chrV	510245	+
MAK5	0.47157	0.581228	0	33	9831	chrII	528302	+
ADH4	0.471559	0.574872	0	16	8687	chrVII	14698	+
LYS5	0.471158	0.700102	0	24	9243	chrVII	216048	-
GUD1	0.471132	0.471375	0	20	9905	chrIV	30445	-
CKB1	0.471027	0.549616	0	32	9253	chrVII	458109	+
RRT13	0.470745	0.421625	0	30	8528	chrV	289399	+
RPS26A	0.470634	0.353883	0	27	8694	chrVII	148943	-
zz-YGL188C-A	0.470634	0.353883	0	27	8694	chrVII	148943	-
UGA1	0.470615	0.325441	0	20	9506	chrVII	525161	+
ADE6	0.470314	0.462674	0	22	9335	chrVII	616033	-
PAU15	0.470095	0.243553	0	24	8925	chrIX	433854	+
zz-YHR007C-A	0.469747	0.451636	0	25	9464	chrVIII	123623	-
SOD2	0.469747	0.451636	0	25	9464	chrVIII	123623	-
MXR2	0.469619	0.607534	0	30	9809	chrIII	63212	-
RTT103	0.469573	0.614646	0	27	8607	chrIV	1039493	-
OSH2	0.469509	0.686713	0	31	9587	chrIV	421717	-
AVT6	0.469484	0.611129	0	21	8887	chrV	400831	-
zz-YDL129W	0.469323	0.285512	0	34	9320	chrIV	230945	+
RRM3	0.469275	0.661759	0	26	9424	chrVIII	172955	-
REF2	0.469275	0.367679	0	11	8944	chrIV	848384	+
CHS6	0.46923	0.44601	0	34	9389	chrX	239386	+
SLY1	0.468913	0.59412	0	22	9772	chrIV	838390	+
MKC7	0.468876	0.431068	0	28	8836	chrIV	746198	-
zz-YJL070C	0.468792	0.593336	0	39	9844	chrX	310635	-
ISW2	0.468646	0.42829	0	23	8591	chrXV	884419	+
ERV41	0.468646	0.627364	0	29	8889	chrXIII	140202	-
RSM7	0.468609	0.508933	0	31	9290	chrX	638978	-
YPC1	0.468257	0.428345	0	20	8918	chrII	595926	+
TBS1	0.468135	0.316209	0	29	9155	chrII	544474	-
EFM5	0.46781	0.342719	0	32	9287	chrVII	497999	-
PHO91	0.46766	0.601756	0	32	9364	chrXIV	651702	-
KCC4	0.467469	0.518447	0	22	9311	chrIII	79136	+
zz-YIL067C	0.467404	0.629063	0	30	9516	chrIX	237751	-
TMS1	0.467318	0.414357	0	23	8456	chrIV	666755	-
APL4	0.46727	0.726646	0	22	9236	chrXVI	626966	-
MTM1	0.467204	0.455418	0	27	9166	chrVII	1007377	-
YAE1	0.467052	0.410722	0	31	8678	chrX	567391	-
COX26	0.467046	0.176749	0	23	8608	chrIV	690982	+
PZF1	0.466948	0.671964	0	11	8938	chrXVI	910990	-
NAS6	0.466948	0.348166	0	19	8972	chrVII	953995	+
RPG1	0.466889	0.58408	0	29	9863	chrII	398251	-
URA1	0.466416	0.43857	0	18	8700	chrXI	25204	+
MTH1	0.466239	0.508554	0	21	9089	chrIV	1015861	-
ADY3	0.466231	0.2444	0	25	9558	chrIV	29008	-
DID2	0.466134	0.445223	0	21	9232	chrXI	507965	+
SLD2	0.466092	0.463795	0	21	9192	chrXI	234434	+
SSF2	0.46602	0.414548	0	28	9276	chrIV	1087574	+
MBR1	0.465948	0.363986	0	31	9501	chrXI	264683	+
RFC5	0.46591	0.315963	0	23	9047	chrII	423784	+
PEX13	0.465733	0.661626	0	24	8237	chrXII	537290	+
CTP1	0.465677	0.359814	0	25	9254	chrII	784600	-
PHO4	0.46549	0.492458	0	28	9779	chrVI	225950	-
USB1	0.465449	0.704379	0	32	9391	chrXII	408158	-
ACE2	0.465449	0.704379	0	32	9391	chrXII	408158	-
REG1	0.465384	0.239709	0	22	8410	chrIV	501331	-
RPS22A	0.465287	0.360194	0	27	8169	chrX	75262	-
SRP68	0.465207	0.630098	0	33	8967	chrXVI	88471	+
PKC1	0.465182	0.653634	0	10	9059	chrII	17900	-
COI1	0.465066	0.568538	0	18	8453	chrIV	1239143	-
ADA2	0.465023	0.53523	0	23	9213	chrIV	1356057	+
CSF1	0.464943	0.4724	0	19	8375	chrXII	315864	-
RPC25	0.464931	0.602318	0	19	8386	chrXI	176491	-
NBA1	0.464918	0.537121	0	32	9902	chrXV	198703	-
CUE4	0.464864	0.381885	0	25	8764	chrXIII	70069	-
MXR1	0.464773	0.371548	0	40	9068	chrV	234931	+
ILT1	0.464768	0.481569	0	18	9623	chrIV	626066	-
QDR2	0.464588	0.328288	0	35	9055	chrIX	132220	+
BNA3	0.464473	0.568705	0	21	9020	chrX	323394	+
URA5	0.46441	0.571814	0	36	9269	chrXIII	56547	+
YPD1	0.464296	0.680009	0	26	9427	chrIV	33996	-
VPS35	0.464059	0.539205	0	21	9003	chrX	133936	-
RPB9	0.463799	0.364688	0	25	9595	chrVII	374819	-
STE20	0.463746	0.293602	0	23	9247	chrVIII	98019	-
MYO1	0.463689	0.404089	0	25	9019	chrVIII	151627	+
GIN4	0.463412	0.485304	0	24	8668	chrIV	1465883	-
INN1	0.46341	0.63851	0	31	9510	chrXIV	346328	+
GAL4	0.463189	0.613891	0	37	9456	chrXVI	82322	-
GNT1	0.4629	0.551527	0	21	9088	chrXV	915176	-
HIS5	0.462899	0.529869	0	25	9777	chrIX	142873	+
HEM3	0.462859	0.437517	0	32	9122	chrIV	93877	-
GPI15	0.462851	0.695444	0	25	9258	chrXIV	557056	+
TSC13	0.462811	0.516351	0	30	9311	chrIV	426916	-
zz-YNL234W	0.462806	0.542927	0	19	10081	chrXIV	210211	+
CMK2	0.46272	0.458454	0	33	9163	chrXV	296176	-
ATG1	0.462675	0.431323	0	28	8398	chrVII	159506	+
ZUO1	0.462644	0.482074	0	18	9423	chrVII	1063113	-
NCP1	0.462584	0.484379	0	27	9875	chrVIII	190540	+
ERG27	0.462468	0.494941	0	25	9234	chrXII	341835	+
INP54	0.462292	0.480722	0	18	9523	chrXV	205861	-
HOS2	0.462227	0.419339	0	22	9135	chrVII	141743	-
ECM16	0.462084	0.710206	0	28	9231	chrXIII	523696	+
HBT1	0.461921	0.479742	0	24	9390	chrIV	60394	-
IRC5	0.46189	0.6405	0	42	9487	chrVI	229439	+
ECM11	0.461833	0.574305	0	16	8130	chrIV	1353753	+
ELP3	0.461689	0.305953	0	31	8537	chrXVI	386443	-
FAP1	0.461679	0.580157	0	29	9816	chrXIV	591174	-
IMG2	0.461651	0.606488	0	32	8742	chrIII	240534	-
SRB4	0.46163	0.448684	0	30	9468	chrV	198828	+
IGO2	0.461597	0.438245	0	23	9087	chrVIII	370070	+
SEC72	0.461554	0.647327	0	24	8264	chrXII	720364	-
CET1	0.4614	0.601477	0	16	9192	chrXVI	118295	+
zz-YDR524W-C	0.461379	0.373396	0	26	9056	chrIV	1489470	+
CDC12	0.461199	0.409135	0	31	10243	chrVIII	328040	-
TAF2	0.461189	0.652006	0	32	9044	chrIII	205376	-
MET6	0.461019	0.557783	0	36	9766	chrV	342168	-
RPL40A	0.461013	0.44979	0	35	9263	chrIX	68539	+
GPD1	0.460903	0.460116	0	31	9265	chrIV	411716	+
YTA7	0.4609	0.432694	0	34	9193	chrVII	1027304	+
zz-YHR020W	0.460893	0.550036	0	39	9414	chrVIII	143913	+
EMI2	0.46079	0.389891	0	28	9754	chrIV	1476402	-
RPB7	0.460758	0.418116	0	29	9523	chrIV	1277291	-
zz-YOR342C	0.460713	0.330125	0	24	9350	chrXV	967717	-
MEU1	0.460547	0.591322	0	17	9145	chrXII	177658	+
KKQ8	0.46039	0.417314	0	28	9868	chrXI	133422	-
TRP3	0.460386	0.316922	0	39	8843	chrXI	38194	-
TIM22	0.460305	0.600371	0	29	9485	chrIV	68733	-
SIP5	0.460303	0.543158	0	19	8643	chrXIII	547693	+
zz-YHL026C	0.460205	0.355305	0	22	9798	chrVIII	54288	-
RPL20B	0.460173	0.386376	0	29	9050	chrXV	901181	-
BFR1	0.460076	0.479122	0	23	8868	chrXV	720231	-
CLD1	0.460026	0.612403	0	22	8642	chrVII	713695	+
SER33	0.460012	0.454991	0	19	8906	chrIX	222560	-
EMA17	0.45979	0.637257	0	20	7536	chrIX	301318	-
MDE1	0.459738	0.351296	0	24	8671	chrX	470926	-
THI73	0.459584	0.561458	0	23	9061	chrXII	159814	-
GLE1	0.459188	0.748229	0	34	8768	chrIV	88275	+
ATG18	0.459094	0.603324	0	24	9322	chrVI	194758	+
YAP5	0.459032	0.486926	0	31	9383	chrIX	384646	+
DIA4	0.458969	0.501532	0	25	8395	chrVIII	127779	+
MCM16	0.458934	0.392429	0	29	9547	chrXVI	656808	+
SDD2	0.458835	0.306281	0	23	8634	chrXIII	413444	-
GNP1	0.458813	0.441891	0	27	9541	chrIV	1468376	-
RPS6B	0.458553	0.426356	0	30	9281	chrII	592754	-
COY1	0.458515	0.479847	0	21	8865	chrXI	112485	-
POP2	0.458416	0.737017	0	30	9038	chrXIV	720713	-
YVH1	0.458325	0.531023	0	25	9693	chrIX	405957	-
PSO2	0.458257	0.411896	0	24	9663	chrXIII	544963	-
ARL1	0.458233	0.575058	0	18	8072	chrII	568504	-
CSM1	0.458164	0.348456	0	28	9696	chrIII	263413	+
MRPS28	0.458103	0.370227	0	36	9444	chrIV	1146313	+
SAD1	0.458002	0.588116	0	31	9659	chrVI	155860	-
PET127	0.457798	0.60675	0	32	9164	chrXV	361426	+
MAK16	0.457645	0.556794	0	32	8850	chrI	101136	-
PEX12	0.457614	0.585801	0	25	9320	chrXIII	325554	-
IZH3	0.457576	0.483539	0	17	8755	chrXII	187255	-
SAL1	0.457563	0.637647	0	35	9157	chrXIV	471402	+
PRS1	0.457523	0.683692	0	31	9537	chrXI	107172	+
TMN2	0.457286	0.381726	0	21	9154	chrIV	671005	-
NOP13	0.457251	0.501643	0	34	9307	chrXIV	308597	-
SFB2	0.456953	0.61589	0	33	9444	chrXIV	537920	-
SKG3	0.456951	0.295178	0	19	9255	chrXII	524690	+
RTR1	0.456912	0.552154	0	21	9327	chrV	451309	-
AMD1	0.456809	0.538945	0	33	9160	chrXIII	208991	-
HHF2	0.456607	0.413945	0	20	9387	chrXIV	576770	+
zz-YPR078C	0.4566	0.404006	0	24	9577	chrXVI	698375	-
AMA1	0.456543	0.330877	0	30	9345	chrVII	945082	+
CYC1	0.456476	0.280829	0	23	8962	chrX	526414	+
UBS1	0.45642	0.63276	0	19	8075	chrII	568792	+
AIM2	0.456342	0.672802	0	28	9141	chrI	52598	-
PRR2	0.45605	0.356974	0	32	9188	chrIV	76531	-
ERI1	0.455947	0.569766	0	20	8626	chrXVI	366736	-
WSS1	0.455828	0.509108	0	23	8685	chrVIII	371825	+
PRX1	0.45543	0.4112	0	33	9075	chrII	101157	-
PRP5	0.455336	0.599834	0	21	9300	chrII	691966	+
RPA14	0.455106	0.47024	0	24	8604	chrIV	769549	+
MTF1	0.454819	0.611897	0	25	9124	chrXIII	724633	+
CAK1	0.454678	0.474771	0	20	9416	chrVI	79155	-
ELP6	0.454459	0.357401	0	39	8863	chrXIII	898420	+
PRC1	0.454367	0.550379	0	35	9292	chrXIII	861907	+
SWT1	0.454356	0.453109	0	22	9692	chrXV	648499	-
SPC97	0.454311	0.434282	0	21	8950	chrVIII	448282	+
AIM22	0.454244	0.506128	0	24	9309	chrX	352420	+
SRL4	0.454239	0.421673	0	33	8991	chrXVI	488217	-
AIM29	0.453924	0.377965	0	21	8954	chrXI	579227	+
zz-YPR027C	0.453861	0.376515	0	32	8948	chrXVI	621388	-
zz-YIL108W	0.453827	0.455482	0	22	8540	chrIX	160728	+
GAL83	0.453822	0.411052	0	22	9268	chrV	210284	-
RPS4A	0.453724	0.387507	0	26	9371	chrX	703030	-
SLM4	0.453633	0.559812	0	23	8749	chrII	392274	-
TES1	0.453512	0.424372	0	24	10112	chrX	468254	-
VRG4	0.453379	0.359356	0	15	9293	chrVII	76884	+
RPL40B	0.452997	0.627553	0	21	8644	chrXI	618730	-
KAE1	0.452623	0.558863	0	19	9139	chrXI	513130	-
HFI1	0.452432	0.439352	0	24	9566	chrXVI	69312	+
ALG1	0.451876	0.346455	0	33	8870	chrII	458851	+
BFR2	0.45181	0.440396	0	29	9168	chrIV	1059633	+
SIP1	0.451251	0.773993	0	26	9089	chrIV	1317827	-
ACT1	0.451226	0.433241	0	32	8670	chrVI	54788	-
HXT10	0.451203	0.312318	0	19	8665	chrVI	112217	+
CLU1	0.451147	0.41148	0	26	9881	chrXIII	291065	+
SNG1	0.451096	0.514321	0	25	9234	chrVII	894308	-
VHS3	0.45104	0.457777	0	32	8959	chrXV	429972	-
RRP6	0.45095	0.429746	0	33	8676	chrXV	326861	+
RAS2	0.450938	0.408514	0	20	9299	chrXIV	440790	-
PAT1	0.450934	0.568715	0	38	9533	chrIII	252604	-
CDC8	0.450913	0.468313	0	20	9718	chrX	544067	+
POL3	0.450876	0.581729	0	35	9393	chrIV	276832	+
NUM1	0.450869	0.449646	0	18	9583	chrIV	755603	+
TVP18	0.450681	0.556468	0	18	8595	chrXIII	411269	-
zz-YGR117C	0.450669	0.563663	0	15	9313	chrVII	726407	-
zz-YDR029W	0.450661	0.341327	0	25	8670	chrIV	500997	+
TIF4631	0.450574	0.415652	0	28	9272	chrVII	824030	+
SMF3	0.450367	0.424653	0	15	8172	chrXII	212107	-
zz-YMR181C	0.450145	0.606503	0	20	8595	chrXIII	624238	-
SHB17	0.449874	0.465348	0	28	9796	chrXI	521678	-
RGA1	0.449752	0.638739	0	23	8528	chrXV	560935	+
MMP1	0.449719	0.678655	0	35	8462	chrXII	17973	+
MEF1	0.449622	0.642805	0	19	9375	chrXII	273867	-
VIP1	0.44949	0.396859	0	27	8874	chrXII	937529	+
RAM2	0.449468	0.55307	0	29	10036	chrXI	402370	+
GRX5	0.449354	0.660358	0	17	8924	chrXVI	444548	+
NDC80	0.44915	0.555181	0	30	9176	chrIX	78034	+
zz-YBR219C	0.448992	0.398786	0	33	8900	chrII	664704	-
zz-YBR220C	0.448992	0.398786	0	33	8900	chrII	664704	-
MIN8	0.448831	0.583575	0	23	9557	chrXVI	582801	-
FEX2	0.448783	0.66189	0	49	9245	chrXVI	14365	-
SPR6	0.448682	0.546469	0	25	9168	chrV	396208	-
SLX8	0.448682	0.546469	0	25	9168	chrV	396208	-
zz-YGL159W	0.448583	0.438457	0	36	8822	chrVII	202744	+
STE3	0.448555	0.443844	0	7	8837	chrXI	114860	-
RHO1	0.448538	0.607293	0	25	8714	chrXVI	875196	+
PEX14	0.448517	0.671167	0	25	9153	chrVII	216288	+
EFT1	0.448456	0.578553	0	41	9690	chrXV	575079	+
EGD2	0.448409	0.325597	0	36	8723	chrVIII	488211	-
zz-YBR027C	0.448148	0.523999	0	24	8411	chrII	296017	-
YPK3	0.448148	0.523999	0	24	8411	chrII	296017	-
SSY1	0.447867	0.542001	0	23	8245	chrIV	776046	+
DIP2	0.447847	0.535055	0	19	9352	chrXII	399678	+
AIM4	0.44773	0.595144	0	29	8884	chrII	609958	+
GRX1	0.447604	0.595565	0	18	9053	chrIII	61177	-
FYV10	0.447249	0.50131	0	40	9874	chrIX	180427	+
SFT2	0.447223	0.550682	0	25	9367	chrII	24041	+
HUT1	0.447205	0.523973	0	31	8691	chrXVI	88194	-
zz-YPL216W	0.447106	0.406693	0	23	8708	chrXVI	143463	+
HSL7	0.44709	0.363008	0	14	9155	chrII	504381	-
zz-YJL193W	0.446977	0.459179	0	31	8920	chrX	71401	+
PHO85	0.446968	0.431282	0	28	8834	chrXVI	493031	-
MET30	0.446947	0.420255	0	32	9406	chrIX	268650	+
GAS1	0.446946	0.130291	0	32	8846	chrXIII	887043	+
GPI10	0.446808	0.540252	0	26	9824	chrVII	238123	-
PIL1	0.446719	0.317195	0	30	9872	chrVII	650703	-
SCO1	0.446592	0.440298	0	31	9267	chrII	311437	-
PLC1	0.446284	0.52846	0	28	9182	chrXVI	35252	+
BUD6	0.446216	0.41757	0	20	8211	chrXII	771699	-
YEH2	0.446207	0.448738	0	20	9000	chrXII	183386	-
PUS6	0.446126	0.306457	0	29	9310	chrVII	835871	-
TRP5	0.446109	0.527656	0	29	9177	chrVII	448520	-
SSK1	0.445901	0.430309	0	17	7861	chrXII	164028	-
NUP84	0.445768	0.478896	0	27	8898	chrIV	251559	+
YTP1	0.445351	0.368154	0	26	9559	chrXIV	205171	+
zz-YMR099C	0.445277	0.68514	0	25	8922	chrXIII	464796	-
DCS1	0.44511	0.721396	0	24	8325	chrXII	681116	+
TAO3	0.445051	0.487825	0	30	8850	chrIX	113285	-
LCD1	0.445002	0.323988	0	28	9157	chrIV	1447861	+
CNM67	0.444906	0.742428	0	17	8857	chrXIV	224450	-
ISC1	0.444481	0.631601	0	39	9493	chrV	192899	+
POX1	0.444456	0.419681	0	33	9148	chrVII	107980	+
UBP11	0.444424	0.332691	0	22	9407	chrXI	635261	-
MOT2	0.444409	0.539434	0	25	9107	chrV	292994	+
RPL30	0.444337	0.353562	0	21	8548	chrVII	439070	+
GEP3	0.444236	0.611425	0	30	9399	chrXV	727201	-
NEW1	0.444162	0.55043	0	22	8642	chrXVI	121770	+
RPL35B	0.444147	0.453002	0	25	9264	chrIV	217601	+
RSA1	0.443972	0.414099	0	23	8746	chrXVI	181390	+
SWD2	0.443828	0.470932	0	30	9305	chrXI	404120	+
RVS167	0.443526	0.550409	0	24	9508	chrIV	1250194	+
AST1	0.443274	0.546644	0	21	9463	chrII	90724	+
GEA2	0.443227	0.559657	0	35	8770	chrV	111368	+
ASK1	0.443214	0.296912	0	28	8991	chrXI	340495	-
PBP4	0.443198	0.659444	0	39	9127	chrIV	362400	-
HEM13	0.442996	0.333302	0	32	9704	chrIV	546457	+
SAS4	0.44284	0.547635	0	28	9305	chrIV	827323	-
CMR1	0.442827	0.738339	0	26	8645	chrIV	174877	+
CMR3	0.442671	0.288881	0	13	9299	chrXVI	585753	-
RRT2	0.442373	0.549972	0	24	9698	chrII	711609	+
CHK1	0.44236	0.483227	0	39	9578	chrII	749596	+
KRE9	0.442292	0.585449	0	29	8948	chrX	95017	+
EFG1	0.442276	0.482621	0	22	8803	chrVII	1038479	-
LAA1	0.442147	0.703338	0	24	8722	chrX	47392	-
UBA4	0.442145	0.526452	0	15	8592	chrVIII	333094	+
TOS8	0.441891	0.359457	0	20	8377	chrVII	325241	+
GPA2	0.441865	0.282989	0	25	9811	chrV	195165	+
UBA1	0.441697	0.53186	0	29	9059	chrXI	39180	+
SAC7	0.441684	0.238512	0	32	9565	chrIV	1252045	+
ALG6	0.441596	0.646623	0	27	8586	chrXV	329397	+
CTK2	0.441593	0.404491	0	27	9007	chrX	424105	-
CDC24	0.441287	0.604728	0	21	9704	chrI	62826	+
SUV3	0.44067	0.668643	0	24	7923	chrXVI	495518	+
ROG1	0.440559	0.673867	0	25	9515	chrVII	234504	-
FHL1	0.440439	0.508893	0	18	9444	chrXVI	736664	-
PIN4	0.440354	0.39152	0	19	9291	chrII	124776	-
FRQ1	0.44035	0.744652	0	32	8890	chrIV	1222718	+
CTH1	0.440233	0.527388	0	20	8224	chrIV	765263	-
ENV11	0.440204	0.419973	0	22	8790	chrVII	634059	-
CDC4	0.440203	0.478124	0	28	9066	chrVI	116004	+
CWC24	0.44015	0.553796	0	34	8767	chrXII	778939	-
TRM1	0.440131	0.419104	0	19	8568	chrIV	693205	-
GCN5	0.439423	0.686584	0	22	8555	chrVII	996869	+
SPT6	0.439373	0.769447	0	36	9248	chrVII	720393	+
MPS3	0.439249	0.562934	0	22	9438	chrX	402832	+
NNT1	0.439212	0.259887	0	27	9299	chrXII	707389	+
RPA49	0.439106	0.512188	0	32	9052	chrXIV	182608	-
CAF40	0.438865	0.489573	0	25	8666	chrXIV	90214	+
UBC9	0.438786	0.544586	0	35	9027	chrIV	337512	+
LUC7	0.438661	0.480072	0	25	8959	chrIV	300970	-
SNU71	0.438494	0.567133	0	32	8913	chrVII	514570	+
IOC4	0.438462	0.506966	0	14	9133	chrXIII	355407	+
ERO1	0.438211	0.347458	0	19	9483	chrXIII	13219	-
ELG1	0.438182	0.636703	0	33	9222	chrXV	605101	-
UTP18	0.438062	0.624022	0	34	8855	chrX	312688	-
DCI1	0.438054	0.545772	0	24	9405	chrXV	675607	-
SLF1	0.437797	0.550599	0	20	8992	chrIV	1473244	+
zz-YNR029C	0.437786	0.675333	0	23	9298	chrXIV	678476	-
DCD1	0.437694	0.311833	0	29	8431	chrVIII	388718	-
WSC3	0.43754	0.326976	0	16	9497	chrXV	116059	-
NNK1	0.437494	0.492196	0	25	9148	chrXI	127405	+
EMP70	0.437442	0.34969	0	24	9019	chrXII	296169	-
TMA108	0.43741	0.582307	0	40	9719	chrIX	92779	-
AIM14	0.437262	0.779993	0	29	9074	chrVII	200463	+
HTA1	0.437178	0.403292	0	30	9324	chrIV	915443	+
DBP10	0.436905	0.465938	0	30	8980	chrIV	394208	+
NOP7	0.436643	0.456051	0	31	8641	chrVII	695422	+
ERP2	0.436638	0.484993	0	19	9237	chrI	138377	-
RET2	0.436607	0.346301	0	24	8896	chrVI	251768	-
THP1	0.436331	0.661234	0	19	9143	chrXV	194994	+
COQ8	0.436196	0.470377	0	16	9768	chrVII	284415	+
TIM11	0.436135	0.498357	0	24	9587	chrIV	1112260	-
YCP4	0.436003	0.525158	0	18	8673	chrIII	120493	-
SYH1	0.435952	0.615637	0	26	9856	chrXVI	355395	-
FCY2	0.435866	0.453418	0	28	9161	chrV	268211	-
SRM1	0.435722	0.412445	0	25	8827	chrVII	321790	+
ERG29	0.435624	0.385198	0	40	9087	chrXIII	537826	+
UBX5	0.435426	0.648677	0	30	9301	chrIV	1127838	+
FMP27	0.435327	0.505246	0	23	8729	chrXII	1043913	+
SWM1	0.435225	0.395436	0	14	8514	chrIV	977226	-
FAR1	0.435005	0.293738	0	32	9415	chrX	126266	-
HPF1	0.43491	0.417464	0	40	9852	chrXV	31610	-
zz-YLR419W	0.43491	0.502239	0	33	8936	chrXII	958431	+
zz-YGR111W	0.4349	0.274015	0	30	9389	chrVII	715813	+
RPS14A	0.434849	0.603264	0	24	9016	chrIII	178187	-
zz-YGR210C	0.434781	0.431593	0	32	9044	chrVII	914789	-
zz-YPL225W	0.434668	0.57231	0	28	9190	chrXVI	126014	+
MSH6	0.434659	0.628114	0	30	9057	chrIV	643874	-
SKG6	0.434627	0.296244	0	26	9047	chrVIII	396770	-
YPQ1	0.434545	0.651185	0	23	9048	chrXV	144223	+
NIC96	0.434543	0.414094	0	30	9022	chrVI	150051	+
UBP2	0.434339	0.681348	0	16	9049	chrXV	558700	-
VMS1	0.434226	0.584655	0	32	10052	chrIV	553242	+
HSH155	0.434093	0.439162	0	22	9495	chrXIII	845607	+
ALG5	0.433674	0.480847	0	28	8838	chrXVI	121488	-
MYO5	0.433663	0.4664	0	14	8800	chrXIII	486618	+
RPA135	0.433578	0.534177	0	22	8631	chrXVI	581184	-
DPH1	0.433523	0.49423	0	25	9371	chrIX	171750	+
MIG2	0.433478	0.484992	0	25	9643	chrVII	95783	+
RMD1	0.433359	0.56897	0	25	8772	chrIV	447957	+
RPC11	0.433161	0.425928	0	14	9160	chrIV	548406	-
TOS1	0.433043	0.423391	0	35	8762	chrII	564839	-
PTP2	0.432983	0.737976	0	22	8631	chrXV	733773	+
AIM34	0.432978	0.343609	0	30	8963	chrXIII	273106	+
BRN1	0.43297	0.589662	0	19	8749	chrII	40808	+
MRPL20	0.432907	0.467222	0	27	9102	chrXI	599638	-
HHT2	0.432735	0.291912	0	28	9521	chrXIV	576219	-
NTR2	0.43273	0.577633	0	31	9361	chrXI	483154	-
TRM12	0.432601	0.485095	0	27	9489	chrXIII	260265	+
ARV1	0.432402	0.357581	0	14	8857	chrXII	623921	-
TOS3	0.432396	0.56572	0	20	9118	chrVII	165146	-
MCM2	0.432389	0.573159	0	33	9577	chrII	177559	-
DAM1	0.432368	0.769041	0	20	9325	chrVII	718860	+
CFT2	0.432293	0.356606	0	17	9350	chrXII	378031	+
YOX1	0.432068	0.442284	0	40	9567	chrXIII	221353	+
SNN1	0.431915	0.30082	0	20	8436	chrXIV	466261	+
LCP5	0.431722	0.601004	0	36	9012	chrV	414505	+
IRC22	0.431566	0.47872	0	20	8882	chrV	150962	-
DNF1	0.431385	0.417469	0	26	9129	chrV	512513	+
AZR1	0.431349	0.326784	0	32	8371	chrVII	942719	+
MRPL44	0.431073	0.553314	0	23	9233	chrXIII	721379	-
EXO1	0.430995	0.587568	0	26	8822	chrXV	394614	-
SEM1	0.430801	0.384606	0	33	8001	chrIV	1202128	+
BNI1	0.430766	0.440753	0	35	9557	chrXIV	135602	-
ARB1	0.43076	0.256763	0	28	9461	chrV	225209	-
PEF1	0.430728	0.489993	0	23	8835	chrVII	606169	+
DRE2	0.430319	0.525078	0	28	9150	chrXI	575967	-
VPS9	0.430317	0.639764	0	31	9451	chrXIII	79677	-
UTP13	0.430312	0.654484	0	20	9013	chrXII	581738	-
TOM40	0.430285	0.604145	0	16	9430	chrXIII	668516	+
INP51	0.430259	0.460192	0	26	8127	chrIX	353614	-
CCT8	0.430095	0.686796	0	35	9214	chrX	421648	-
zz-YPR174C	0.430035	0.459435	0	21	9221	chrXVI	888699	-
zz-YER156C	0.429989	0.362294	0	34	9717	chrV	484311	-
SAP155	0.429712	0.446221	0	28	9034	chrVI	233998	+
DSE1	0.429667	0.320888	0	26	8596	chrV	409139	-
zz-YKL075C	0.429633	0.465431	0	36	9001	chrXI	294366	-
PUT2	0.429605	0.524455	0	19	10041	chrVIII	181983	+
UTP30	0.42955	0.513604	0	14	8934	chrXI	556532	+
[truncated: 3,441 more rows]

## Sheet: Nuclei_chrom_rep3
geneid	spearman_cor	pearson_cor	pval	coverage	variation	chr	tss	strand
VPS72	0.725753	0.610231	0	35	6325	chrIV	1427179	-
TSL1	0.69993	0.548025	0	34	6831	chrXIII	70676	+
zz-YOR012W	0.694341	0.588108	0	35	6726	chrXV	356558	+
HST3	0.693245	0.646984	0	37	6244	chrXV	378245	+
SNU66	0.685985	0.70132	0	32	6200	chrXV	896377	-
GND2	0.673456	0.635314	0	42	6296	chrVII	1004659	+
NUR1	0.662798	0.514509	0	30	6830	chrIV	296557	+
UGA1	0.659253	0.529385	0	29	6401	chrVII	525161	+
NPC2	0.659181	0.467497	0	38	7578	chrIV	371240	+
HOT1	0.648067	0.645519	0	38	7248	chrXIII	606104	+
ERG1	0.640523	0.596462	0	39	5942	chrVII	848380	-
zz-YHR050W-A	0.638292	0.629364	0	24	6029	chrVIII	209588	+
COX6	0.638292	0.629364	0	24	6029	chrVIII	209588	+
EMG1	0.638016	0.627789	0	38	7524	chrXII	523619	+
TMH18	0.635397	0.551992	0	33	6622	chrXVI	729514	-
SEC6	0.634818	0.678371	0	40	6419	chrIX	235484	-
ATP25	0.630085	0.458506	0	28	6756	chrXIII	462645	-
GRE3	0.629833	0.657195	0	44	6833	chrVIII	323327	+
SPT6	0.627707	0.61421	0	25	5135	chrVII	720393	+
CBF2	0.622239	0.595019	0	46	6447	chrVII	767523	+
LAS21	0.620862	0.549926	0	38	6052	chrX	317310	+
MRH1	0.618804	0.680702	0	35	6109	chrIV	507881	+
RPL7A	0.616256	0.308012	0	29	6551	chrVII	365972	-
CMK2	0.616158	0.51467	0	33	6370	chrXV	296176	-
WAR1	0.61267	0.749766	0	24	5681	chrXIII	115319	-
SLF1	0.610806	0.657406	0	45	6648	chrIV	1473244	+
VPS54	0.610751	0.670672	0	33	6268	chrIV	497389	-
MRI1	0.608773	0.518557	0	29	6225	chrXVI	767766	+
zz-YBR259W	0.608536	0.568813	0	32	7166	chrII	730393	+
TFB6	0.608372	0.696286	0	36	6667	chrXV	997131	+
ILV1	0.603214	0.541189	0	29	5089	chrV	328450	+
TRZ1	0.601153	0.543865	0	35	6407	chrXI	589554	-
CBP1	0.598947	0.641535	0	45	5619	chrX	37969	+
CKB2	0.5989	0.572652	0	49	7164	chrXV	405662	+
zz-YLL032C	0.598723	0.453447	0	28	6748	chrXII	76791	-
TAT2	0.598561	0.702702	0	46	6197	chrXV	286102	+
ADE17	0.593005	0.549486	0	37	6381	chrXIII	509248	-
KAP122	0.592667	0.547261	0	35	7258	chrVII	461665	+
EAR1	0.588779	0.573056	0	39	7422	chrXIII	605686	-
PCK1	0.588663	0.524428	0	34	6459	chrXI	630976	+
KAR2	0.587448	0.649225	0	35	5372	chrX	381328	+
URA7	0.586209	0.389462	0	30	5616	chrII	145748	-
MGT1	0.58513	0.681151	0	42	7170	chrIV	101042	-
CRM1	0.584637	0.558746	0	31	6462	chrVII	932286	+
UBA1	0.583754	0.590058	0	34	7291	chrXI	39180	+
ABP1	0.582061	0.608687	0	25	5420	chrIII	265087	+
TMA16	0.581047	0.50394	0	42	5585	chrXV	803678	+
RPS9B	0.576878	0.508016	0	39	7148	chrII	604524	+
RPL1B	0.574958	0.519376	0	33	6276	chrVII	254618	+
RPS1A	0.574837	0.509633	0	31	6276	chrXII	1018888	-
COG5	0.57415	0.532937	0	27	5176	chrXIV	532689	+
SLA2	0.5735	0.616215	0	35	6769	chrXIV	188064	+
PPZ1	0.573415	0.549837	0	34	7114	chrXIII	241766	-
EFM5	0.572831	0.535998	0	33	5708	chrVII	497999	-
zz-YAR028W	0.572825	0.358465	0	33	7159	chrI	184894	+
TIP41	0.571392	0.674256	0	28	6597	chrXVI	647320	+
CET1	0.568969	0.503185	0	34	6146	chrXVI	118295	+
RTT109	0.568685	0.499601	0	34	7281	chrXII	146290	+
RPL5	0.568392	0.754749	0	44	5880	chrXVI	303160	+
TOM1	0.564132	0.425111	0	39	7078	chrIV	1369715	+
PCA1	0.563812	0.520616	0	45	6026	chrII	792853	+
COQ9	0.562966	0.606831	0	32	7051	chrXII	550280	-
RAD4	0.562932	0.637513	0	36	7049	chrV	502874	-
SOV1	0.561818	0.413532	0	31	5982	chrXIII	401560	+
PUF6	0.561597	0.520976	0	48	6161	chrIV	1443381	-
PAA1	0.559256	0.450089	0	24	6013	chrIV	589459	-
MET18	0.558143	0.416361	0	31	6189	chrIX	113765	+
MRPL17	0.557889	0.551423	0	39	6636	chrXIV	172251	-
PGI1	0.557613	0.423566	0	47	7097	chrII	613889	-
zz-YGR067C	0.556642	0.366712	0	39	6115	chrVII	624843	-
POL30	0.555617	0.578309	0	28	6785	chrII	425810	-
zz-YGL006W-A	0.555131	0.473264	0	38	6895	chrVII	485510	+
zz-YMR085W	0.554972	0.437293	0	28	7240	chrXIII	437460	+
LRS4	0.554332	0.55683	0	24	7166	chrIV	1339627	+
PFK2	0.553781	0.718265	0	30	5743	chrXIII	674786	-
SOL3	0.552731	0.633515	0	39	5904	chrVIII	423748	+
VPS75	0.552655	0.480796	0	37	5744	chrXIV	185492	+
COQ1	0.552144	0.464066	0	28	6420	chrII	242833	+
KRE1	0.551592	0.555554	0	39	5785	chrXIV	34192	-
zz-YBR096W	0.551393	0.498458	0	28	6281	chrII	435970	+
zz-YCR043C	0.550836	0.506789	0	36	6248	chrIII	206622	-
NOP53	0.549745	0.366073	0	29	7029	chrXVI	277517	-
RAV2	0.549533	0.624011	0	39	5547	chrIV	857940	-
CDC73	0.548949	0.544794	0	32	5748	chrXII	958129	-
PLB1	0.548881	0.635516	0	29	7415	chrXIII	282840	-
CBC2	0.547449	0.585393	0	28	7775	chrXVI	212182	+
RPS8A	0.546903	0.519226	0	39	6444	chrII	89416	-
TCP1	0.546859	0.340398	0	39	5697	chrIV	887219	+
ALK1	0.54579	0.496434	0	43	6077	chrVII	454836	+
PHO90	0.544616	0.442127	0	33	7576	chrX	60836	+
RRP36	0.54417	0.679276	0	32	7640	chrXV	851819	-
RPL1A	0.544161	0.414253	0	37	5504	chrXVI	135816	+
UPS1	0.543709	0.603947	0	33	7314	chrXII	540522	-
zz-YGL117W	0.543088	0.550622	0	32	5826	chrVII	288443	+
FIT1	0.540841	0.432976	0	46	6199	chrIV	1507101	-
ASI3	0.540739	0.62016	0	47	6434	chrXIV	618232	-
zz-YDR338C	0.540317	0.451223	0	35	6023	chrIV	1149457	-
SDH8	0.540257	0.679151	0	31	7379	chrII	742532	-
GFD1	0.540242	0.526163	0	29	7281	chrXIII	778006	+
zz-YIL161W	0.538696	0.638744	0	39	6211	chrIX	39468	+
PLN1	0.538297	0.457564	0	22	7526	chrXI	525055	-
SYP1	0.538146	0.639317	0	30	6250	chrIII	176478	-
GPD1	0.537721	0.568424	0	37	6014	chrIV	411716	+
zz-YER079W	0.537522	0.639116	0	33	6491	chrV	318977	+
OCA4	0.536841	0.518298	0	21	7240	chrIII	289266	-
NUP188	0.535686	0.494339	0	39	7387	chrXIII	67515	-
PLP2	0.535587	0.381199	0	26	6943	chrXV	847115	-
GLT1	0.534806	0.354493	0	27	6424	chrIV	155877	-
ENO2	0.532279	0.538917	0	39	6678	chrVIII	451421	+
MRP4	0.53218	0.376641	0	44	6372	chrVIII	99175	+
MPC54	0.531914	0.246274	0	24	6157	chrXV	667225	-
zz-YJL107C	0.530173	0.523918	0	40	6102	chrX	220105	-
THP2	0.530116	0.430764	0	32	6919	chrVIII	439337	+
PCD1	0.529473	0.433454	0	34	6704	chrXII	442710	-
NGL3	0.528703	0.525966	0	38	7276	chrXIII	32266	+
DPB3	0.528398	0.491473	0	38	5049	chrII	760308	+
MNR2	0.527977	0.320964	0	37	6054	chrXI	317600	+
zz-YBL029C-A	0.526936	0.397275	0	26	6940	chrII	164870	-
MST1	0.526519	0.538841	0	38	6304	chrXI	78607	-
YAT2	0.525395	0.463301	0	31	6607	chrV	202177	+
CCT4	0.524786	0.587524	0	27	6978	chrIV	200006	+
COQ6	0.524276	0.342663	0	40	6615	chrVII	1004000	-
MF(ALPHA)2	0.523657	0.400021	0	24	6830	chrVII	345015	-
ERV41	0.522472	0.54294	0	38	6118	chrXIII	140202	-
MRPL15	0.522001	0.389881	0	37	7457	chrXII	759501	+
ARO3	0.521346	0.470004	0	39	6063	chrIV	521747	+
zz-YDR248C	0.521239	0.501011	0	30	5897	chrIV	958370	-
PHO91	0.520746	0.445457	0	39	5139	chrXIV	651702	-
MAK21	0.520064	0.466789	0	37	6466	chrIV	570625	+
SKP1	0.519397	0.646377	0	29	5494	chrIV	1126013	-
SIR4	0.519242	0.521714	0	38	6016	chrIV	917505	+
SNF7	0.518832	0.465344	0	36	6032	chrXII	194444	+
GAS3	0.51862	0.416652	0	27	6781	chrXIII	696791	+
ADY3	0.518531	0.574345	0	39	5956	chrIV	29008	-
AIR2	0.518426	0.500717	0	27	6305	chrIV	145500	-
SED5	0.517618	0.578325	0	37	5621	chrXII	196520	-
MTR4	0.517599	0.438146	0	35	6418	chrX	342519	+
DDR2	0.517265	0.411071	0	38	6921	chrXV	231809	-
AMD2	0.517088	0.682084	0	21	6673	chrIV	946757	+
zz-YOL159C-A	0.516929	0.498747	0	45	6163	chrXV	15532	-
SPP1	0.516846	0.505152	0	34	6071	chrXVI	292412	-
PAC2	0.516621	0.584211	0	36	6451	chrV	164568	+
ZUO1	0.515945	0.385191	0	44	6210	chrVII	1063113	-
PIL1	0.515478	0.505072	0	22	6979	chrVII	650703	-
ATG31	0.515236	0.569631	0	41	6523	chrIV	488638	-
zz-YNL095C	0.514933	0.458088	0	24	7528	chrXIV	447032	-
YEF3	0.513767	0.562846	0	47	5828	chrXII	636760	+
PYP1	0.513226	0.346646	0	32	6378	chrXIV	613639	+
zz-YBR053C	0.512502	0.510084	0	35	6499	chrII	340744	-
FUR1	0.512384	0.517387	0	35	6581	chrVIII	362068	+
zz-YBR085C-A	0.511437	0.319167	0	35	6910	chrII	419209	-
DPH6	0.510754	0.333344	0	39	5780	chrXII	427356	+
RPL26A	0.51058	0.476823	0	48	7210	chrXII	819351	+
CUE4	0.510471	0.35615	0	34	6924	chrXIII	70069	-
COG6	0.509741	0.553503	0	41	6716	chrXIV	551990	-
zz-YDL129W	0.509488	0.330082	0	34	6252	chrIV	230945	+
MAD2	0.509123	0.52012	0	36	5495	chrX	387660	+
NTO1	0.509089	0.649923	0	35	7036	chrXVI	631510	+
YME2	0.508695	0.602938	0	31	5365	chrXIII	872622	-
RPS18A	0.507452	0.492438	0	27	6006	chrIV	1359931	+
TSA2	0.50656	0.344057	0	40	6770	chrIV	1365629	-
PFK26	0.506392	0.503653	0	30	6007	chrIX	165893	-
STB4	0.5063	0.378517	0	28	7222	chrXIII	312270	+
DBF4	0.506257	0.347632	0	39	6437	chrIV	560718	-
CWC2	0.505966	0.546034	0	28	6674	chrIV	87204	-
PRP19	0.505849	0.553375	0	24	5908	chrXII	68221	-
PHB2	0.50506	0.292055	0	34	6308	chrVII	953495	-
RPL4A	0.504749	0.6011	0	36	5162	chrII	300197	+
PEP8	0.504303	0.688917	0	41	5986	chrX	335916	+
NSR1	0.50409	0.443007	0	39	6024	chrVII	807696	-
IKS1	0.503663	0.65077	0	34	5706	chrX	330148	-
MRP51	0.503439	0.356333	0	36	6528	chrXVI	326597	+
ERG9	0.50321	0.550019	0	47	6266	chrVIII	484829	+
BRN1	0.502877	0.567771	0	29	6821	chrII	40808	+
RPS1B	0.502637	0.292388	0	26	5687	chrXIII	146501	+
DDL1	0.502281	0.49466	0	39	6124	chrXV	375817	-
zz-YKR011C	0.50224	0.448556	0	45	6348	chrXI	462756	-
PRP2	0.502089	0.587535	0	35	5905	chrXIV	646910	-
VNX1	0.501997	0.453943	0	37	6004	chrXIV	34724	+
RRP14	0.500802	0.3585	0	27	6257	chrXI	282342	-
FMP32	0.500261	0.484466	0	42	5547	chrVI	42835	+
TFA1	0.498457	0.552602	0	41	6323	chrXI	385768	+
SEG1	0.498449	0.359407	0	35	6606	chrXIII	439209	+
PUS7	0.49804	0.499542	0	40	6193	chrXV	792216	-
OMS1	0.49783	0.630828	0	26	5741	chrIV	1093782	+
RRN7	0.496234	0.588028	0	30	6201	chrX	393968	+
PIK1	0.496097	0.528294	0	41	6123	chrXIV	140829	+
SEC10	0.496002	0.361664	0	27	7209	chrXII	498025	-
TOR2	0.495156	0.593206	0	48	6727	chrXI	63498	-
TGL4	0.494711	0.516834	0	40	6089	chrXI	608413	-
XRS2	0.494381	0.637502	0	26	7047	chrIV	1217560	-
TAF5	0.493189	0.316305	0	41	6893	chrII	618528	-
YTA6	0.492584	0.600848	0	28	7211	chrXVI	415787	+
PEA2	0.492426	0.431608	0	45	5932	chrV	467475	-
UTP4	0.492104	0.294806	0	41	6688	chrIV	1116677	-
RTG3	0.492024	0.491206	0	28	6496	chrII	23742	-
CAC2	0.491939	0.523664	0	37	6765	chrXIII	68329	+
PHO2	0.491876	0.636399	0	40	7363	chrIV	271915	-
NOP56	0.49145	0.415412	0	36	6907	chrXII	546112	+
TOM40	0.491245	0.542184	0	32	5614	chrXIII	668516	+
UTP22	0.490787	0.496828	0	24	5350	chrVII	662128	+
FCY2	0.489543	0.523953	0	35	6745	chrV	268211	-
PNC1	0.489486	0.48204	0	36	6558	chrVII	428011	-
HIM1	0.487851	0.492317	0	30	6089	chrIV	1102197	+
PSP1	0.486744	0.397391	0	43	5828	chrIV	1459237	-
POM33	0.486577	0.667727	0	32	5496	chrXII	98834	-
UBP7	0.486563	0.591024	0	39	6851	chrIX	48129	+
PDA1	0.486476	0.365914	0	45	5395	chrV	546832	+
JHD1	0.486157	0.671552	0	38	6290	chrV	254698	+
MDH3	0.485939	0.382565	0	37	7377	chrIV	316385	-
TIF6	0.485873	0.515561	0	37	6506	chrXVI	593129	-
zz-YKR005C	0.485427	0.56634	0	37	5580	chrXI	450221	-
TYR1	0.485117	0.506307	0	22	7789	chrII	571197	-
PUP3	0.485115	0.516234	0	30	6941	chrV	349397	-
RSA3	0.485081	0.531869	0	39	6515	chrXII	579001	-
SDH3	0.483574	0.406224	0	37	6549	chrXI	179691	+
MLH2	0.482657	0.594245	0	35	5972	chrXII	214433	-
RTT105	0.481875	0.424011	0	41	6380	chrV	366823	+
SWC4	0.481851	0.581164	0	35	5859	chrVII	499849	-
FBP1	0.481606	0.642202	0	28	5752	chrXII	874752	-
FPR3	0.481334	0.409346	0	32	5660	chrXIII	121296	-
SNF1	0.480956	0.574845	0	37	6676	chrIV	1412127	+
ALK2	0.480663	0.408222	0	32	5668	chrII	207211	+
TDA4	0.48065	0.536217	0	30	6169	chrX	640868	+
FRE3	0.480575	0.513651	0	41	6866	chrXV	1054286	+
SDH4	0.480399	0.450512	0	27	7039	chrIV	817894	+
THI7	0.479876	0.515899	0	40	6334	chrXII	612279	+
HLR1	0.479716	0.534516	0	41	6334	chrIV	1494295	+
PNO1	0.4795	0.56091	0	34	5952	chrXV	606163	-
CSN9	0.479377	0.565653	0	25	6512	chrIV	819163	-
TUP1	0.479008	0.320419	0	30	5259	chrIII	262592	-
NUP116	0.478955	0.52359	0	38	6367	chrXIII	366714	-
SPC29	0.478811	0.545161	0	32	6236	chrXVI	316758	+
DPB11	0.478733	0.545612	0	33	6457	chrX	265090	-
DED1	0.478261	0.437211	0	41	6706	chrXV	722957	+
MRX9	0.478185	0.332476	0	35	6278	chrIV	404946	-
SLZ1	0.477313	0.516213	0	36	6901	chrXIV	271234	-
GRX1	0.477158	0.555633	0	30	6894	chrIII	61177	-
SMC3	0.476391	0.432557	0	51	6035	chrX	302851	-
NOP9	0.476037	0.387323	0	25	7031	chrX	419546	-
PRE6	0.475921	0.366205	0	40	6803	chrXV	255364	+
AVL9	0.474861	0.557102	0	45	6120	chrXII	377301	-
WHI2	0.474639	0.491284	0	33	6430	chrXV	410225	+
zz-YDR210W	0.473526	0.505168	0	32	6220	chrIV	871097	+
HPF1	0.47292	0.643804	0	30	5550	chrXV	31610	-
LSM1	0.472369	0.509937	0	27	6437	chrX	187757	-
HSP26	0.471844	0.494453	0	38	5609	chrII	382036	+
VMA5	0.471312	0.420404	0	29	6068	chrXI	284963	+
STE11	0.47122	0.544002	0	36	6965	chrXII	849872	+
zz-YPL247C	0.471003	0.380015	0	39	6224	chrXVI	84261	-
ERP1	0.470614	0.358783	0	31	5934	chrI	154709	-
HSP60	0.47018	0.484985	0	36	6453	chrXII	665007	-
TFB3	0.470025	0.228934	0	36	6383	chrIV	1383735	+
UBC5	0.469577	0.481482	0	31	6917	chrIV	569791	-
zz-YEL077C	0.468644	0.280285	0	59	5435	chrV	4053	-
NCL1	0.468619	0.409857	0	23	6572	chrII	172551	+
ESBP6	0.468315	0.468662	0	33	6268	chrXIV	392341	-
zz-YER053C-A	0.467122	0.276793	0	42	5487	chrV	261140	-
TAT1	0.466979	0.367548	0	38	6703	chrII	378520	-
PMS1	0.466957	0.464949	0	32	6953	chrXIV	473374	+
TSR1	0.466509	0.408422	0	40	5643	chrIV	341625	+
PPZ2	0.466469	0.580061	0	26	6145	chrIV	1334535	+
RPL6A	0.466386	0.323352	0	33	6456	chrXIII	124152	-
zz-YMR084W	0.466345	0.382133	0	28	7051	chrXIII	436381	+
GIP4	0.466271	0.487174	0	37	5894	chrI	87032	-
RRP42	0.465924	0.474543	0	41	7285	chrIV	264104	-
TOP2	0.465537	0.393072	0	22	7533	chrXIV	457685	+
HED1	0.464417	0.413109	0	41	6172	chrIV	477809	+
SCW11	0.464297	0.465294	0	37	4898	chrVII	442998	-
NOP15	0.464254	0.409227	0	32	6112	chrXIV	418499	-
URA10	0.463964	0.432085	0	26	6688	chrXIII	808046	-
UGP1	0.463891	0.355257	0	26	6433	chrXI	369811	+
MET31	0.462931	0.522944	0	28	6648	chrXVI	480557	+
USE1	0.462496	0.40878	0	24	5661	chrVII	317345	+
MNT4	0.46245	0.537332	0	43	6634	chrXIV	736708	+
ARC1	0.461696	0.404327	0	34	5894	chrVII	307468	+
MHR1	0.461514	0.473984	0	30	5159	chrIV	1055205	+
NUS1	0.46142	0.506753	0	46	6091	chrIV	114597	+
RQT4	0.461365	0.658099	0	43	5721	chrXI	483420	+
MCM16	0.461265	0.351724	0	31	7184	chrXVI	656808	+
PHO23	0.461238	0.324181	0	25	6057	chrXIV	442381	-
CBR1	0.460469	0.418142	0	28	6141	chrIX	274891	-
zz-YDL057W	0.460055	0.476725	0	35	6990	chrIV	351442	+
SAM4	0.459764	0.536106	0	64	6465	chrXVI	25017	+
MDR1	0.459741	0.328359	0	44	7117	chrVII	690185	+
RTF1	0.459365	0.378629	0	32	6549	chrVII	41501	+
MIM1	0.459291	0.401516	0	32	5885	chrXV	274324	-
PUB1	0.459077	0.350326	0	39	5661	chrXIV	602856	+
VAM6	0.459051	0.29045	0	32	6817	chrIV	320244	-
zz-YNL115C	0.458859	0.278955	0	32	7744	chrXIV	412070	-
RBG2	0.458785	0.497321	0	36	5520	chrVII	843847	+
SRP101	0.458691	0.44267	0	29	6625	chrIV	1045109	-
SHG1	0.458672	0.53171	0	33	7288	chrII	730128	-
DOM34	0.45858	0.429191	0	47	6465	chrXIV	627447	+
PEP12	0.457722	0.576158	0	43	6916	chrXV	400380	+
RPS5	0.457664	0.321528	0	31	6299	chrX	651932	+
NMD2	0.457575	0.393143	0	31	5762	chrVIII	255765	-
SAS4	0.457268	0.426533	0	30	5646	chrIV	827323	-
FYV10	0.457091	0.423064	0	36	6462	chrIX	180427	+
NAM2	0.457088	0.489358	0	30	6802	chrXII	884991	-
HRI1	0.456757	0.332306	0	27	5706	chrXII	730835	+
PMA1	0.456271	0.415401	0	35	6705	chrVII	482778	-
NTR2	0.45562	0.604201	0	44	5756	chrXI	483154	-
AGE2	0.455494	0.499067	0	27	7253	chrIX	273830	-
RPL7B	0.454899	0.375569	0	41	6272	chrXVI	173180	+
THI74	0.454527	0.425131	0	22	6559	chrIV	1338257	+
TFA2	0.454164	0.557813	0	46	5937	chrXI	559653	+
RKR1	0.453761	0.366056	0	43	6327	chrXIII	768044	-
CLN1	0.453593	0.615366	0	37	5646	chrXIII	662469	+
ATP3	0.4534	0.305444	0	27	5468	chrII	315551	+
RPL9B	0.453382	0.471341	0	34	6636	chrXIV	499718	+
TDP1	0.453332	0.396394	0	41	5317	chrII	670263	-
MET30	0.453329	0.267058	0	29	6148	chrIX	268650	+
TIF2	0.452964	0.484549	0	27	6018	chrX	154700	-
RAD9	0.452745	0.376428	0	35	6511	chrIV	903461	-
NMT1	0.452294	0.363026	0	38	6715	chrXII	543301	-
PRI2	0.451871	0.299484	0	23	5842	chrXI	353460	+
UBP12	0.451642	0.368045	0	38	7061	chrX	63806	+
YSW1	0.450639	0.349176	0	34	5254	chrII	537920	+
RCF1	0.450353	0.56778	0	44	6130	chrXIII	216430	+
PSR2	0.449828	0.381368	0	44	6319	chrXII	180073	+
CEX1	0.449788	0.655325	0	27	4867	chrXV	531493	+
DMC1	0.449576	0.289145	0	39	5132	chrV	548909	+
TPK2	0.44934	0.300706	0	34	5998	chrXVI	166125	+
CDC48	0.449329	0.377038	0	43	6649	chrIV	238662	-
SND1	0.44909	0.473127	0	30	5392	chrIV	835499	-
RPS11A	0.449042	0.419679	0	43	6745	chrIV	491530	+
TUB1	0.448974	0.368872	0	20	5850	chrXIII	99404	-
MSS11	0.448409	0.446517	0	24	6661	chrXIII	589614	-
ULS1	0.447666	0.393653	0	40	6012	chrXV	692455	+
MFT1	0.447073	0.342023	0	35	6161	chrXIII	148671	-
FYV12	0.447017	0.344578	0	32	5636	chrXV	679310	+
SER1	0.447017	0.344578	0	32	5636	chrXV	679310	+
SBE22	0.446781	0.499798	0	43	6901	chrVIII	320207	+
MOH1	0.446565	0.518186	0	33	6699	chrII	126722	+
zz-YHR127W	0.446014	0.423654	0	35	6825	chrVIII	360926	+
SPO20	0.445799	0.391922	0	30	6937	chrXIII	307391	+
MET8	0.445766	0.563079	0	34	6467	chrII	650338	+
OPI1	0.445683	0.510896	0	38	6660	chrVIII	67489	-
SFH5	0.445539	0.37595	0	30	6248	chrX	145154	+
BUL1	0.445503	0.409332	0	38	5747	chrXIII	818580	-
SLD2	0.44516	0.561259	0	36	6623	chrXI	234434	+
ATG18	0.4451	0.545971	0	40	6940	chrVI	194758	+
UBP14	0.44498	0.339709	0	30	6141	chrII	356022	-
VPS9	0.444357	0.517049	0	23	6250	chrXIII	79677	-
TLG1	0.444257	0.519951	0	38	6132	chrIV	1398751	-
CBF1	0.443839	0.365653	0	30	6183	chrX	548701	+
ARR1	0.443324	0.506678	0	52	6743	chrXVI	938962	-
UTR4	0.443057	0.359311	0	33	5929	chrV	80472	+
PRD1	0.443031	0.34881	0	36	6471	chrIII	24808	+
zz-YOL024W	0.442682	0.49239	0	36	5852	chrXV	277046	+
MED8	0.44267	0.32635	0	45	6915	chrII	609704	-
MLP2	0.442432	0.351269	0	26	6073	chrIX	68142	-
SAM3	0.442307	0.376797	0	73	6999	chrXVI	22885	+
CUE1	0.441726	0.452775	0	25	7210	chrXIII	795790	+
CDC123	0.44169	0.415865	0	47	6464	chrXII	571831	-
PAC11	0.441476	0.436288	0	45	6144	chrIV	1430748	-
MPS2	0.441256	0.387679	0	33	6023	chrVII	368227	-
zz-YJR115W	0.440967	0.479673	0	33	6621	chrX	639348	+
zz-YML037C	0.439639	0.404403	0	34	6041	chrXIII	205407	-
DUR1,2	0.43933	0.329244	0	37	7421	chrII	642583	-
DAT1	0.439319	0.316365	0	36	6584	chrXIII	44058	+
SWR1	0.438966	0.268283	0	29	5226	chrIV	1135817	+
POR1	0.438953	0.362581	0	29	5670	chrXIV	519079	-
RIA1	0.438147	0.342319	0	40	6174	chrXIV	330089	-
PUT2	0.438066	0.389575	0	51	7206	chrVIII	181983	+
RTR1	0.437787	0.465052	0	33	7398	chrV	451309	-
ECM25	0.437246	0.396776	0	31	6517	chrX	54425	+
NUP60	0.436709	0.331182	0	35	6197	chrI	152260	+
LUC7	0.436545	0.486528	0	31	5468	chrIV	300970	-
RTC6	0.436461	0.269365	0	40	6866	chrXVI	199064	+
PRX1	0.436291	0.354058	0	36	7077	chrII	101157	-
ROT2	0.435851	0.29949	0	42	5887	chrII	679197	-
SEC11	0.435761	0.335571	0	42	7180	chrIX	398769	+
zz-YIR021W-A	0.435761	0.335571	0	42	7180	chrIX	398769	+
IMH1	0.435556	0.432702	0	42	6774	chrXII	751745	-
LCB2	0.435348	0.431375	0	32	6651	chrIV	576174	+
ARG3	0.435339	0.53779	0	31	6702	chrX	268898	+
PRM15	0.435079	0.391415	0	36	6226	chrXIII	822752	+
GEP4	0.434759	0.566675	0	40	7182	chrVIII	314655	-
PDL32	0.434253	0.384695	0	32	7394	chrXIII	442517	+
zz-YJR142W	0.434221	0.413657	0	36	6059	chrX	697169	+
WTM2	0.43375	0.366654	0	37	5352	chrXV	768372	+
MAF1	0.433168	0.394232	0	35	5864	chrIV	458173	-
TMA108	0.432843	0.310727	0	34	6854	chrIX	92779	-
ORC4	0.432504	0.417774	0	30	6792	chrXVI	868268	-
SEA4	0.432351	0.431629	0	33	6823	chrII	21265	-
ATR2	0.432302	0.43629	0	32	5348	chrXIII	826346	-
THP1	0.43201	0.594878	0	39	6946	chrXV	194994	+
DAP2	0.431523	0.604857	0	46	7548	chrVIII	167424	-
FSH1	0.431505	0.282705	0	30	6392	chrVIII	206413	+
NDI1	0.43139	0.370937	0	42	7281	chrXIII	29860	-
FPR1	0.431365	0.423627	0	35	6627	chrXIV	372180	-
SAP4	0.431145	0.405247	0	32	6192	chrVII	67178	-
zz-YDL183C	0.431075	0.340343	0	39	6019	chrIV	131901	-
ABZ2	0.430891	0.448538	0	37	5707	chrXIII	848748	+
zz-YHL008C	0.430836	0.561346	0	35	5919	chrVIII	94623	-
HDA3	0.430817	0.21665	0	44	6165	chrXVI	895738	-
SPR6	0.430658	0.42997	0	36	5998	chrV	396208	-
SLX8	0.430658	0.42997	0	36	5998	chrV	396208	-
MIP1	0.430083	0.630292	0	28	6116	chrXV	943353	-
YET1	0.427497	0.6202	0	38	6465	chrXI	317104	-
zz-YDL144C	0.427444	0.466101	0	25	7082	chrIV	199715	-
PTK1	0.427419	0.461923	0	39	7620	chrXI	70258	-
DCW1	0.427401	0.414508	0	22	7000	chrXI	352799	-
HEF3	0.426955	0.32122	0	31	6787	chrXIV	606083	+
FKH2	0.426769	0.355001	0	35	7475	chrXIV	498462	-
ERV1	0.426723	0.519085	0	47	6362	chrVII	543580	+
KTR1	0.426447	0.389167	0	36	6201	chrXV	511761	+
KHA1	0.426367	0.195308	0	36	5604	chrX	254427	-
zz-YJL136W-A	0.426316	0.443959	0	25	6360	chrX	156151	+
zz-YMR262W	0.425832	0.484486	0	23	7572	chrXIII	793733	+
SPS22	0.425275	0.582314	0	44	5465	chrIII	42126	+
ECM13	0.424815	0.538643	0	39	6237	chrII	136551	+
zz-YKL222C	0.424644	0.303714	0	69	5588	chrXI	5716	-
CWC23	0.424437	0.479268	0	38	7243	chrVII	270117	-
RSM23	0.424437	0.479268	0	38	7243	chrVII	270117	-
KGD2	0.424432	0.391529	0	32	5911	chrIV	755292	-
RAD33	0.424391	0.594652	0	34	7081	chrXIII	247410	-
NNK1	0.423338	0.417127	0	31	5764	chrXI	127405	+
ARC35	0.423084	0.461634	0	44	5457	chrXIV	694022	-
MSS18	0.422579	0.41544	0	39	7434	chrXVI	798076	+
DPI34	0.422577	0.242196	0	30	7054	chrXV	537412	+
NAP1	0.422362	0.62439	0	24	7272	chrXI	526606	-
zz-YOL029C	0.422213	0.585697	0	32	6259	chrXV	271538	-
ATG21	0.422085	0.535273	0	43	7189	chrXVI	361871	+
zz-YER034W	0.422083	0.325087	0	37	6999	chrV	221847	+
URA1	0.422018	0.531366	0	43	6540	chrXI	25204	+
LAP3	0.421962	0.495289	0	40	6478	chrXIV	200418	+
SWS2	0.421664	0.302039	0	29	6986	chrXIV	476610	-
DAL3	0.421376	0.495058	0	31	6816	chrIX	415652	-
CMR3	0.421274	0.315079	0	40	6791	chrXVI	585753	-
RAD53	0.421262	0.456885	0	37	6433	chrXVI	264312	-
MRPL8	0.421202	0.372585	0	37	4993	chrX	316453	-
TVP18	0.42115	0.441827	0	31	6460	chrXIII	411269	-
TPA1	0.420968	0.429494	0	41	6372	chrV	251689	+
GAL80	0.420817	0.481137	0	25	6836	chrXIII	171583	+
RPN11	0.420771	0.488506	0	39	6761	chrVI	153405	+
INM2	0.420575	0.372317	0	34	6536	chrIV	1035843	+
VIP1	0.420243	0.442119	0	36	6412	chrXII	937529	+
POL1	0.420159	0.327472	0	38	5840	chrXIV	430040	+
GRX2	0.419847	0.58044	0	46	6559	chrIV	1471057	+
IRA1	0.419836	0.489276	0	29	6874	chrII	526883	-
FAP7	0.419794	0.432659	0	28	6217	chrIV	164014	-
SKI7	0.419206	0.410891	0	41	6471	chrXV	471614	-
RPS10B	0.417926	0.332209	0	37	7343	chrXIII	732433	+
ATG1	0.41778	0.294043	0	41	6730	chrVII	159506	+
HOS1	0.417704	0.557609	0	28	6390	chrXVI	684309	-
PUT1	0.417685	0.493388	0	37	6823	chrXII	425265	+
EIS1	0.41768	0.182268	0	25	6000	chrXIII	334829	-
FPR4	0.417653	0.354664	0	32	6702	chrXII	1030861	+
SHE9	0.417299	0.486008	0	25	6590	chrIV	1259879	+
FMT1	0.416576	0.633956	0	39	6117	chrII	202042	+
SND3	0.416408	0.535243	0	30	4950	chrII	452662	+
BRE5	0.416256	0.294434	0	29	6742	chrXIV	719014	-
HXT17	0.415622	0.40672	0	44	6393	chrXIV	772718	+
zz-YPL199C	0.415276	0.423428	0	40	6601	chrXVI	172738	-
YOX1	0.414487	0.302558	0	40	5498	chrXIII	221353	+
VHR2	0.413891	0.530411	0	33	5733	chrV	284266	-
SEO1	0.413545	0.400758	0	45	6043	chrI	9202	-
GCD14	0.413538	0.286767	0	28	5565	chrX	186659	-
FDH1	0.413068	0.369389	0	47	5986	chrXV	1072944	-
DET1	0.412683	0.451446	0	42	6652	chrIV	558048	-
zz-YKL107W	0.411975	0.533167	0	36	6655	chrXI	236067	+
COX9	0.411968	0.455936	0	32	5781	chrIV	334639	-
MCM7	0.411474	0.462597	0	47	6308	chrII	625708	+
YSH1	0.411351	0.386486	0	27	6166	chrXII	699606	-
zz-YLR225C	0.411015	0.54024	0	33	7148	chrXII	588934	-
TDA6	0.410764	0.332272	0	47	6156	chrXVI	841237	+
ACO1	0.410471	0.156318	0	30	6259	chrXII	737485	-
SET5	0.410086	0.402909	0	40	5556	chrVIII	516449	-
AAC3	0.409995	0.560865	0	33	6773	chrII	415913	+
UME6	0.409801	0.41404	0	36	6117	chrIV	867802	-
DSC3	0.409713	0.395585	0	39	6783	chrXV	759803	+
ACO2	0.409373	0.497364	0	30	6659	chrX	58869	-
SRB5	0.409236	0.22733	0	30	6997	chrVII	698355	-
YPT6	0.409235	0.465298	0	30	6950	chrXII	668913	-
VPS63	0.409235	0.465298	0	30	6950	chrXII	668913	-
QCR10	0.408762	0.539754	0	40	7537	chrVIII	107784	+
ARO2	0.408376	0.4268	0	30	5781	chrVII	226392	+
IMD3	0.408277	0.248836	0	33	6018	chrXII	1002468	+
OGG1	0.408075	0.564334	0	35	6137	chrXIII	151870	+
MIC27	0.407975	0.366252	0	33	6226	chrXIV	437602	+
RGP1	0.407941	0.306481	0	31	6458	chrIV	728209	+
PUS1	0.407635	0.29122	0	30	6646	chrXVI	153105	-
NDJ1	0.4076	0.457821	0	39	6731	chrXV	117430	-
YPD1	0.407189	0.396727	0	36	5784	chrIV	33996	-
MSE1	0.407035	0.474671	0	33	6302	chrXV	263473	+
CAF20	0.406944	0.546213	0	31	6098	chrXV	841345	+
ERG13	0.406811	0.428088	0	42	7096	chrXIII	20451	-
SWT1	0.406357	0.551416	0	34	7216	chrXV	648499	-
NPL6	0.405663	0.374558	0	34	5419	chrXIII	451351	-
YBT1	0.405056	0.586187	0	25	7770	chrXII	46406	-
MVB12	0.404969	0.389965	0	34	5590	chrVII	910492	+
NEJ1	0.40485	0.466667	0	27	6237	chrXII	675449	-
MEX67	0.404759	0.416897	0	31	6325	chrXVI	230819	-
SCW10	0.404753	0.427322	0	40	6672	chrXIII	880318	-
TPD3	0.404682	0.480811	0	37	6336	chrI	124863	+
HSP82	0.404322	0.376081	0	41	6388	chrXVI	98708	-
zz-YGL138C	0.403758	0.290039	0	29	6575	chrVII	249562	-
AFG2	0.403449	0.502712	0	27	7881	chrXII	914874	-
ERD1	0.403384	0.348986	0	30	6200	chrIV	1296628	-
DPM1	0.403069	0.390242	0	38	5918	chrXVI	900779	+
zz-YNL195C	0.402683	0.239067	0	38	6789	chrXIV	272316	-
PFA4	0.402599	0.31433	0	31	6168	chrXV	322960	-
TTI1	0.402573	0.420671	0	29	6631	chrXI	375477	+
SPT5	0.402357	0.574298	0	35	6887	chrXIII	247698	+
CUE3	0.40235	0.265864	0	40	6278	chrVII	303387	-
zz-YHR078W	0.402284	0.506312	0	27	6316	chrVIII	256140	+
FYV7	0.402132	0.230235	0	39	6324	chrXII	271022	+
ECM12	0.401101	0.229578	0	38	6629	chrVIII	149452	+
POF1	0.400875	0.624319	0	42	5741	chrIII	44433	-
MTH1	0.40058	0.524639	0	34	5668	chrIV	1015861	-
HEM3	0.400573	0.336408	0	26	6042	chrIV	93877	-
BUD4	0.400317	0.311653	0	32	5886	chrX	598664	+
MDJ1	0.400048	0.346416	0	37	5658	chrVI	106238	-
MIG2	0.400014	0.450444	0	36	6536	chrVII	95783	+
PWP2	0.399643	0.380456	0	37	5667	chrIII	223223	-
RIF2	0.399368	0.286508	0	33	6266	chrXII	1042969	-
RET1	0.399355	0.3432	0	31	7044	chrXV	733450	-
zz-YMR030W-A	0.399057	0.316897	0	25	6504	chrXIII	337321	+
POT1	0.398968	0.39647	0	35	5866	chrIX	42008	-
TOS2	0.398779	0.163154	0	29	6594	chrVII	939091	-
HHT1	0.39867	0.40179	0	33	6847	chrII	256402	+
SIS1	0.398579	0.448029	0	48	7013	chrXIV	619716	-
GCR2	0.39853	0.287106	0	29	5614	chrXIV	266595	-
SRB4	0.39826	0.458171	0	33	7096	chrV	198828	+
MSS1	0.39807	0.379094	0	23	6843	chrXIII	320995	-
zz-YHL037C	0.397091	0.475448	0	46	6147	chrVIII	26188	-
ATP7	0.397039	0.381841	0	30	6238	chrXI	408037	-
TAP42	0.39676	0.386721	0	30	6415	chrXIII	327505	+
SPL2	0.396679	0.337004	0	30	6387	chrVIII	374987	-
CCT5	0.396367	0.278999	0	39	6072	chrX	555923	+
BCH2	0.396345	0.334318	0	41	6860	chrXI	491329	+
ADD37	0.396289	0.515032	0	35	5791	chrXIII	628190	+
MDM34	0.396269	0.396702	0	31	6211	chrVII	84230	-
SBH2	0.396116	0.470917	0	31	6438	chrV	194536	-
CAP2	0.396094	0.509496	0	40	5975	chrIX	290053	-
NDD1	0.396073	0.206593	0	48	6301	chrXV	1036476	-
DCD1	0.396055	0.283386	0	31	6526	chrVIII	388718	-
zz-YIL089W	0.395479	0.380898	0	40	5804	chrIX	195573	+
PEX18	0.394874	0.336979	0	41	6151	chrVIII	420058	-
GIS3	0.394702	0.230221	0	29	6542	chrXII	329226	-
CAP1	0.394593	0.229316	0	40	6569	chrXI	429305	+
KOG1	0.394425	0.477617	0	47	6652	chrVIII	480714	-
NTE1	0.394363	0.551057	0	29	6130	chrXIII	158261	-
GUF1	0.3942	0.231434	0	34	7853	chrXII	715088	+
MCD4	0.393878	0.401898	0	28	6271	chrXI	140690	-
IZH1	0.393877	0.259802	0	46	6631	chrIV	1434754	+
MNP1	0.393694	0.422343	0	31	5790	chrVII	375086	+
CYT2	0.39369	0.258263	0	41	6248	chrXI	277915	-
COX11	0.393633	0.366819	0	45	6409	chrXVI	301591	+
HOM2	0.393589	0.342873	0	25	5259	chrIV	770352	+
GPD2	0.39358	0.306671	0	27	6484	chrXV	217156	+
AIM2	0.393534	0.458333	0	34	5418	chrI	52598	-
NST1	0.39346	0.364659	0	29	7479	chrXIV	452312	+
CDC8	0.393226	0.247965	0	33	5892	chrX	544067	+
TOF1	0.392349	0.378222	0	46	6728	chrXIV	122887	+
ADH5	0.39232	0.35477	0	36	6090	chrII	533661	+
CWP2	0.391894	0.359335	0	42	5967	chrXI	259221	+
MCM6	0.391602	0.437098	0	37	6651	chrVII	120903	-
GCD10	0.39145	0.421054	0	33	5971	chrXIV	510216	-
BUD8	0.391413	0.180022	0	36	6839	chrXII	833915	+
zz-YCL001W-B	0.391271	0.360034	0	39	6024	chrIII	113707	+
DER1	0.391035	0.410186	0	43	6993	chrII	623495	+
CTF3	0.390956	0.563501	0	29	6585	chrXII	879745	+
zz-YBR056W	0.390867	0.498135	0	37	6808	chrII	347850	+
RPS4A	0.390797	0.484792	0	39	5773	chrX	703030	-
SPT7	0.39036	0.341898	0	34	6717	chrII	405339	-
CUL3	0.389922	0.449835	0	32	5913	chrVII	500162	+
BNA7	0.389729	0.508765	0	29	6606	chrIV	1324302	-
zz-YBL036C	0.389392	0.438223	0	29	6252	chrII	151192	-
RRN3	0.389282	0.47444	0	31	6877	chrXI	208176	+
THI12	0.389224	0.190772	0	56	6106	chrXIV	14807	+
ATG39	0.389045	0.466971	0	40	7354	chrXII	758978	-
zz-YCR050C	0.388919	0.530777	0	45	6676	chrIII	213809	-
SFT1	0.388843	0.350504	0	42	6958	chrXI	430606	-
MSF1	0.388793	0.495929	0	28	6541	chrXVI	657544	+
SMI1	0.388485	0.225644	0	35	5879	chrVII	951150	-
EMC5	0.388467	0.248657	0	36	6422	chrIX	304104	-
NOP4	0.388424	0.315485	0	21	6818	chrXVI	469935	+
KAP123	0.388269	0.527182	0	36	6047	chrV	382188	-
SEC13	0.387905	0.367669	0	33	7504	chrXII	559488	+
GPM1	0.38712	0.391038	0	32	5337	chrXI	164334	-
MDM32	0.387025	0.320135	0	35	6380	chrXV	606610	+
GPA2	0.386858	0.200452	0	28	6955	chrV	195165	+
DAS1	0.386409	0.233124	0	26	6786	chrX	137385	+
RSC6	0.386175	0.572007	0	47	6347	chrIII	215021	+
GPI17	0.385959	0.345155	0	34	6091	chrIV	1331177	+
NIS1	0.385848	0.371632	0	25	6298	chrXIV	479602	+
GLO2	0.38556	0.367623	0	29	7688	chrIV	1008978	+
TDA7	0.385411	0.476371	0	41	6321	chrXIV	307091	-
RKM1	0.385267	0.346694	0	33	6673	chrXVI	157863	+
YPT11	0.385088	0.441213	0	41	6434	chrXIV	60301	+
GRR1	0.384892	0.410567	0	31	6076	chrX	594553	-
SSF2	0.38486	0.402398	0	40	5397	chrIV	1087574	+
SEF1	0.384807	0.663261	0	37	7284	chrII	100108	-
RPL43A	0.384802	0.442315	0	29	6075	chrXVI	654190	+
SHE3	0.384526	0.279025	0	34	6229	chrII	496894	-
SLN1	0.384357	0.289586	0	28	7421	chrIX	73612	-
NUM1	0.384346	0.313805	0	30	5798	chrIV	755603	+
MOG1	0.384165	0.41481	0	32	6221	chrX	573197	+
SET2	0.383678	0.271118	0	28	6015	chrX	104472	-
ART5	0.383632	0.316817	0	40	5848	chrVII	627077	-
RNH201	0.38354	0.471836	0	40	6697	chrXIV	490343	+
GAL3	0.383262	0.333414	0	35	5598	chrIV	463214	+
ERG26	0.382549	0.156264	0	36	6179	chrVII	496535	-
UBA4	0.382545	0.538376	0	42	7366	chrVIII	333094	+
zz-YJR120W	0.382268	0.320307	0	38	6871	chrX	647417	+
IBA57	0.382074	0.213118	0	32	6383	chrX	649728	+
TRL1	0.381918	0.329939	0	32	6662	chrX	272535	-
MET5	0.381823	0.28797	0	41	5979	chrX	683466	-
CSM3	0.381533	0.515336	0	35	6300	chrXIII	367010	+
ESC1	0.381464	0.536753	0	30	6472	chrXIII	707137	+
PAU8	0.381347	0.302985	0	57	5377	chrI	2245	-
MCO32	0.381326	0.258934	0	38	6359	chrVII	595882	-
MTW1	0.381234	0.35985	0	45	6735	chrI	79730	+
REX3	0.381127	0.286501	0	46	5957	chrXII	364123	+
KRE28	0.381	0.371535	0	43	5829	chrIV	1500525	-
SAW1	0.380917	0.341383	0	37	6750	chrI	94658	+
YHC1	0.380672	0.485954	0	41	7037	chrXII	725381	-
SPP2	0.380435	0.42142	0	30	6332	chrXV	609177	-
ESA1	0.379984	0.405382	0	39	6461	chrXV	792521	+
ACT1	0.379678	0.134575	0	32	6076	chrVI	54788	-
MRPL9	0.379523	0.388975	0	26	6619	chrVII	936849	-
SSZ1	0.379499	0.451484	0	29	6598	chrVIII	227109	-
SCD5	0.379478	0.339224	0	28	6696	chrXV	939381	-
AZR1	0.378935	0.432039	0	29	6401	chrVII	942719	+
TAF2	0.378474	0.433077	0	37	5782	chrIII	205376	-
SEC12	0.378414	0.202077	0	40	5946	chrXIV	674664	-
VTC4	0.378411	0.396409	0	34	6359	chrX	413384	-
URA6	0.378299	0.227558	0	28	6089	chrXI	393354	-
MIN9	0.378299	0.227558	0	28	6089	chrXI	393354	-
RTT106	0.378272	0.616704	0	31	5883	chrXIV	258133	-
TVP23	0.377904	0.348829	0	38	5428	chrIV	613998	-
BCS1	0.377413	0.271536	0	37	6933	chrIV	1228267	-
zz-YIL102C	0.37725	0.20994	0	35	6440	chrIX	174884	-
RDS1	0.376815	0.321013	0	48	7101	chrIII	310993	+
SUT1	0.376806	0.266151	0	41	5770	chrVII	198143	+
AAD14	0.376216	0.469481	0	51	5920	chrXIV	17414	-
HGH1	0.376171	0.359275	0	42	6396	chrVII	871405	-
RPS22B	0.37606	0.421907	0	28	5667	chrXII	856491	+
SMD1	0.376001	0.378881	0	27	5515	chrVII	635744	+
TOS3	0.375707	0.296758	0	39	6892	chrVII	165146	-
ERG2	0.37546	0.597071	0	33	5286	chrXIII	667535	+
zz-YJL213W	0.375347	0.45505	0	37	6272	chrX	31906	+
YEA6	0.375289	0.370441	0	36	6324	chrV	144314	+
VPS28	0.374999	0.680123	0	26	6910	chrXVI	427963	+
RSM7	0.37483	0.302492	0	34	6876	chrX	638978	-
RVB1	0.374716	0.330207	0	32	6668	chrIV	841976	-
SAY1	0.374335	0.323686	0	37	6884	chrVII	1019238	-
RAD26	0.374309	0.46114	0	44	6825	chrX	497192	+
RRT5	0.373682	0.308003	0	34	6430	chrVI	222956	-
COT1	0.373639	0.36571	0	31	6803	chrXV	907636	-
FIT3	0.373297	0.460883	0	43	6256	chrXV	1060989	-
BNA6	0.373181	0.264156	0	30	6575	chrVI	245122	-
KAR9	0.372918	0.594267	0	33	6634	chrXVI	33035	+
CFT1	0.372813	0.484737	0	30	5653	chrIV	1063329	+
PHO84	0.372736	0.381933	0	44	7450	chrXIII	25786	-
IRC3	0.372661	0.559084	0	30	5996	chrIV	1131030	+
PUT4	0.372075	0.538147	0	38	5930	chrXV	988757	-
COM2	0.371488	0.363973	0	35	6435	chrV	422512	-
PUP2	0.370939	0.355185	0	35	6626	chrVII	999133	-
YPT35	0.370806	0.353967	0	47	5667	chrVIII	324713	+
POL32	0.370784	0.41767	0	44	6682	chrX	517717	-
PIN4	0.370644	0.336838	0	27	6348	chrII	124776	-
CUE2	0.370031	0.30057	0	31	5857	chrXI	271902	+
TYW1	0.370021	0.478613	0	37	5780	chrXVI	159876	+
IRE1	0.369578	0.271824	0	33	6487	chrVIII	261792	-
RAD50	0.369548	0.251069	0	38	6652	chrXIV	175436	+
NNR1	0.369466	0.375472	0	30	5834	chrXIV	264523	-
FIS1	0.369309	0.370936	0	33	6730	chrIX	241782	-
MLS1	0.369218	0.480212	0	35	6855	chrXIV	406404	+
STU1	0.369103	0.409131	0	28	6383	chrII	158420	-
KTI11	0.369006	0.396493	0	35	6946	chrII	89999	+
GPM3	0.36885	0.321188	0	39	6452	chrXV	223244	+
RPN10	0.368806	0.50423	0	40	7179	chrVIII	499121	+
EAF7	0.368799	0.467838	0	33	6536	chrXIV	370395	+
TSC11	0.368441	0.377362	0	30	6591	chrV	347640	-
PCI8	0.36838	0.512903	0	38	5883	chrIX	229962	-
WSS1	0.368368	0.253641	0	30	6270	chrVIII	371825	+
BFR2	0.368365	0.307602	0	32	5032	chrIV	1059633	+
ENV9	0.368364	0.585781	0	41	5576	chrXV	796831	-
RSC2	0.368265	0.275927	0	33	6661	chrXII	841338	+
VPS25	0.368118	0.366119	0	23	7445	chrX	619841	-
MIN3	0.368093	0.43626	0	39	5711	chrXIII	623461	+
SUP35	0.367922	0.489273	0	31	7292	chrIV	808324	+
NET1	0.367855	0.269459	0	46	5639	chrX	295237	+
DNM1	0.367802	0.294589	0	36	6205	chrXII	147878	+
HSV2	0.367769	0.349881	0	27	6313	chrVII	942218	-
zz-YBR027C	0.367742	0.38331	0	33	6220	chrII	296017	-
YPK3	0.367742	0.38331	0	33	6220	chrII	296017	-
SWM1	0.36764	0.464258	0	31	6943	chrIV	977226	-
UBP6	0.367601	0.277893	0	42	6961	chrVI	165037	+
RHB1	0.367485	0.274939	0	26	5987	chrIII	168134	-
RML2	0.367462	0.298782	0	27	6826	chrV	60857	-
SHE1	0.367315	0.442197	0	25	6624	chrII	161723	+
IPI1	0.36694	0.328358	0	38	6575	chrVIII	276805	+
FKH1	0.366891	0.221569	0	23	6532	chrIX	102269	-
SHC1	0.366455	0.366309	0	25	7156	chrV	351580	+
zz-YJR056C	0.36643	0.602828	0	28	6111	chrX	542630	-
zz-YHR020W	0.366336	0.33504	0	40	6628	chrVIII	143913	+
zz-YPR084W	0.366256	0.319929	0	37	6499	chrXVI	706911	+
ATF1	0.365987	0.356072	0	41	6044	chrXV	1046244	+
RTT103	0.365945	0.399181	0	37	6844	chrIV	1039493	-
SFT2	0.36568	0.45228	0	29	6456	chrII	24041	+
FEX2	0.365648	0.345889	0	83	6650	chrXVI	14365	-
zz-YCR016W	0.365585	0.402055	0	27	5687	chrIII	143654	+
AIM18	0.365555	0.249129	0	37	6985	chrVIII	497230	-
TOM22	0.365408	0.36568	0	37	5988	chrXIV	378780	+
MKK1	0.3653	0.288799	0	37	6073	chrXV	772506	+
SPG3	0.365266	0.328225	0	43	6142	chrIV	1459420	-
SNX3	0.365044	0.347033	0	38	7682	chrXV	1009690	-
DTD1	0.365042	0.505552	0	24	6995	chrIV	65268	+
CTK2	0.364787	0.454653	0	29	7823	chrX	424105	-
YPS3	0.364741	0.444144	0	35	7105	chrXII	390177	-
FPY1	0.364382	0.409447	0	30	5653	chrXIII	618514	+
SFI1	0.364132	0.442567	0	35	6817	chrXII	143218	+
RRP46	0.364065	0.393832	0	41	5842	chrVII	676330	-
ERV25	0.363741	0.274896	0	35	6295	chrXIII	246112	+
GSY2	0.36373	0.576793	0	29	7038	chrXII	660671	+
NMD4	0.363727	0.425806	0	34	5035	chrXII	853183	-
UTP7	0.363603	0.37555	0	37	6279	chrV	325938	-
ITT1	0.363476	0.217177	0	41	7034	chrXIII	137515	+
zz-YOL131W	0.363121	0.536893	0	38	5438	chrXV	73022	+
IWR1	0.363065	0.135148	0	34	7203	chrIV	255114	-
CMP2	0.362966	0.334173	0	26	6210	chrXIII	160150	+
SUB2	0.362723	0.378409	0	33	6380	chrIV	305126	+
ELO2	0.362642	0.211528	0	35	6507	chrIII	190611	+
zz-YDR524W-C	0.362262	0.21329	0	41	6396	chrIV	1489470	+
ERC1	0.361871	0.516228	0	38	6639	chrVIII	173282	+
CST26	0.361767	0.259449	0	25	5776	chrII	321607	-
MRPL28	0.36172	0.131209	0	40	6201	chrIV	1386075	+
FMP25	0.361639	0.336365	0	38	5343	chrXII	283895	+
STB2	0.360981	0.352334	0	40	6244	chrXIII	382876	-
PRO3	0.36095	0.475949	0	32	6620	chrV	201108	+
CAD1	0.360852	0.215039	0	27	6282	chrIV	1319195	-
MRX10	0.360826	0.338041	0	30	6761	chrIV	1024708	-
ARK1	0.360176	0.313778	0	38	5696	chrXIV	597640	-
KTR2	0.360109	0.565768	0	47	6408	chrXI	557342	+
EMC3	0.360037	0.513809	0	40	6616	chrXI	48195	+
VID30	0.360029	0.393629	0	26	5623	chrVII	69646	+
SRO9	0.359871	0.294557	0	25	6700	chrIII	58696	-
KEL3	0.359599	0.371171	0	38	5888	chrXVI	46487	-
NSP1	0.359312	0.431231	0	36	5404	chrX	365755	+
GLC3	0.359241	0.259856	0	34	5709	chrV	133183	+
BAT1	0.359108	0.331626	0	45	5958	chrVIII	517563	+
YFT2	0.358828	0.361175	0	32	6324	chrIV	1105837	-
MFA2	0.358551	0.36409	0	18	6968	chrXIV	352406	+
TLG2	0.358545	0.417652	0	33	6601	chrXV	292104	-
EFM4	0.358258	0.337139	0	35	6842	chrIX	242065	+
zz-YOR376W-A	0.358233	0.209386	0	45	5968	chrXV	1044764	+
zz-YGR201C	0.358074	0.515734	0	43	5942	chrVII	903226	-
NEO1	0.357833	0.481655	0	37	5765	chrIX	261158	+
EFT2	0.35769	0.247908	0	29	6196	chrIV	1243230	+
RPB11	0.357572	0.167456	0	34	5932	chrXV	316457	-
SVL3	0.357501	0.209115	0	43	5994	chrXVI	491676	-
SPP382	0.35731	0.372307	0	28	6160	chrXII	973406	+
NOP14	0.357047	0.431862	0	33	5376	chrIV	190580	-
GPG1	0.35698	0.341537	0	31	6112	chrVII	281307	-
TFC6	0.356766	0.34573	0	36	5358	chrIV	1198788	-
PAU20	0.356738	0.389519	0	46	5601	chrXV	11988	-
PFK1	0.356638	0.232513	0	44	6361	chrVII	973934	-
CTA1	0.356046	0.419539	0	35	6457	chrIV	969608	-
FAA3	0.355422	0.529565	0	29	4800	chrIX	339363	+
SIT1	0.355371	0.502937	0	36	5423	chrV	27746	+
TFB1	0.355112	0.300937	0	41	6013	chrIV	1085105	+
SSK22	0.354979	0.192633	0	32	6621	chrIII	246589	-
RCR2	0.354855	0.370529	0	33	5911	chrIV	454123	+
POB3	0.354831	0.282057	0	41	6797	chrXIII	135497	+
UPS2	0.354608	0.193537	0	25	6380	chrXII	500280	-
MRC1	0.354523	0.41373	0	33	6810	chrIII	22103	-
PFD1	0.354397	0.179595	0	32	5333	chrX	88777	+
NRK1	0.354384	0.146091	0	29	5886	chrXIV	381311	+
HOM3	0.354239	0.489091	0	37	5780	chrV	258020	-
PRY1	0.354224	0.532682	0	47	5450	chrX	290911	-
PPN2	0.354214	0.492875	0	31	5864	chrXIV	240317	+
TRP5	0.354062	0.390927	0	39	5642	chrVII	448520	-
MTR10	0.353917	0.326123	0	39	6862	chrXV	633829	+
CCM1	0.353432	0.351223	0	31	6271	chrVII	793036	-
UTP5	0.353145	0.346091	0	28	6664	chrIV	1267476	+
PMT1	0.353074	0.204511	0	26	6320	chrIV	287061	+
VPS73	0.35266	0.356126	0	32	6063	chrVII	310177	-
ATG34	0.352638	0.49891	0	32	6542	chrXV	165574	+
PRE8	0.352121	0.260357	0	32	6406	chrXIII	86714	-
SAR1	0.35196	0.251424	0	32	6537	chrXVI	138680	+
SAL1	0.351829	0.334926	0	37	6522	chrXIV	471402	+
EEB1	0.351818	0.311633	0	32	8131	chrXVI	369327	-
BUL2	0.351753	0.205298	0	31	7164	chrXIII	46855	+
LSC2	0.351455	0.404583	0	47	5954	chrVII	979401	-
zz-YMR090W	0.351395	0.542811	0	27	6727	chrXIII	448505	+
PAR32	0.351028	0.389392	0	26	5652	chrIV	148207	+
ZWF1	0.350984	0.320833	0	31	6103	chrXIV	198030	-
IOC3	0.350904	0.374209	0	37	6400	chrVI	169900	+
ARF2	0.35071	0.259215	0	25	7055	chrIV	216064	+
HOF1	0.35052	0.405763	0	26	5918	chrXIII	335194	+
MNE1	0.350209	0.390715	0	39	6777	chrXV	994810	-
TOS6	0.350093	0.189749	0	45	5853	chrXIV	65643	+
DBP8	0.350017	0.384767	0	40	6790	chrVIII	442173	+
IQG1	0.349989	0.397466	0	37	7153	chrXVI	95127	-
zz-YPR071W	0.34989	0.400002	0	32	7327	chrXVI	688195	+
zz-YGR125W	0.349195	0.309423	0	25	5449	chrVII	742307	+
THO1	0.349101	0.409739	0	29	5897	chrV	281646	+
SUM1	0.348933	0.215745	0	42	6167	chrIV	1084573	-
PXA1	0.348921	0.257824	0	32	6561	chrXVI	273242	+
zz-YPL277C	0.348688	0.370013	0	82	6240	chrXVI	16864	-
zz-YIL105W-A	0.348255	0.532212	0	27	6275	chrIX	167664	+
ADY2	0.347691	0.218868	0	30	7541	chrIII	133287	-
YTA12	0.347575	0.522648	0	28	6615	chrXIII	448266	-
VPS33	0.34752	0.29881	0	27	6507	chrXII	912307	-
RBD2	0.347428	0.425992	0	34	6309	chrXVI	85295	-
CAF130	0.3474	0.387293	0	38	6076	chrVII	757665	+
HAA1	0.347097	0.318117	0	31	6303	chrXVI	572471	+
AFT2	0.346891	0.142204	0	33	6783	chrXVI	169368	-
MLH3	0.346842	0.217206	0	32	6895	chrXVI	241506	-
SET6	0.346842	0.217206	0	32	6895	chrXVI	241506	-
BSP1	0.346826	0.349316	0	36	6316	chrXVI	883832	+
RPL40A	0.3468	0.479941	0	25	6471	chrIX	68539	+
zz-YDR003W-A	0.346699	0.467755	0	34	5713	chrIV	454684	+
MAL32	0.346522	0.292267	0	60	6372	chrII	805338	+
CWC25	0.346354	0.435964	0	39	6255	chrXIV	186879	-
TIM9	0.346122	0.486945	0	31	5162	chrV	117196	+
zz-YHR138C	0.346038	0.446793	0	30	6488	chrVIII	377720	-
zz-YBR071W	0.34581	0.272001	0	40	6155	chrII	380268	+
PRP46	0.34581	0.496821	0	30	6003	chrXVI	267812	-
PAU4	0.345764	0.285995	0	39	5941	chrXII	1062849	+
CTS1	0.34569	0.618451	0	30	6941	chrXII	710237	-
URN1	0.345065	0.33707	0	44	6507	chrXVI	833427	-
RPD3	0.344726	0.453746	0	51	6318	chrXIV	19289	-
RLF2	0.344567	0.365902	0	39	6382	chrXVI	594405	+
RRT8	0.344285	0.317017	0	36	6361	chrXV	241347	-
zz-YNL184C	0.344047	0.386536	0	41	6917	chrXIV	293011	-
FOL2	0.343892	0.255497	0	47	7107	chrVII	1025859	-
RAD54	0.343792	0.349502	0	38	5944	chrVII	196498	-
HRD1	0.343769	0.205162	0	32	5518	chrXV	303135	-
YTH1	0.343538	0.319647	0	30	7709	chrXVI	742122	-
SKN7	0.343431	0.219711	0	37	6337	chrVIII	512502	+
LDO45	0.34322	0.483149	0	29	5619	chrXIII	559188	+
MCT1	0.343098	0.372287	0	44	6180	chrXV	757583	-
FLO10	0.342953	0.445294	0	38	7558	chrXI	643007	+
COX15	0.342764	0.349982	0	31	7587	chrV	453428	+
VHS1	0.34276	0.383704	0	27	6549	chrIV	955742	+
IZH3	0.342607	0.527635	0	48	5829	chrXII	187255	-
ELG1	0.342552	0.563728	0	40	5654	chrXV	605101	-
CHS1	0.342487	0.312094	0	36	7121	chrXIV	276388	+
ATG11	0.342287	0.318001	0	31	6454	chrXVI	664702	-
FUM1	0.342271	0.299503	0	37	6209	chrXVI	47140	+
YIP5	0.342164	0.533156	0	37	6626	chrVII	200191	-
YKU70	0.34215	0.235874	0	32	6597	chrXIII	838158	+
ILM1	0.342039	0.184302	0	35	6227	chrX	644103	-
RNT1	0.34195	0.302233	0	42	5535	chrXIII	749697	-
STT4	0.341742	0.529531	0	44	6447	chrXII	743854	-
DOT5	0.34146	0.337555	0	34	6099	chrIX	334874	+
zz-YGR017W	0.341095	0.357129	0	29	6610	chrVII	523666	+
EMP46	0.340813	0.394663	0	37	6107	chrXII	287971	+
zz-YGR153W	0.340638	0.511329	0	33	6085	chrVII	796092	+
UTP14	0.340156	0.267756	0	26	5697	chrXIII	83133	+
SNO2	0.339573	0.403305	0	60	5548	chrXIV	12948	-
GOT1	0.339409	0.319064	0	30	6811	chrXIII	854791	+
CMK1	0.339399	0.331973	0	42	6447	chrVI	173888	-
SFM1	0.339285	0.222641	0	35	7131	chrXV	373433	-
YGP1	0.339248	0.36537	0	41	5401	chrXIV	336635	+
FMP41	0.339008	0.0782352	0.007	52	6771	chrXIV	318826	-
ADH3	0.338923	0.153963	0	25	6959	chrXIII	434186	+
CLC1	0.338876	0.193906	0	41	6174	chrVII	832443	+
RPN9	0.338842	0.445086	0	28	6248	chrIV	1322227	+
SSF1	0.338806	0.34974	0	27	6120	chrVIII	229351	+
BSD2	0.338215	0.389801	0	37	6921	chrII	782631	+
IFA38	0.338196	0.450102	0	32	7258	chrII	558696	+
RTT101	0.338128	0.347022	0	41	6443	chrX	352164	-
SCP1	0.337973	0.555685	0	34	6673	chrXV	1026027	+
CLN3	0.337941	0.532644	0	45	6454	chrI	67832	-
DPH2	0.33767	0.372823	0	35	5541	chrXI	81057	+
ITC1	0.337639	0.440081	0	31	6497	chrVII	257520	+
TAF6	0.337613	0.194905	0	33	6164	chrVII	299719	-
RRP9	0.337486	0.260867	0	51	7174	chrXVI	802342	+
PHO4	0.337386	0.377851	0	39	5697	chrVI	225950	-
CHL1	0.336869	0.173159	0	31	5841	chrXVI	539200	+
SSP2	0.336662	0.204462	0	41	7053	chrXV	789797	-
MVD1	0.336453	0.25649	0	40	5065	chrXIV	701915	+
PHO86	0.336452	0.345784	0	32	6101	chrX	192496	+
RFT1	0.336288	0.535154	0	28	5959	chrII	182346	+
zz-YLR456W	0.335916	0.302233	0	41	6988	chrXII	1055119	+
ECM22	0.335769	0.353527	0	34	6187	chrXII	602410	-
AIM39	0.335571	0.390056	0	34	6918	chrXV	230208	+
VID28	0.335546	0.505115	0	32	5917	chrIX	320994	-
MHO1	0.334801	0.424764	0	33	6811	chrX	452297	+
MSN2	0.33447	0.285384	0	28	6522	chrXIII	346916	-
LCB1	0.334432	0.22027	0	37	6440	chrXIII	860947	-
RPL10	0.334079	0.370081	0	33	5361	chrXII	282974	+
SHR3	0.334036	0.306191	0	26	5670	chrIV	78435	+
COF1	0.334019	0.284318	0	33	5930	chrXII	40366	-
MBP1	0.333744	0.276106	0	35	6179	chrIV	352824	+
RRM3	0.333681	0.361117	0	39	6424	chrVIII	172955	-
ALG14	0.333131	0.272434	0	40	6261	chrII	379964	-
SDD3	0.333117	0.325166	0	42	6732	chrXV	135872	-
SCT1	0.332555	0.242371	0	37	5937	chrII	203491	+
RPL3	0.332297	0.162543	0	30	5111	chrXV	444714	+
MCD1	0.332239	0.338834	0	39	6718	chrIV	444685	+
HBS1	0.331979	0.393436	0	42	6248	chrXI	598898	-
COQ11	0.331882	0.305935	0	29	7617	chrXII	717934	-
zz-YJL206C	0.331401	0.165223	0	35	6061	chrX	49884	-
RTS3	0.331301	0.338102	0	34	7299	chrVII	809435	-
zz-YPR027C	0.331157	0.368329	0	42	7145	chrXVI	621388	-
SLD5	0.331129	0.471773	0	42	6106	chrIV	1431051	+
ARG7	0.331078	0.153958	0	26	6553	chrXIII	396422	-
PFA3	0.330949	0.512654	0	46	6234	chrXIV	28332	-
RPS18B	0.330666	0.405859	0	44	5700	chrXIII	223805	-
TOA2	0.330582	0.459263	0	36	6802	chrXI	330179	+
PDX3	0.330498	0.271152	0	32	5363	chrII	306941	-
MAK5	0.330473	0.419046	0	35	6506	chrII	528302	+
AGC1	0.3304	0.36493	0	41	7172	chrXVI	603529	-
SPO75	0.32991	0.286228	0	35	6584	chrXII	140540	-
MDL2	0.329766	0.470973	0	37	6752	chrXVI	30508	+
JEM1	0.329663	0.288827	0	51	6103	chrX	303115	+
YMC1	0.32963	0.243133	0	35	6158	chrXVI	673724	+
GUK1	0.32924	0.386978	0	39	6410	chrIV	1366823	-
zz-YNL320W	0.329084	0.123937	0	38	6645	chrXIV	37673	+
SAH1	0.329053	0.213004	0	33	5600	chrV	237117	-
PEX15	0.328812	0.375019	0	31	6380	chrXV	247137	+
RNA1	0.32879	0.330891	0	36	5863	chrXIII	742714	-
zz-YLR446W	0.328456	0.425924	0	41	6494	chrXII	1025177	+
ALG2	0.328427	0.277265	0	30	5876	chrVII	381269	-
PBI2	0.328347	0.447439	0	34	6611	chrXIV	605328	+
PDR11	0.32832	0.410109	0	35	5789	chrIX	330453	-
ALR2	0.328288	0.575515	0	43	5916	chrVI	36568	-
zz-YMR315W	0.328216	0.374773	0	35	5770	chrXIII	902766	+
UTP20	0.327737	0.251207	0	24	6335	chrII	227591	+
zz-YDL211C	0.327662	0.250811	0	24	5788	chrIV	80424	-
IMP3	0.327627	0.350955	0	24	7076	chrVIII	393567	+
SMC2	0.32762	0.236127	0	38	5879	chrVI	220125	-
YAK1	0.327526	0.182125	0	25	6039	chrX	150511	-
UFD1	0.327498	0.220925	0	36	5998	chrVII	589802	+
AMD1	0.327453	0.380804	0	38	5320	chrXIII	208991	-
RPL27B	0.32724	0.355666	0	32	5215	chrIV	1401817	+
ALR1	0.327062	0.371613	0	44	5875	chrXV	74183	+
RIE1	0.32676	0.372265	0	33	6677	chrVII	993687	-
SPO13	0.326743	0.4073	0	39	7074	chrVIII	132041	+
ERB1	0.326533	0.628569	0	31	5935	chrXIII	370488	-
VBA5	0.326483	0.325102	0	62	6821	chrXI	660384	-
GCS1	0.326158	0.333074	0	30	5573	chrIV	52157	-
ASK1	0.326074	0.173701	0	36	6480	chrXI	340495	-
FDO1	0.325948	0.181375	0	39	5634	chrXIII	553281	+
NIP1	0.325903	0.193984	0	42	5534	chrXIII	895431	-
CDC50	0.325855	0.41729	0	23	6398	chrIII	286751	+
DST1	0.3252	0.361993	0	35	6665	chrVII	417490	+
TMC1	0.325148	0.406205	0	37	6967	chrXV	427334	-
BMH1	0.325021	0.241248	0	43	5645	chrV	545682	+
AIM44	0.324973	0.238443	0	36	6414	chrXVI	254289	-
VPS60	0.324488	0.409506	0	35	6210	chrIV	1428083	-
SRC1	0.324172	0.198705	0	36	5586	chrXIII	209470	+
RPS29B	0.324079	0.343573	0	39	6122	chrIV	341189	-
VPS17	0.32394	0.272896	0	37	6417	chrXV	573144	+
NEW1	0.323781	0.317667	0	32	5388	chrXVI	121770	+
REG1	0.323711	0.2225	0	35	6519	chrIV	501331	-
AQY1	0.323462	0.280108	0	35	5265	chrXVI	921852	+
SKP2	0.32311	0.302367	0	35	6583	chrXIV	51656	-
LAT1	0.322874	0.344704	0	43	6985	chrXIV	491483	+
RPL11B	0.322861	0.290202	0	24	6462	chrVII	648904	-
SHB17	0.322838	0.367262	0	25	6620	chrXI	521678	-
MRP1	0.322522	0.248552	0	33	5742	chrIV	1169119	+
TDA10	0.322516	0.106357	0	34	6539	chrVII	909109	+
KIN1	0.322173	0.465637	0	28	6422	chrIV	694439	+
MEP2	0.321915	0.228856	0	21	7321	chrXIV	357190	+
LPP1	0.321449	0.194412	0	45	6351	chrIV	1455891	-
THI3	0.321193	0.466819	0	37	6775	chrIV	312642	-
BPH1	0.321095	0.313801	0	29	6868	chrIII	179432	+
zz-YLR326W	0.32059	0.173928	0	38	6588	chrXII	782087	+
CIN1	0.320559	0.22158	0	40	5294	chrXV	989818	+
HVG1	0.320488	0.570344	0	44	5438	chrV	229457	-
zz-YER039C-A	0.320488	0.570344	0	44	5438	chrV	229457	-
SEN2	0.320298	0.336652	0	39	5888	chrXII	348171	-
RNP1	0.32021	0.295703	0	24	7535	chrXII	47538	-
BMT6	0.320126	0.408576	0	34	5710	chrXII	264274	+
MRP8	0.320077	0.388728	0	37	5826	chrXI	178455	+
zz-YPR172W	0.320005	0.492754	0	42	6294	chrXVI	885792	+
PUG1	0.319817	0.361006	0	37	5684	chrV	559362	+
GET2	0.319553	0.468258	0	37	6191	chrV	327008	-
zz-YKR045C	0.319454	0.446022	0	24	6925	chrXI	523963	-
ERV29	0.319209	0.399956	0	47	6156	chrVII	1061583	-
zz-YPL113C	0.319138	0.0498305	0.084	27	5900	chrXVI	337135	-
SPF1	0.318837	0.523505	0	46	5736	chrV	90258	+
VAM7	0.318678	0.408887	0	34	5996	chrVII	91492	+
TTI2	0.318629	0.417033	0	43	6693	chrX	678657	-
SAM2	0.318543	0.536385	0	38	6756	chrIV	1454389	-
HIS3	0.318459	0.417608	0	38	6301	chrXV	721961	+
SWA2	0.318432	0.528741	0	35	6904	chrIV	1108080	-
TDA5	0.318182	0.347968	0	16	7093	chrXII	987101	+
ISA1	0.318051	0.143933	0	28	7024	chrXII	87240	+
zz-YOR034C-A	0.317191	0.406576	0	43	6892	chrXV	400074	-
SHE4	0.317191	0.406576	0	43	6892	chrXV	400074	-
SEI1	0.317102	0.180918	0	29	7118	chrXII	928769	+
RKM2	0.317004	0.367109	0	39	6157	chrIV	853954	-
NAT3	0.316988	0.436779	0	32	6791	chrXVI	794494	-
RSM18	0.316984	0.489045	0	39	6410	chrV	254393	-
RPC19	0.31653	0.256382	0	36	8068	chrXIV	412791	+
YCP4	0.316483	0.438958	0	38	6483	chrIII	120493	-
VPS38	0.316163	0.494379	0	36	7157	chrXII	846064	+
MDM12	0.316086	0.396801	0	38	6279	chrXV	310147	-
CDC11	0.315785	0.167426	0	36	6183	chrX	576606	-
TMA10	0.315555	0.173774	0	36	6021	chrXII	783315	-
YVH1	0.315416	0.228066	0	40	6743	chrIX	405957	-
TPO1	0.315239	0.177894	0	32	7140	chrXII	84628	+
RVS161	0.315108	0.356722	0	32	6935	chrIII	131531	-
RRN6	0.315043	0.573926	0	38	6257	chrII	201724	-
ENO1	0.314716	0.235648	0	35	6643	chrVII	1001024	+
SNZ3	0.314661	0.475772	0	43	5343	chrVI	11251	+
BDH2	0.314338	0.46613	0	35	6658	chrI	33367	+
AIM24	0.314214	0.34239	0	34	6533	chrX	581595	-
RPL19B	0.314181	0.355088	0	28	6181	chrII	168446	+
OAF3	0.314061	0.209929	0	37	5616	chrXI	562555	+
zz-YNL162W-A	0.313993	0.174326	0	38	6348	chrXIV	330354	+
zz-YGL036W	0.313985	0.266736	0	37	6802	chrVII	428622	+
RSM28	0.313961	0.378878	0	47	6172	chrIV	1436938	+
ETT1	0.313865	0.453978	0	39	6982	chrXV	426083	-
zz-YCR007C	0.313764	0.188217	0	39	7341	chrIII	127543	-
ROG1	0.313514	0.408082	0	25	6601	chrVII	234504	-
PYC2	0.313507	0.35313	0	27	5966	chrII	662381	-
YKE4	0.313381	0.152669	0	33	7095	chrIX	310617	-
BUD27	0.313337	0.303292	0	43	6234	chrVI	91007	+
POM34	0.313318	0.308378	0	46	6313	chrXII	179594	-
NAF1	0.31326	0.27378	0	34	6665	chrXIV	392921	+
zz-YML083C	0.313219	0.514748	0	18	6523	chrXIII	101113	-
RCL1	0.312951	0.215843	0	37	6431	chrXV	307938	+
RPI1	0.312882	0.451032	0	40	5874	chrIX	138090	-
zz-YPR097W	0.312822	0.123748	0	32	6536	chrXVI	725186	+
SWH1	0.312714	0.238417	0	46	6222	chrI	192637	+
NHP6B	0.312585	0.279846	0	23	6683	chrII	426813	-
zz-YNL067W-B	0.312567	0.100418	0	34	7065	chrXIV	499347	+
NSL1	0.31218	0.365407	0	37	6565	chrXVI	105740	+
GIP2	0.312097	0.384634	0	36	6337	chrV	264080	-
zz-YFR006W	0.311861	0.290372	0	37	6489	chrVI	156192	+
RPC25	0.311828	0.311962	0	37	6844	chrXI	176491	-
MRP13	0.311502	0.26288	0	24	6413	chrVII	648037	-
TAE1	0.311487	0.354357	0	40	6950	chrII	735503	-
SSP120	0.311168	0.313543	0	41	5354	chrXII	640311	+
CDC40	0.31099	0.212196	0	39	5527	chrIV	1204180	-
SAN1	0.310774	0.445474	0	35	7205	chrIV	743937	-
SAM1	0.31047	0.279791	0	36	6632	chrXII	515184	+
DAK2	0.310449	0.391785	0	33	5174	chrVI	23475	+
SDS23	0.310035	0.291909	0	33	5685	chrVII	397655	-
zz-YCR051W	0.309863	0.470888	0	42	6631	chrIII	214105	+
zz-YFR018C	0.309842	0.351567	0	43	7001	chrVI	184239	-
SDH2	0.309818	0.314175	0	30	7106	chrXII	53943	-
zz-YAL037C-A	0.309656	0.352935	0	56	6544	chrI	73519	-
UBX3	0.309609	0.150294	0	27	6473	chrIV	294814	-
RRF1	0.309249	0.287493	0	53	6506	chrVIII	184086	+
PEX19	0.309175	0.186047	0	34	6681	chrIV	337241	-
PAU23	0.309141	0.315306	0	44	5799	chrXII	223110	-
TUM1	0.309065	0.427682	0	41	5372	chrXV	803422	-
ELP2	0.309045	0.301666	0	47	6548	chrVII	902262	-
ARL1	0.309012	0.341909	0	25	6798	chrII	568504	-
LTO1	0.309001	0.352823	0	48	6560	chrXIV	157343	-
CDC20	0.308941	0.0768172	0.008	28	5839	chrVII	289672	+
REV7	0.308912	0.27117	0	40	7429	chrIX	88704	-
RFA3	0.308508	0.370917	0	27	6741	chrX	96498	-
BET4	0.308385	0.376262	0	37	5638	chrX	387433	-
GNT1	0.308149	0.104982	0	30	6351	chrXV	915176	-
MPC3	0.30776	0.380549	0	43	6486	chrVII	977198	+
ARE1	0.307628	0.157283	0	46	6529	chrIII	211894	+
ZDS2	0.307608	0.283238	0	29	7150	chrXIII	51620	+
ODC2	0.307217	0.303999	0	43	6263	chrXV	757873	+
SPC24	0.306779	0.144799	0	39	6614	chrXIII	501874	-
zz-YGR025W	0.30653	0.352111	0	37	5826	chrVII	532877	+
zz-YGR026W	0.30653	0.352111	0	37	5826	chrVII	532877	+
INA22	0.306461	0.414287	0	44	6367	chrIX	403458	-
RPL16B	0.306308	0.227657	0	38	7340	chrXIV	494966	-
PUF4	0.306293	0.230929	0	35	6337	chrVII	465764	+
AAD15	0.306245	0.295862	0	56	6215	chrXV	2096	-
UBC6	0.306209	0.242066	0	44	7101	chrV	359288	+
GDH2	0.306208	0.133567	0	29	6034	chrIV	74086	-
RPL15B	0.306143	0.208821	0	35	5883	chrXIII	510328	-
DPS1	0.305679	0.26927	0	45	5836	chrXII	111563	-
RIB3	0.305636	0.403356	0	40	6293	chrIV	1428983	-
VAM3	0.305509	0.288993	0	36	6248	chrXV	519119	+
TCB2	0.304942	0.29237	0	26	7080	chrXIV	462339	+
MND2	0.304217	0.351108	0	40	6597	chrIX	403674	+
SCM4	0.304106	0.450428	0	35	6002	chrVII	591209	+
PEX11	0.303987	0.206706	0	37	5234	chrXV	48630	-
PEX25	0.303963	0.25453	0	35	6299	chrXVI	338644	-
PEX5	0.303891	0.458242	0	25	6602	chrIV	950576	+
LST4	0.303568	0.39944	0	34	6055	chrXI	118516	-
NVJ1	0.303521	0.259516	0	38	6299	chrVIII	490635	+
EMP24	0.303506	0.133419	0	38	6668	chrVII	123282	-
IME1	0.303323	0.383926	0	27	7323	chrX	605810	-
MSS4	0.303103	0.431812	0	32	6333	chrIV	868114	+
HEL2	0.302928	0.400233	0	34	6977	chrIV	1002164	-
ROT1	0.302816	0.272606	0	34	5835	chrXIII	664670	+
DSK2	0.302808	0.286458	0	38	6169	chrXIII	818844	+
YFH7	0.302803	0.225516	0	47	7434	chrVI	159282	+
OCH1	0.30266	0.177853	0	35	5980	chrVII	426898	-
AAT1	0.302658	0.384426	0	34	5602	chrXI	237487	+
COX19	0.302551	0.0620329	0.032	47	6587	chrXII	108955	-
CLG1	0.302189	0.26245	0	33	6129	chrVII	87547	+
TRM7	0.301933	0.206855	0	33	6017	chrII	365702	-
MIS1	0.301834	0.169318	0	37	5807	chrII	411058	+
CHA4	0.301786	0.367586	0	35	6785	chrXII	339599	-
HAL9	0.301767	0.235099	0	37	7795	chrXV	153508	-
RPS25A	0.301745	0.199365	0	40	6226	chrVII	534774	-
TRX2	0.301681	0.48195	0	38	6405	chrVII	913245	-
zz-YPR089W	0.301507	0.236736	0	34	5329	chrXVI	713288	+
HAP4	0.301147	0.402805	0	31	7132	chrXI	231996	+
SNO3	0.3011	0.339174	0	42	5683	chrVI	11025	-
PCL9	0.301098	0.319374	0	26	6545	chrIV	138116	+
VHS3	0.301053	0.320391	0	31	6372	chrXV	429972	-
CHD1	0.301005	0.149552	0	31	7532	chrV	505104	+
TAX4	0.300901	0.349725	0	40	6357	chrX	278827	+
PAU2	0.300824	0.397444	0	27	6807	chrV	63758	+
SOK1	0.300723	0.0880457	0.002	33	5422	chrIV	461318	-
CSE1	0.30002	0.388056	0	33	6583	chrVII	49578	+
STE50	0.299805	0.276423	0	29	6031	chrIII	63449	+
EMC10	0.299794	0.446274	0	32	6874	chrIV	565660	-
SNG1	0.299775	0.242399	0	41	5918	chrVII	894308	-
YAP5	0.299561	0.285182	0	48	5252	chrIX	384646	+
RRD2	0.299556	0.236494	0	34	6377	chrXVI	264989	+
RGD1	0.299531	0.445016	0	42	6721	chrII	734593	-
HRQ1	0.299389	0.347669	0	39	6834	chrIV	1039766	+
TRS65	0.299327	0.113545	0	42	6689	chrVII	830484	+
SPS100	0.299302	0.508866	0	30	5418	chrVIII	379813	-
MOB2	0.299176	0.19668	0	35	5067	chrVI	63990	-
RPN5	0.299132	0.34799	0	32	5694	chrIV	190915	+
SES1	0.298895	0.319225	0	38	6238	chrIV	489536	+
RTR2	0.298862	0.288048	0	38	7612	chrIV	582589	-
STP1	0.298806	0.370416	0	38	6370	chrIV	1386836	+
SUC2	0.298795	0.330957	0	43	6104	chrIX	37458	+
BCH1	0.298539	0.192626	0	36	5556	chrXIII	743723	+
GRE2	0.298516	0.18708	0	33	7047	chrXV	43683	+
RVS167	0.298515	0.321847	0	29	6301	chrIV	1250194	+
YHM2	0.298264	0.256537	0	42	5763	chrXIII	751815	+
HRK1	0.298163	0.378818	0	32	7403	chrXV	825445	-
TSR2	0.29811	0.144816	0	32	5899	chrXII	1006356	+
BRR2	0.298038	0.219342	0	37	7293	chrV	536026	-
SNP1	0.297956	0.163651	0	45	6727	chrIX	245536	-
TIF4631	0.29787	0.25122	0	37	6604	chrVII	824030	+
SIW14	0.297722	0.069419	0.016	38	6339	chrXIV	574387	+
URA8	0.297631	0.438727	0	23	6513	chrX	620591	+
TFC8	0.297562	0.385655	0	23	6395	chrXVI	543846	-
AME1	0.297458	0.168231	0	31	6074	chrII	647191	-
NSA2	0.297355	0.288972	0	37	5736	chrV	414186	-
zz-YGL015C	0.297197	0.14332	0	35	6488	chrVII	465474	-
ENT2	0.296992	0.436785	0	40	6034	chrXII	554460	+
VPS52	0.29685	0.391493	0	35	7050	chrIV	1422781	+
ARB1	0.296769	0.113313	0	35	6579	chrV	225209	-
YSP2	0.296618	0.242436	0	28	5485	chrIV	1125061	-
NAB3	0.296607	0.0140434	0.627	35	6313	chrXVI	187790	-
CCE1	0.296602	0.286191	0	37	6451	chrXI	421165	-
zz-YER156C	0.296442	0.1519	0	52	6479	chrV	484311	-
SSD1	0.29595	0.30005	0	32	6100	chrIV	1050206	-
FUB1	0.295831	0.357692	0	27	7367	chrIII	249994	-
AIM9	0.295723	0.125919	0	37	6388	chrV	319970	+
STD1	0.295602	0.182714	0	43	6199	chrXV	417777	-
BFR1	0.295423	0.431882	0	38	6170	chrXV	720231	-
HUL5	0.295152	0.347363	0	29	6186	chrVII	238365	+
UBX2	0.294986	0.263852	0	33	7502	chrXIII	244174	+
FSH3	0.294828	0.314168	0	31	5856	chrXV	845780	-
CDC53	0.294807	0.344799	0	25	6068	chrIV	224060	+
PRM1	0.294771	0.32337	0	32	6459	chrXIV	110881	+
VAN1	0.294662	0.290288	0	38	7115	chrXIII	41805	-
PBP1	0.29454	0.298572	0	46	5795	chrVII	853390	-
DCS1	0.294385	0.328338	0	28	5813	chrXII	681116	+
GTO1	0.294178	0.407351	0	37	5788	chrVII	798176	-
YAP7	0.293458	0.0309449	0.284	32	6239	chrXV	271370	-
GRX8	0.293412	0.222271	0	34	4720	chrXII	853992	+
HTZ1	0.293393	0.265251	0	35	5141	chrXV	304316	-
ATG2	0.293283	0.356287	0	35	6828	chrXIV	191224	+
SOK2	0.29313	0.403065	0	30	7153	chrXIII	305809	-
DUF1	0.292869	0.34804	0	31	7321	chrXV	158876	-
ESC2	0.292843	0.347462	0	35	5328	chrIV	1199067	+
LIP2	0.292735	0.26836	0	33	5243	chrXII	617298	-
SSA2	0.292611	0.220553	0	33	6152	chrXII	97574	-
zz-YFR016C	0.292512	0.372299	0	37	6938	chrVI	180774	-
FMP30	0.292335	0.406464	0	40	7214	chrXVI	359393	-
YAP1801	0.292233	0.305599	0	39	6023	chrVIII	422665	-
PHO92	0.291796	0.310838	0	32	7121	chrIV	1224485	-
zz-YLR012C	0.291773	0.451095	0	42	6279	chrXII	170381	-
PCM1	0.291765	0.209442	0	34	5472	chrV	43277	+
RCN1	0.291717	0.317272	0	41	7185	chrXI	154424	-
GIM4	0.291683	0.286376	0	38	6373	chrV	148213	+
MRPL24	0.291489	0.319405	0	32	5225	chrXIII	650062	+
GFD2	0.291443	0.336028	0	27	7024	chrIII	59020	+
HBT1	0.291443	0.364341	0	24	6523	chrIV	60394	-
EDC1	0.291356	0.318864	0	35	6286	chrVII	81184	-
BZZ1	0.291302	0.396627	0	45	6944	chrVIII	338054	+
RAD16	0.291263	0.524716	0	43	6198	chrII	467224	+
RPS23B	0.291025	0.227372	0	34	6449	chrXVI	794980	+
CTF4	0.290982	0.175976	0	44	7052	chrXVI	799237	+
ENT5	0.290859	0.177616	0	28	6455	chrIV	768079	-
zz-YPL039W	0.290853	0.118272	0	31	6292	chrXVI	479243	+
ATG5	0.290798	0.376728	0	26	6178	chrXVI	271288	+
VLD1	0.290652	0.300554	0	46	5805	chrIX	381099	+
DAL82	0.290505	0.294898	0	32	6151	chrXIV	44483	+
zz-YCR101C	0.290495	0.101159	0	40	6546	chrIII	302954	-
zz-YCR099C	0.290495	0.101159	0	40	6546	chrIII	302954	-
CNM67	0.289706	0.404384	0	23	5872	chrXIV	224450	-
MSH6	0.289698	0.341758	0	43	6194	chrIV	643874	-
ERG8	0.289684	0.272643	0	34	7332	chrXIII	712328	+
NPL3	0.289547	0.14871	0	33	5778	chrIV	1328833	+
RPT5	0.289269	0.277062	0	34	6039	chrXV	545001	+
MDH1	0.289256	0.354116	0	37	5794	chrXI	279037	+
RPL31B	0.289218	0.145262	0	37	6393	chrXII	931672	-
LTV1	0.288885	0.300874	0	36	6563	chrXI	176777	+
KTR6	0.288725	0.112982	0	22	6942	chrXVI	458492	-
SUA5	0.288671	0.300799	0	30	7055	chrVII	186026	+
RIB1	0.288622	0.34972	0	26	6362	chrII	159665	-
ERP4	0.288587	0.366972	0	33	6267	chrXV	361155	-
EUC1	0.288572	0.384698	0	37	6565	chrXIII	493863	-
MAD3	0.288338	0.185743	0	32	6865	chrX	410964	-
PBR1	0.287874	0.335058	0	35	6131	chrXIV	298277	+
FAS2	0.287829	0.172663	0	40	5953	chrXVI	108591	+
MRPS9	0.287805	0.393758	0	37	6068	chrII	535250	+
GAS1	0.287625	0.271558	0	44	6130	chrXIII	887043	+
SWF1	0.28757	0.467689	0	29	6604	chrIV	703272	+
zz-YOR289W	0.287177	0.122132	0	34	7821	chrXV	853375	+
VPS41	0.287096	0.146857	0	33	6182	chrIV	604026	+
DSS1	0.28694	0.379771	0	33	4930	chrXIII	845362	-
KIN82	0.286865	0.386404	0	33	6260	chrIII	274377	+
TRM5	0.286551	0.332156	0	34	6206	chrVIII	234927	+
DCP2	0.286522	0.0590544	0.041	32	6756	chrXIV	405570	-
NPP1	0.286515	0.259612	0	24	6208	chrIII	166351	-
zz-YCR025C	0.286515	0.259612	0	24	6208	chrIII	166351	-
NBA1	0.286447	0.276762	0	35	6282	chrXV	198703	-
TFC4	0.286285	0.494464	0	36	5972	chrVII	589440	-
zz-YHR202W	0.286259	0.164736	0	38	7422	chrVIII	502392	+
SPS2	0.286204	0.207893	0	48	6340	chrIV	1485235	-
RIM11	0.2862	0.406717	0	39	6260	chrXIII	545940	+
YBP1	0.286027	0.215453	0	39	5937	chrII	657579	-
ESC8	0.285959	0.565216	0	33	6482	chrXV	292453	+
SCM3	0.285625	0.417115	0	32	6978	chrIV	212011	-
PLC1	0.285599	0.386846	0	36	6314	chrXVI	35252	+
SKI8	0.285534	0.360257	0	34	6263	chrVII	91207	-
zz-YDL114W	0.285472	0.335585	0	37	7427	chrIV	255548	+
LEO1	0.285356	0.125894	0	43	5540	chrXV	554562	-
MMS4	0.285292	0.274502	0	30	6045	chrII	441558	+
TAD2	0.285213	0.299457	0	37	5492	chrX	380998	-
PRM8	0.285164	0.337541	0	40	6732	chrVII	402488	+
NIP100	0.284696	0.14676	0	26	7748	chrXVI	222869	-
NDC80	0.284665	0.234994	0	32	7106	chrIX	78034	+
SLM1	0.284657	0.412068	0	35	6173	chrIX	169755	-
ARC15	0.284262	0.298854	0	45	6281	chrIX	244438	-
zz-YLR345W	0.28425	0.411041	0	46	6779	chrXII	820465	+
APE3	0.284202	0.303965	0	37	6018	chrII	774740	+
YKT6	0.283931	0.329538	0	38	6768	chrXI	75546	-
EPS1	0.283869	0.171694	0	30	6032	chrIX	345606	+
ATP14	0.283809	0.592074	0	36	6272	chrXII	722379	-
MND1	0.283631	0.394044	0	36	6158	chrVII	157234	-
HIR2	0.283328	0.393711	0	49	7028	chrXV	405377	-
MHF2	0.283299	0.291897	0	36	6097	chrIV	169579	-
ECM38	0.283277	0.222727	0	40	6707	chrXII	725939	+
RTC1	0.283272	0.152479	0	40	5633	chrXV	65350	-
CDC13	0.282972	0.475265	0	24	7032	chrIV	64995	-
NOT3	0.282715	0.208048	0	40	6211	chrIX	282858	-
zz-YLR283W	0.282647	0.341779	0	31	5511	chrXII	705209	+
RKM4	0.282062	0.181724	0	33	6883	chrIV	971413	-
CBP4	0.28203	0.315651	0	42	5983	chrVII	846307	-
zz-YLL053C	0.281918	0.15764	0	46	6132	chrXII	36264	-
FAR7	0.281913	0.487954	0	46	7133	chrVI	160549	+
DFR1	0.281736	0.279019	0	39	5996	chrXV	780935	+
QNS1	0.281733	0.413376	0	33	6117	chrVIII	246186	+
RNH1	0.281716	0.239356	0	37	6158	chrXIII	740241	+
GET3	0.281531	0.479388	0	29	5673	chrIV	283145	-
zz-YPL278C	0.281267	0.149479	0	84	6254	chrXVI	15472	-
OLE1	0.281146	0.252435	0	32	6050	chrVII	398664	+
zz-YGR035C	0.281075	0.401614	0	41	8026	chrVII	557487	-
DAL81	0.281036	0.242513	0	44	7069	chrIX	399802	+
RIM9	0.280929	0.303913	0	25	6175	chrXIII	397063	+
RPF1	0.280687	0.210392	0	43	6175	chrVIII	281506	+
SCS7	0.280278	0.34633	0	32	6343	chrXIII	810787	-
ACF4	0.280029	0.453724	0	31	6577	chrX	583500	-
zz-YMR226C	0.28001	0.4549	0	36	6344	chrXIII	722379	-
RIP1	0.279886	0.253562	0	30	6199	chrV	107195	+
REI1	0.279882	0.394574	0	35	6864	chrII	739861	+
NOG1	0.279745	0.197534	0	32	7345	chrXVI	370975	+
zz-YDR239C	0.279741	0.174951	0	22	6613	chrIV	943418	-
SWP1	0.279726	0.210924	0	36	6561	chrXIII	560985	+
YOS9	0.279665	0.392503	0	35	7160	chrIV	565946	+
SIP18	0.279558	0.380056	0	41	5820	chrXIII	611070	+
SEC16	0.279541	0.312976	0	36	5620	chrXVI	386943	+
ARP2	0.279482	0.304122	0	33	6019	chrIV	399391	+
ARG1	0.279401	0.311167	0	29	6483	chrXV	219261	+
MOT2	0.278737	0.530915	0	29	5871	chrV	292994	+
EMI1	0.278668	0.51594	0	47	6572	chrIV	1470775	-
TEF1	0.278661	0.104447	0	34	6760	chrXVI	700617	+
ROK1	0.27854	0.223659	0	39	6708	chrVII	182408	+
EST1	0.278534	0.184476	0	35	6317	chrXII	609520	-
FRM2	0.278344	0.248714	0	40	6796	chrIII	75397	-
MRPL23	0.278335	0.285525	0	30	6529	chrXV	612024	+
THI5	0.278092	0.0366199	0.205	42	5486	chrVI	12908	+
RPS23A	0.277972	0.288629	0	26	5499	chrVII	726993	+
KCC4	0.277968	0.262068	0	32	6356	chrIII	79136	+
CDC28	0.277926	0.310045	0	28	7227	chrII	560039	+
SRP68	0.277872	0.305124	0	35	6515	chrXVI	88471	+
HIS1	0.277851	0.118909	0	36	5585	chrV	265857	-
YRR1	0.277848	0.326154	0	40	6288	chrXV	642118	-
zz-YLR126C	0.277806	0.216913	0	30	6297	chrXII	395540	-
TAF4	0.277591	0.406874	0	26	7578	chrXIII	275997	+
SPC42	0.277515	0.229737	0	19	7347	chrXI	358377	+
HHT2	0.277514	0.141102	0	35	6360	chrXIV	576219	-
MPP6	0.277457	0.134322	0	42	6484	chrXIV	672434	+
MET10	0.277155	0.146779	0	31	6530	chrVI	213241	+
zz-YKL068W-A	0.277091	0.015477	0.592	42	6753	chrXI	309183	+
ATP22	0.276532	0.355337	0	39	6855	chrIV	1178175	-
RPL2A	0.276502	0.267469	0	35	6122	chrVI	221415	-
SAS5	0.276453	0.212209	0	33	6137	chrXV	745355	-
SPP381	0.276382	0.131994	0	36	6703	chrII	546387	+
SCS22	0.276315	0.396216	0	22	6996	chrII	47147	-
zz-YKR104W	0.27609	0.0837139	0.004	53	7062	chrXI	656763	+
zz-YPR053C	0.275865	0.23071	0	29	6087	chrXVI	667375	-
BAG7	0.275752	0.278842	0	38	6553	chrXV	578356	+
YEF1	0.27564	0.304411	0	42	5763	chrV	75590	+
GSH2	0.275447	0.27545	0	31	6458	chrXV	238611	+
zz-YMR206W	0.275312	0.250363	0	30	6343	chrXIII	675734	+
VAC7	0.275239	0.185676	0	26	6213	chrXIV	526076	+
CSF1	0.27521	0.235471	0	33	6667	chrXII	315864	-
DBP2	0.275128	0.328729	0	35	7009	chrXIV	413621	+
PTA1	0.27512	0.214169	0	43	6467	chrI	61022	-
THO2	0.275024	0.208882	0	30	6403	chrXIV	365777	-
zz-YNL140C	0.275024	0.208882	0	30	6403	chrXIV	365777	-
CCR4	0.275007	0.0994908	0.001	47	6754	chrI	113343	-
RPS21A	0.274988	0.211794	0	39	5701	chrXI	551684	+
RAS1	0.274858	0.176499	0	40	6496	chrXV	515168	+
ULP2	0.274769	0.133156	0	36	6002	chrIX	292517	+
VID24	0.274761	0.266424	0	31	5509	chrII	452036	-
AIM36	0.274679	0.16797	0	35	6328	chrXIII	572013	-
zz-YJL047C-A	0.274615	0.361608	0	38	6234	chrX	349348	-
zz-YOL097W-A	0.274483	0.182755	0	42	6791	chrXV	136108	+
ISD11	0.274402	0.256261	0	39	6724	chrV	250713	+
ODC1	0.274367	0.193151	0	49	6608	chrXVI	299571	-
zz-YHR125W	0.27403	0.194205	0	28	7355	chrVIII	358891	+
PPN1	0.273671	0.276336	0	36	5921	chrIV	1362758	+
BIK1	0.273549	0.358122	0	32	6187	chrIII	69941	-
SEG2	0.273477	0.173484	0	35	6243	chrXI	242705	-
CBP6	0.27343	0.401556	0	40	6421	chrII	480951	-
NTG1	0.273416	0.287472	0	41	5791	chrI	128041	-
PHO85	0.273156	0.284594	0	44	6348	chrXVI	493031	-
TOM20	0.273132	0.531719	0	19	5817	chrVII	644055	+
CSG2	0.2731	0.266623	0	33	5953	chrII	310323	-
zz-YIL108W	0.273054	0.227577	0	39	6702	chrIX	160728	+
APS3	0.272987	0.243807	0	25	5563	chrX	396571	-
ALG11	0.272976	0.304855	0	30	5601	chrXIV	538187	+
IKI1	0.27295	0.330148	0	45	6832	chrVIII	481004	+
PAH1	0.272932	0.350092	0	28	5869	chrXIII	592706	-
ACS1	0.272715	0.399664	0	30	5715	chrI	44987	-
VPS5	0.272341	0.113754	0	26	6493	chrXV	453746	+
NAM9	0.272312	0.505013	0	33	6502	chrXIV	370113	-
RPS17B	0.272192	0.0859715	0.003	21	5705	chrIV	1355511	-
ECM5	0.27213	0.0735141	0.011	40	5504	chrXIII	611659	+
QCR7	0.272082	0.376889	0	41	6672	chrIV	1496542	-
GCD2	0.27185	0.257687	0	21	6170	chrVII	646810	-
COS12	0.271742	0.393	0	52	6210	chrVII	2820	+
MCK1	0.271581	0.258521	0	38	6594	chrXIV	57672	-
DUT1	0.271579	0.230076	0	37	6507	chrII	722647	+
PEX27	0.271145	0.339265	0	38	6742	chrXV	710445	+
POP3	0.271087	0.385735	0	37	6354	chrXIV	107708	+
SPH1	0.27078	0.378163	0	42	6620	chrXII	762351	-
SPR3	0.270735	0.274505	0	27	5953	chrVII	607594	+
CSC1	0.270505	0.310158	0	40	5908	chrXII	620465	+
YSP3	0.270404	0.297367	0	27	5880	chrXV	331430	+
IFM1	0.270239	0.549806	0	33	6008	chrXV	278043	+
TMA22	0.269604	0.495221	0	35	5125	chrX	461843	+
GAT2	0.269258	0.288654	0	40	6856	chrXIII	541127	+
NAN1	0.269215	0.20617	0	38	6105	chrXVI	310220	+
SKI2	0.268964	0.347201	0	22	6788	chrXII	919003	-
LYS2	0.268942	0.241168	0	37	5144	chrII	473967	-
STI1	0.268873	0.237142	0	42	6126	chrXV	381026	+
AAH1	0.268868	0.257293	0	30	7566	chrXIV	359544	+
ADH2	0.268802	0.22977	0	35	6141	chrXIII	874336	-
ALG3	0.268764	0.209313	0	47	6138	chrII	71144	-
PTK2	0.268749	0.246145	0	31	6070	chrX	545733	+
GLY1	0.268548	0.348829	0	35	6021	chrV	68857	-
LSG1	0.268403	0.266809	0	28	6420	chrVII	314647	+
zz-YBR238C	0.26794	0.165501	0	30	5998	chrII	697361	-
NCR1	0.267594	0.339131	0	26	5901	chrXVI	544628	+
CNB1	0.267559	0.331676	0	38	5782	chrXI	82964	+
TYS1	0.267529	0.11471	0	47	5800	chrVII	867492	-
PTC2	0.267501	0.14076	0	31	5902	chrV	337416	-
RRP7	0.266974	0.235582	0	28	6366	chrIII	65547	-
RPB3	0.266766	0.218273	0	33	6819	chrIX	312877	+
zz-YLR287C	0.266758	0.229923	0	28	7093	chrXII	712086	-
MTO1	0.266746	0.400049	0	31	6208	chrVII	55759	-
RIC1	0.266685	0.102314	0	44	5194	chrXII	228469	-
YRM1	0.266358	0.24674	0	32	7082	chrXV	654228	+
OCA1	0.266299	0.319555	0	35	6502	chrXIV	439273	-
KRE29	0.266168	0.533742	0	44	5661	chrV	228201	-
EHD3	0.266079	0.217396	0	39	5556	chrIV	524724	-
zz-YOL164W-A	0.265934	0.138918	0	51	6769	chrXV	4013	+
DLD3	0.265907	0.28098	0	42	4795	chrV	16198	+
AIM3	0.265808	0.335664	0	30	5716	chrII	454833	+
DGR2	0.265807	0.421463	0	32	6830	chrXI	213957	+
zz-YIR016W	0.265684	0.237875	0	44	5863	chrIX	382609	+
RIO1	0.265609	0.273199	0	38	5179	chrXV	550237	-
zz-YEL023C	0.26548	0.424899	0	34	5784	chrV	111072	-
TCB3	0.265403	0.233026	0	40	6513	chrXIII	129524	-
PET111	0.265232	0.321246	0	22	8357	chrXIII	782364	-
SPO19	0.265077	0.387173	0	41	6144	chrXVI	304298	+
ASF1	0.264868	0.195816	0	30	4859	chrX	196246	+
HSM3	0.264849	0.431587	0	36	6605	chrII	747777	-
LOT5	0.264579	0.186361	0	38	5859	chrXI	98626	+
zz-YNL144C	0.264517	0.134925	0	20	7340	chrXIV	355060	-
APC5	0.264454	0.268996	0	40	5809	chrXV	800694	-
CAJ1	0.264451	0.26967	0	35	5875	chrV	248221	-
RAD2	0.264299	0.183684	0	44	6111	chrVII	1010754	-
SPO77	0.264213	0.272969	0	28	7222	chrXII	807320	+
PPQ1	0.263956	0.100947	0	32	6374	chrXVI	208021	+
zz-YDR222W	0.263887	0.30545	0	32	6065	chrIV	910042	+
GRX4	0.263792	0.127131	0	39	6666	chrV	539270	-
zz-YMR295C	0.263786	0.346712	0	34	5933	chrXIII	858919	-
MRK1	0.263686	0.298645	0	35	7276	chrIV	314786	-
VBA4	0.26355	0.288047	0	30	6538	chrIV	688172	+
HFI1	0.263349	-0.0330979	0.252	32	6325	chrXVI	69312	+
zz-YMR175W-A	0.262992	0.134938	0	40	6094	chrXIII	611196	+
SEH1	0.262957	0.124066	0	27	5389	chrVII	313244	+
RPO31	0.262843	0.254924	0	32	6012	chrXV	544353	-
MRPL33	0.262708	0.154202	0	27	5486	chrXIII	841958	+
ASA1	0.262483	0.200734	0	31	5780	chrXVI	709868	-
DBP6	0.262463	0.32029	0	44	5485	chrXIV	695628	+
COG2	0.262345	0.256324	0	21	5499	chrVII	730795	-
VBA3	0.262272	-0.0055496	0.848	34	6024	chrIII	9759	+
MEH1	0.262169	0.183684	0	36	5614	chrXI	451468	+
MRPL16	0.261908	0.297664	0	30	5594	chrII	146158	+
RAD34	0.261837	0.229203	0	31	5938	chrIV	1092527	-
TAF8	0.261711	0.259345	0	36	6623	chrXIII	43761	-
zz-YMR209C	0.261566	0.10598	0	40	6141	chrXIII	687249	-
RDH54	0.26156	0.287706	0	40	5422	chrII	383180	+
ZDS1	0.261342	0.257389	0	28	6416	chrXIII	814134	-
EGD1	0.261039	0.0824277	0.004	34	6195	chrXVI	481910	-
CYC2	0.261006	0.287953	0	45	7103	chrXV	401538	+
PCL8	0.260809	0.346637	0	38	5524	chrXVI	136702	+
VMA11	0.260781	0.0917395	0.001	37	6764	chrXVI	105426	-
DJP1	0.260559	0.329838	0	48	6195	chrIX	363234	+
PCL10	0.260409	0.399768	0	36	6785	chrVII	255566	+
SRP14	0.26029	0.274003	0	28	7212	chrIV	292797	+
PRS1	0.260251	0.377469	0	32	5353	chrXI	107172	+
EXO5	0.260055	0.206906	0	31	6288	chrII	565670	+
INP1	0.260032	0.397087	0	32	5539	chrXIII	671336	-
ILV6	0.259981	0.514963	0	40	5449	chrIII	105516	-
GRC3	0.259913	0.402036	0	25	5891	chrXII	68482	+
HEM1	0.259892	0.408334	0	28	5853	chrIV	927241	+
AHC2	0.259831	0.233981	0	31	6004	chrIII	258885	+
MAL11	0.25983	0.118187	0	35	5870	chrVII	1076088	-
NPA3	0.259608	0.272079	0	35	6347	chrX	572108	-
HAP5	0.259559	0.282577	0	38	7852	chrXV	1009945	+
PGC1	0.259527	0.274877	0	31	6160	chrXVI	163608	-
MIA40	0.259418	0.372598	0	39	6367	chrXI	75836	+
VOA1	0.259414	0.357646	0	27	7184	chrVII	699772	-
SGF11	0.259209	0.452	0	25	6545	chrXVI	465912	+
GTR1	0.259197	0.310166	0	46	7670	chrXIII	26922	+
DAN1	0.259166	0.258765	0	42	4822	chrX	709811	-
APC1	0.259068	0.224309	0	45	7294	chrXIV	310555	+
UME1	0.258968	0.293804	0	31	6046	chrXVI	291062	-
IRS4	0.258674	0.330704	0	51	5339	chrXI	478120	-
SUS1	0.258433	0.276974	0	29	6075	chrII	462141	+
MCO14	0.258352	0.159052	0	38	7068	chrVIII	69742	+
2025-10-01	0.258341	0.164128	0	34	5939	chrXI	191445	-
VPS53	0.258086	0.366936	0	36	5195	chrX	390867	-
MDH2	0.258065	0.38822	0	36	5945	chrXV	83002	-
SLI1	0.258063	0.397293	0	34	6360	chrVII	917058	+
YME1	0.257985	0.113181	0	41	6558	chrXVI	610337	+
ARI1	0.257774	0.166847	0	32	5825	chrVII	208962	+
RSE1	0.257592	0.389737	0	34	5967	chrXIII	178130	-
HFD1	0.25738	0.273544	0	34	6458	chrXIII	491963	-
PRP9	0.257193	0.350078	0	41	6258	chrIV	397512	+
SHE2	0.257122	0.22702	0	33	6067	chrXI	196049	-
ROM1	0.256927	0.257094	0	36	5686	chrVII	627917	+
BTS1	0.256656	0.284593	0	28	7295	chrXVI	423876	-
DUG2	0.256655	0.240518	0	36	6380	chrII	767597	-
zz-YNL165W	0.256561	0.188728	0	49	5909	chrXIV	323832	+
MIP6	0.256486	0.212818	0	36	6312	chrVIII	135248	+
FZF1	0.256462	0.321787	0	38	6236	chrVII	22323	+
PUP1	0.25611	0.325816	0	40	7005	chrXV	631762	-
SHP1	0.256056	0.375327	0	39	6695	chrII	111456	+
LDB16	0.256009	0.0845265	0.003	36	6435	chrIII	108054	+
ARP8	0.255977	0.400357	0	31	6509	chrXV	592570	-
RRP1	0.255845	0.396371	0	34	5878	chrIV	618295	-
VMA4	0.255587	0.478661	0	28	6004	chrXV	943675	+
HST2	0.25519	0.210011	0	33	6411	chrXVI	526913	-
zz-YHL017W	0.25515	0.250874	0	39	6784	chrVIII	70300	+
INN1	0.254985	0.351456	0	23	6527	chrXIV	346328	+
RIM20	0.254782	0.426445	0	30	6096	chrXV	841044	-
SBE2	0.254561	0.424988	0	38	6911	chrIV	1178474	+
YIP3	0.254194	0.267714	0	37	5762	chrXIV	545242	+
CTM1	0.253988	0.476465	0	42	6929	chrVIII	330332	+
RNA15	0.253854	0.387603	0	32	6530	chrVII	417200	-
IRC8	0.253811	0.112805	0	39	6555	chrX	339663	+
NPR3	0.253453	0.251971	0	38	6971	chrVIII	62553	-
UIP4	0.253315	0.170423	0	37	6470	chrXVI	195578	-
DRS2	0.253287	0.200738	0	37	6207	chrI	99728	-
RDL2	0.252871	0.235966	0	35	7675	chrXV	850307	+
VMA2	0.252839	0.231206	0	34	6813	chrII	492814	-
RSP5	0.252708	0.24407	0	36	5419	chrV	409737	+
GEP7	0.252598	0.370759	0	28	5114	chrVII	395771	-
SEC7	0.252597	0.273474	0	33	5582	chrIV	802411	-
RHO3	0.252566	0.233492	0	44	5673	chrIX	139697	+
GTT1	0.252438	0.360267	0	43	6602	chrIX	424506	-
ERP5	0.252363	0.145503	0	36	6856	chrVIII	332323	+
MRPS5	0.252339	0.260177	0	32	5959	chrII	721384	+
ARO80	0.252223	0.286085	0	33	6943	chrIV	1312022	+
IDP3	0.252168	0.130593	0	37	6420	chrXIV	614811	+
TAF12	0.252091	0.356739	0	28	6150	chrIV	746720	+
FRS1	0.252044	0.110085	0	28	5382	chrXII	260982	+
ORM2	0.251878	0.132129	0	40	6601	chrXII	828639	+
AVT3	0.251831	0.272878	0	30	5694	chrXI	171542	+
BAT2	0.251503	0.423132	0	42	6075	chrX	705675	+
SNZ2	0.251469	0.387991	0	57	5460	chrXIV	13152	+
zz-YDL218W	0.251384	0.285619	0	29	6878	chrIV	66498	+
EHT1	0.251359	0.20698	0	39	7729	chrII	586161	-
RPL20B	0.251108	0.166729	0	39	5603	chrXV	901181	-
TDA8	0.251065	0.123305	0	41	5582	chrI	13827	-
zz-YCL048W-A	0.251025	0.351156	0	45	6062	chrIII	41532	+
AVT7	0.251015	0.28405	0	28	6067	chrIX	199406	-
LRE1	0.250943	0.360129	0	40	5198	chrIII	35619	+
PSF1	0.250926	0.128721	0	48	6675	chrIV	473196	+
GIP1	0.250921	0.115899	0	30	4876	chrII	330191	-
MAM33	0.250846	0.149287	0	39	6120	chrIX	231078	-
VHS2	0.250837	0.30989	0	31	6339	chrIX	96383	-
CKB1	0.25076	0.250025	0	34	5848	chrVII	458109	+
RSA4	0.250674	0.240346	0	37	7622	chrIII	242319	-
CUZ1	0.250544	0.327398	0	31	6069	chrXIV	342423	+
HSL1	0.25054	0.0539868	0.061	35	4689	chrXI	248622	+
RAD27	0.250472	0.320191	0	33	6113	chrXI	225858	-
ATG38	0.250463	0.366755	0	41	7316	chrXII	564556	-
MIC26	0.250366	0.14421	0	37	6246	chrVII	962058	-
RPS24B	0.2501	0.120494	0	42	6300	chrIX	232401	-
FYV6	0.249999	0.266915	0	38	6216	chrXIV	374680	-
CBS2	0.249872	0.320194	0	34	6324	chrIV	851242	+
PAU15	0.24979	0.108054	0	38	5831	chrIX	433854	+
zz-YPR063C	0.249557	0.300274	0	34	6652	chrXVI	678300	-
zz-YMR196W	0.249413	0.393896	0	36	6524	chrXIII	655080	+
CHS3	0.249413	0.0920588	0.001	31	5046	chrII	288032	-
PIM1	0.249283	0.339234	0	27	6449	chrII	181358	-
STP3	0.248645	0.296923	0	25	5467	chrXII	871692	+
REA1	0.248591	0.128531	0	47	6105	chrXII	363827	-
MRPL36	0.24832	0.111033	0	37	6982	chrII	484494	-
DSE4	0.248144	0.286371	0	39	6434	chrXIV	759213	-
TPS3	0.248128	0.329029	0	21	7844	chrXIII	793516	-
SIS2	0.248088	0.140537	0	35	6506	chrXI	578255	-
SAP185	0.247971	0.384635	0	41	5588	chrX	241907	+
BTT1	0.247868	0.177946	0	34	6298	chrIV	963445	+
CLB6	0.247489	0.251534	0	32	6862	chrVII	706540	-
SHS1	0.247338	0.310113	0	28	5458	chrIV	52450	+
APN2	0.246944	0.354418	0	26	6634	chrII	184359	+
UIP3	0.246777	0.244329	0	29	7989	chrI	183754	+
PRP28	0.246564	0.35106	0	23	7058	chrIV	950275	-
RPE1	0.246449	0.20683	0	27	5387	chrX	191060	-
SSB1	0.246448	0.297283	0	41	5487	chrIV	44078	+
RPL33A	0.24639	0.368679	0	33	7036	chrXVI	282128	+
CDC15	0.246329	0.395154	0	32	7910	chrI	175122	-
MSI1	0.246248	0.169868	0	45	7335	chrII	611871	-
COA2	0.246085	0.372027	0	38	7270	chrXVI	188569	-
SNU13	0.246066	0.152664	0	40	6394	chrV	101870	+
CCT3	0.245924	0.319842	0	33	6292	chrX	407577	+
ADK2	0.245828	0.252551	0	29	6115	chrV	525999	+
RPN2	0.245799	0.296132	0	31	7563	chrIX	220705	-
LSM12	0.245764	0.270711	0	34	7145	chrVIII	352744	+
ALD5	0.245524	0.164859	0	24	6775	chrV	303589	+
MCM5	0.245355	0.261404	0	27	6879	chrXII	691560	+
DHH1	0.245277	0.181023	0	31	6192	chrIV	172155	-
SOL4	0.245254	0.416005	0	40	6716	chrVII	985906	+
PEX4	0.245249	0.419974	0	37	6616	chrVII	756954	+
ARO10	0.24495	0.371857	0	37	7431	chrIV	1234242	+
RPA14	0.244927	0.321567	0	24	6367	chrIV	769549	+
PET123	0.244829	0.0846633	0.003	40	6990	chrXV	632172	+
RPL8B	0.244778	0.274377	0	25	7194	chrXII	48598	-
PRM2	0.244732	0.32057	0	43	6065	chrIX	284507	-
APL4	0.244568	0.271891	0	39	7058	chrXVI	626966	-
HPA2	0.244509	0.38797	0	36	6165	chrXVI	923952	-
UGX2	0.243991	0.250184	0	32	6332	chrIV	158730	-
TPK1	0.243916	0.29694	0	26	5736	chrX	111352	-
MTF1	0.243675	0.296327	0	32	5885	chrXIII	724633	+
UGO1	0.243491	0.397638	0	30	5186	chrIV	1401241	-
TKL1	0.243445	0.0937016	0.001	31	5906	chrXVI	694947	-
YKU80	0.24341	0.0621611	0.031	44	6427	chrXIII	480182	-
SIF2	0.24325	0.316927	0	31	5933	chrII	447598	+
IRC4	0.243239	0.302668	0	53	5745	chrIV	1517718	-
SPO74	0.243154	0.100036	0.001	33	6808	chrVII	185408	-
zz-YGL081W	0.243074	0.19115	0	35	7313	chrVII	357324	+
PRP6	0.242893	0.176794	0	39	6779	chrII	347254	-
PRC1	0.242638	0.170518	0	33	6134	chrXIII	861907	+
ABM1	0.242595	0.131845	0	30	6999	chrX	628924	+
SHY1	0.242305	0.291391	0	23	5381	chrVII	717339	+
HXT10	0.242065	0.370977	0	46	6163	chrVI	112217	+
ERG7	0.241877	0.369067	0	32	7121	chrVIII	239065	+
NTC20	0.241853	0.250248	0	41	7545	chrII	604130	-
ADE1	0.241807	0.162978	0	39	6973	chrI	169307	+
TFB2	0.241751	0.373775	0	37	6106	chrXVI	320754	-
YAH1	0.241635	0.382892	0	28	6245	chrXVI	73865	-
PHO13	0.241402	0.436371	0	37	6310	chrIV	32315	+
zz-YLR125W	0.241282	0.141116	0	34	6359	chrXII	393422	+
HMO1	0.241126	0.241614	0	28	6705	chrIV	812185	+
ALD4	0.240909	0.412848	0	50	6135	chrXV	1039759	+
RPL40B	0.24086	0.421701	0	37	6193	chrXI	618730	-
SKI3	0.24082	0.281861	0	33	5891	chrXVI	912673	+
BET3	0.240673	0.1952	0	40	5950	chrXI	570910	-
CDC55	0.240353	0.270738	0	41	6420	chrVII	147900	-
zz-YLR046C	0.240168	0.339559	0	33	5146	chrXII	241638	-
DBP5	0.240094	0.201272	0	38	7283	chrXV	415895	-
AIM10	0.240053	0.142447	0	27	5537	chrV	330558	+
UTP13	0.239864	0.228184	0	34	6076	chrXII	581738	-
MNS1	0.239607	0.430864	0	36	7198	chrX	667378	+
zz-YDL022C-A	0.239478	0.137037	0	32	5913	chrIV	410035	-
ZRG8	0.239373	0.394007	0	36	6776	chrV	221486	-
RRP43	0.239243	0.190775	0	37	6839	chrIII	192993	-
CWC21	0.239187	0.214238	0	38	6695	chrIV	1420977	-
TIM44	0.238709	0.265278	0	34	6787	chrIX	311090	+
KEL1	0.238516	0.289786	0	33	5971	chrVIII	417245	-
AUS1	0.238155	0.226276	0	44	6251	chrXV	349620	+
RPL21B	0.238095	0.312529	0	34	6663	chrXVI	406629	+
GIS4	0.238028	0.357122	0	23	6708	chrXIII	258536	-
TRM8	0.237974	0.142588	0	42	6744	chrIV	99568	+
RPL18A	0.237831	0.162282	0	34	5619	chrXV	94379	-
NAR1	0.237797	-0.000428114	0.988	38	6551	chrXIV	199967	-
ERG11	0.237652	0.481492	0	36	6640	chrVIII	121844	-
BMS1	0.237565	0.205894	0	37	6764	chrXVI	143160	-
EBS1	0.237504	0.216533	0	37	6260	chrIV	861763	+
URE2	0.237408	0.269112	0	23	6584	chrXIV	220366	-
RPN1	0.237406	0.354002	0	43	7059	chrVIII	164718	-
ATG41	0.237334	0.353513	0	30	6226	chrXVI	74818	-
HBN1	0.237321	0.39049	0	35	6576	chrIII	74054	-
CAF40	0.237206	0.105536	0	33	5689	chrXIV	90214	+
BUD32	0.237009	0.236197	0	36	6726	chrVII	1017728	-
HSP104	0.236994	0.176963	0	28	6741	chrXII	88510	+
SPO23	0.236756	0.0952899	0.001	33	5897	chrII	718439	+
IOC4	0.23631	0.27019	0	36	7025	chrXIII	355407	+
BUB2	0.236308	0.414398	0	30	5733	chrXIII	386986	-
GGA1	0.236244	0.378709	0	36	6047	chrIV	1190066	+
ECM10	0.236143	0.294085	0	41	5907	chrV	94246	+
WBP1	0.23611	0.285863	0	35	6553	chrV	149996	-
SNU71	0.235752	0.213546	0	30	6165	chrVII	514570	+
UPS3	0.235515	0.135184	0	26	6198	chrIV	832536	-
ERP6	0.235328	0.237757	0	34	6465	chrVII	494500	+
SPR2	0.235205	0.266237	0	38	6383	chrXV	746408	-
TRX1	0.235177	0.264781	0	37	4536	chrXII	231994	-
PCS60	0.235124	0.256118	0	42	5583	chrII	668356	-
SHR5	0.234966	0.368335	0	27	5117	chrXV	109178	+
XRN1	0.234964	0.30495	0	32	5843	chrVII	180411	-
NOG2	0.23493	0.297022	0	31	6077	chrXIV	723121	-
DFM1	0.234761	0.227397	0	34	5795	chrIV	1294384	-
DAK1	0.234389	0.140527	0	42	5635	chrXIII	133452	+
ATP2	0.234105	0.0129511	0.654	40	6655	chrX	647553	+
HST4	0.23351	0.405023	0	33	6658	chrIV	842352	+
DAL4	0.233306	0.301701	0	43	6710	chrIX	409994	+
DIP5	0.233273	0.290482	0	29	6195	chrXVI	40913	+
PKC1	0.233249	0.314434	0	41	6368	chrII	17900	-
ARG5,6	0.232689	0.233913	0	31	6323	chrV	295492	+
PEX7	0.232286	0.41816	0	24	7483	chrIV	741735	-
CDC7	0.232125	0.166079	0	32	6597	chrIV	424151	+
TAH11	0.232122	0.144416	0	36	6194	chrX	522032	+
MHP1	0.232084	0.300111	0	38	6027	chrX	361147	+
AAD10	0.232063	0.190427	0	45	5740	chrX	727380	+
SOF1	0.23145	0.316004	0	40	5577	chrXII	127564	+
RPS21B	0.231428	0.166028	0	25	5980	chrX	157229	-
RPL13A	0.231408	0.267838	0	36	6195	chrIV	308430	+
RPB10	0.231275	0.0986846	0.001	30	6758	chrXV	738353	+
UBX7	0.231116	0.238366	0	39	6140	chrII	749333	-
FCP1	0.231115	0.382238	0	34	6211	chrXIII	820201	+
zz-YLR257W	0.230997	0.234925	0	34	5784	chrXII	658710	+
RXT2	0.230912	0.254289	0	31	6339	chrII	435688	-
COS7	0.230696	0.429856	0	61	5355	chrIV	1855	+
MGR1	0.23044	0.257262	0	35	6721	chrIII	48374	-
ERG25	0.230323	0.526802	0	26	5836	chrVII	610501	+
MCP2	0.230172	0.479011	0	42	6108	chrXII	642586	+
CSM2	0.230139	0.307733	0	24	6296	chrIX	100468	-
GPN3	0.229976	0.0182806	0.527	41	5955	chrXII	624186	+
DOC1	0.229911	0.574254	0	35	6763	chrVII	48656	+
CUB1	0.229795	0.173328	0	37	6129	chrXVI	49264	+
KRE5	0.22977	0.373848	0	24	6432	chrXV	949782	+
SUI1	0.229767	-0.0310406	0.282	39	6785	chrXIV	187482	-
URA4	0.22976	0.0761899	0.008	27	6267	chrXII	963790	+
OSH3	0.22974	0.376972	0	32	7367	chrVIII	242534	+
YPT31	0.228737	0.102873	0	36	6821	chrV	214736	-
IRC22	0.228719	0.195822	0	34	6604	chrV	150962	-
ORC1	0.228634	0.0948304	0.001	32	7309	chrXIII	142178	+
MSM1	0.228579	0.102939	0	33	4969	chrVII	842528	-
zz-YOR365C	0.228562	0.0983529	0.001	35	6848	chrXV	1025586	-
MTQ1	0.228412	0.311303	0	34	7187	chrXIV	507657	+
OSH7	0.228357	0.186258	0	43	6830	chrVIII	106060	+
LST8	0.228337	0.202224	0	48	7351	chrXIV	620080	+
zz-YKL183C-A	0.228307	0.138082	0	38	5859	chrXI	98626	-
NOT5	0.228271	0.302628	0	31	6345	chrXVI	690043	+
LSC1	0.228063	0.409153	0	31	6634	chrXV	592885	+
IMP2	0.227815	0.23935	0	29	5813	chrIX	54983	-
PUS6	0.227813	0.131716	0	37	6353	chrVII	835871	-
GSC2	0.22735	0.28269	0	45	7111	chrVII	548056	+
HAS1	0.227259	0.165903	0	34	6149	chrXIII	851569	-
RAX1	0.227203	0.360651	0	25	7161	chrXV	880982	+
NOP12	0.227021	0.217478	0	37	7256	chrXV	252645	-
SYF1	0.226919	0.315346	0	30	5440	chrIV	1298407	+
VPS24	0.226374	0.169591	0	18	7524	chrXI	360067	+
ECM2	0.226126	0.187568	0	31	7705	chrII	369689	-
zz-YBR063C	0.226126	0.187568	0	31	7705	chrII	369689	-
LNP1	0.226122	0.361414	0	44	5795	chrVIII	486863	+
DSE3	0.225352	0.107831	0	33	5933	chrXV	818708	+
FAA1	0.225307	0.162826	0	31	6057	chrXV	909262	+
KIP1	0.225256	0.313142	0	39	7491	chrII	101914	+
FLC2	0.225255	0.188317	0	32	6702	chrI	45810	+
GDA1	0.225171	0.132118	0	50	5790	chrV	73672	+
NVJ2	0.224744	0.238246	0	28	5679	chrXVI	718447	-
ARO1	0.224709	0.0489556	0.09	29	7220	chrIV	704447	+
zz-YGR018C	0.224483	0.216714	0	32	6899	chrVII	524674	-
MEI4	0.224481	0.0770133	0.008	32	6060	chrV	239382	-
PAU5	0.224445	0.0884963	0.002	37	5993	chrVI	99562	-
PRK1	0.224415	0.213263	0	38	7104	chrIX	183647	+
TCO89	0.224307	0.165259	0	35	6477	chrXVI	205235	+
zz-YFR035C	0.224208	0.364081	0	38	6006	chrVI	226435	-
RAS2	0.224191	0.183792	0	30	6403	chrXIV	440790	-
MSH1	0.224152	-0.134494	0	34	7003	chrVIII	349586	+
SSY5	0.223973	0.31993	0	40	6286	chrX	128946	-
EDE1	0.223964	0.227545	0	39	6833	chrII	132165	-
MDM10	0.223868	0.152839	0	37	5769	chrI	135652	-
ECM29	0.223743	0.567722	0	35	6903	chrVIII	40103	+
QDR2	0.223652	0.128494	0	46	6579	chrIX	132220	+
CTF13	0.223543	0.264951	0	30	5973	chrXIII	455831	+
zz-YLR108C	0.22346	0.102672	0	37	6478	chrXII	368171	-
HXT5	0.223323	0.1484	0	31	6009	chrVIII	296809	-
CIS3	0.223237	0.25143	0	39	5394	chrX	123039	-
KGD1	0.223211	0.162385	0	36	5940	chrIX	122431	+
zz-YNL019C	0.223158	-0.0366221	0.205	40	5589	chrXIV	599294	-
MNN4	0.22252	0.349756	0	41	7537	chrXI	67668	-
MCY1	0.222353	0.260074	0	26	6757	chrVII	513191	+
DOA1	0.222326	0.382501	0	45	7195	chrXI	34086	-
MAK16	0.22231	0.42222	0	38	6082	chrI	101136	-
TUS1	0.221936	0.410294	0	26	6351	chrXII	982745	+
UMP1	0.221904	0.37051	0	37	8694	chrII	582148	-
AIM41	0.221861	0.430106	0	35	6381	chrXV	747251	-
MAL31	0.221716	0.230249	0	58	6473	chrII	804856	-
HUB1	0.221528	0.321293	0	36	6787	chrXIV	687455	-
ECI1	0.221491	0.0954664	0.001	31	6721	chrXII	707090	-
VAB2	0.221409	0.0371365	0.198	42	5742	chrV	146743	-
PTI1	0.22135	0.0273355	0.344	32	5439	chrVII	800408	+
RRP12	0.221344	0.140045	0	31	5905	chrXVI	529661	+
TRK2	0.2213	0.517202	0	24	7503	chrXI	526903	+
SLH1	0.221167	0.216014	0	30	6471	chrVII	1031800	+
NUP100	0.221154	0.361992	0	41	6470	chrXI	310160	+
SPC34	0.220918	0.189278	0	34	6463	chrXI	511761	-
SPC2	0.220768	0.286958	0	36	6218	chrXIII	164806	+
zz-YPL152W-A	0.220748	0.359058	0	35	6356	chrXVI	264586	+
YAF9	0.220511	0.0672526	0.02	36	6906	chrXIV	420093	+
FYV8	0.220486	-0.00210206	0.942	37	6171	chrVII	892193	-
ACM1	0.220445	0.270869	0	32	6524	chrXVI	38193	+
COG8	0.220082	0.0635352	0.028	46	6940	chrXIII	131639	-
MDL1	0.220041	0.182457	0	38	7196	chrXII	528264	+
NIP7	0.220018	0.222224	0	29	6225	chrXVI	153491	+
DPL1	0.219847	0.436701	0	31	6142	chrIV	1052241	-
GYL1	0.219821	0.486822	0	39	5920	chrXIII	647095	+
EAF6	0.219645	0.311264	0	35	6683	chrX	582337	-
zz-YCR024C-B	0.219522	0.372829	0	28	6238	chrIII	163207	-
IVY1	0.219482	0.117465	0	27	6149	chrIV	924736	+
IRC25	0.219417	0.319712	0	48	6344	chrXII	183647	+
OTU2	0.219385	0.218486	0	45	7235	chrVIII	78336	-
SEC23	0.219379	0.151265	0	41	5672	chrXVI	899673	-
LEU9	0.21936	0.19027	0	28	6014	chrXV	522977	+
SKG6	0.219236	0.0974606	0.001	32	7022	chrVIII	396770	-
RPT3	0.218923	0.31499	0	22	7091	chrIV	1261634	+
CDA2	0.218911	0.235836	0	37	5776	chrXII	747882	+
ADH6	0.218818	0.139434	0	31	5655	chrXIII	912204	-
PAM1	0.218774	-0.0366168	0.205	27	6554	chrIV	960344	+
LGE1	0.218686	0.141034	0	28	6279	chrXVI	454934	-
zz-YLR146W-A	0.218551	0.166519	0	35	6697	chrXII	433925	+
HOP1	0.218306	0.204127	0	35	6336	chrIX	226529	+
zz-YMR181C	0.218097	0.0842032	0.003	41	6173	chrXIII	624238	-
LDS2	0.218066	0.241933	0	32	6414	chrXV	242722	-
NYV1	0.218004	0.332333	0	26	6212	chrXII	327449	-
zz-YHR007C-A	0.217862	0.225175	0	26	6235	chrVIII	123623	-
SOD2	0.217862	0.225175	0	26	6235	chrVIII	123623	-
INP51	0.217778	0.213708	0	47	6216	chrIX	353614	-
MGE1	0.217032	0.235974	0	39	5931	chrXV	774491	+
ARR2	0.217026	0.0737004	0.011	51	6643	chrXVI	941208	-
zz-YMR230W-A	0.217003	0.286247	0	38	7021	chrXIII	733288	+
zz-YPR148C	0.21694	0.058488	0.043	40	6598	chrXVI	828113	-
MRH4	0.216651	0.0849107	0.003	30	6922	chrVII	383170	-
BXI1	0.21639	0.391926	0	37	6308	chrXIV	59778	-
ISC1	0.216378	0.272175	0	34	5848	chrV	192899	+
HHF2	0.216306	0.39085	0	36	6579	chrXIV	576770	+
SDH5	0.216044	0.487201	0	38	7745	chrXV	196571	+
EFT1	0.215923	0.218804	0	33	6306	chrXV	575079	+
MIG3	0.215863	0.23063	0	34	6928	chrV	211973	-
CHS5	0.215823	0.0779966	0.007	39	6158	chrXII	787677	+
SOL1	0.215755	0.312266	0	45	6387	chrXIV	690246	+
CLN2	0.215688	0.191115	0	32	5849	chrXVI	66988	-
PEX1	0.215524	0.238345	0	38	7382	chrXI	73866	-
ATE1	0.214786	0.0160086	0.579	35	7540	chrVII	459887	+
MET3	0.21467	0.109682	0	29	6063	chrX	456006	+
COX8	0.214491	0.160953	0	35	6968	chrXII	909983	-
SGT2	0.214356	0.188042	0	39	6120	chrXV	339969	-
BAR1	0.214352	0.195139	0	34	5795	chrIX	322244	+
HEM4	0.214345	0.186279	0	32	6551	chrXV	842850	+
GDT1	0.214325	0.154109	0	41	7503	chrII	602556	+
IMD2	0.214258	0.0520195	0.072	63	6448	chrVIII	554273	+
RPN7	0.214128	0.269312	0	31	7479	chrXVI	742400	+
RPL22A	0.214128	0.110549	0	31	5757	chrXII	263223	+
ATG3	0.214028	0.441812	0	42	6734	chrXIV	640134	-
CNN1	0.21365	0.106738	0	33	6029	chrVI	244334	-
PHO3	0.213642	0.320677	0	28	6366	chrII	429182	-
JIP4	0.213311	0.312635	0	38	6289	chrIV	1410104	-
SME1	0.213144	0.176964	0	40	6872	chrXV	633570	-
RTA1	0.212833	0.335625	0	33	6284	chrVII	919442	-
REH1	0.212822	0.0974593	0.001	42	6603	chrXII	897702	-
EMP70	0.212711	0.321061	0	35	6820	chrXII	296169	-
ISW2	0.212487	0.10222	0	34	6589	chrXV	884419	+
RRN5	0.212248	0.332041	0	35	6642	chrXII	423721	+
GDS1	0.21219	0.135105	0	34	7365	chrXV	1004654	+
RPB4	0.211963	0.222966	0	27	6166	chrX	150879	+
SPC105	0.211739	0.445564	0	30	7239	chrVII	334880	+
PRP31	0.211665	0.282827	0	30	5425	chrVII	666320	+
MRE11	0.211506	0.501923	0	41	6499	chrXIII	720664	-
RME1	0.211505	0.409674	0	34	6624	chrVII	584023	-
MIH1	0.211336	0.0991562	0.001	29	6780	chrXIII	343506	-
CLF1	0.211265	0.250374	0	32	7502	chrXII	384508	-
zz-YKR070W	0.211261	0.331649	0	40	5504	chrXI	573618	+
PRE2	0.211151	0.425081	0	35	6886	chrXVI	732329	+
SKO1	0.211034	0.163624	0	50	6906	chrXIV	321672	-
NCB2	0.211004	0.27802	0	29	6877	chrIV	1266854	-
CYB2	0.210958	0.48749	0	35	6104	chrXIII	167246	-
RSR1	0.21094	0.107345	0	36	5987	chrVII	795594	-
KAP95	0.210922	0.172629	0	40	6787	chrXII	826509	-
MRPL6	0.210869	0.205289	0	26	7400	chrVIII	393258	-
HTA1	0.210767	0.154931	0	31	4892	chrIV	915443	+
RPS6B	0.210738	0.150271	0	43	7118	chrII	592754	-
MRD1	0.210635	0.00217341	0.94	29	6590	chrXVI	751917	-
FOL1	0.210391	0.050811	0.078	44	5886	chrXIV	164612	+
EMC6	0.210045	0.426178	0	37	6383	chrXII	121344	+
MPC1	0.210018	0.360408	0	34	6664	chrVII	358557	+
SUT2	0.20997	0.0659495	0.022	38	6172	chrXVI	576445	+
HPA3	0.20997	0.249216	0	38	5622	chrV	26170	+
CSR2	0.209856	0.140672	0	39	7424	chrXVI	627898	+
RRT6	0.209807	0.00267515	0.926	26	6197	chrVII	229637	-
NAB2	0.209677	0.215027	0	33	5310	chrVII	280505	-
MEU1	0.209585	0.124611	0	43	6944	chrXII	177658	+
UBP9	0.209395	0.0680227	0.018	35	7655	chrV	355490	+
zz-YNL234W	0.209196	0.124355	0	30	6401	chrXIV	210211	+
UBP16	0.208947	0.142957	0	27	6957	chrXVI	418397	+
PAM18	0.208938	0.341146	0	37	5523	chrXII	166127	-
SCD6	0.208836	0.388332	0	34	7773	chrXVI	792702	+
HUA2	0.208648	0.331653	0	27	7626	chrXV	848478	+
RRT7	0.208598	0.142051	0	25	7143	chrXII	80688	-
NCA3	0.20848	0.405666	0	25	6388	chrX	195066	-
ALA1	0.208238	0.0966709	0.001	26	6938	chrXV	949167	-
HAM1	0.20781	0.345243	0	39	6294	chrX	569390	-
BLI1	0.207655	0.33932	0	34	5951	chrXI	325842	+
EBP2	0.207595	0.277388	0	32	5184	chrXI	125787	+
MET13	0.207471	0.352288	0	38	7531	chrVII	272509	+
TFC3	0.207396	0.0811294	0.005	35	6792	chrI	151155	-
CWC22	0.207392	0.272235	0	46	7368	chrVII	1046755	+
RPS19A	0.207379	0.369507	0	36	5537	chrXV	92843	-
SMC1	0.207276	0.25777	0	38	6860	chrVI	119427	+
TIM50	0.207244	0.206704	0	25	6745	chrXVI	429875	+
CAK1	0.207146	0.117272	0	54	6324	chrVI	79155	-
PAU11	0.20705	0.10319	0	50	5806	chrVII	6710	-
ACF2	0.207037	0.376487	0	44	7272	chrXII	431959	-
TRF5	0.206988	0.329628	0	47	5767	chrXIV	66484	+
AQY2	0.206987	0.285367	0	45	6086	chrXII	36426	-
COP1	0.206905	0.0875944	0.002	32	6494	chrIV	198411	-
THI73	0.206635	0.124469	0	40	5421	chrXII	159814	-
TMA46	0.20662	0.209667	0	38	7066	chrXV	493144	+
zz-YGR273C	0.206526	0.408034	0	36	7301	chrVII	1039270	-
NCE102	0.206456	0.139238	0	42	6212	chrXVI	829750	+
HSK3	0.206308	0.262012	0	36	6815	chrXI	184988	-
SLX4	0.206271	0.177357	0	35	6389	chrXII	413273	+
DSF1	0.206189	0.128321	0	41	5202	chrV	19492	+
RPL24B	0.206174	0.0766905	0.008	37	6226	chrVII	788149	-
TGL1	0.206095	0.215583	0	35	6579	chrXI	180574	+
RIM13	0.206094	0.362043	0	27	6453	chrXIII	568209	-
SUV3	0.205989	0.221054	0	42	6812	chrXVI	495518	+
CSM1	0.205945	0.0731496	0.011	27	5879	chrIII	263413	+
zz-YOR389W	0.205859	0.191551	0	50	5894	chrXV	1074226	+
SWD3	0.205737	0.385489	0	38	8762	chrII	582433	+
ESL2	0.205609	0.275455	0	33	6395	chrXI	626592	+
AIM17	0.20548	0.52006	0	36	6720	chrVIII	65955	-
zz-YOR385W	0.205445	0.222637	0	29	6611	chrXV	1065048	+
ESF1	0.205273	0.206011	0	38	6365	chrIV	1206386	-
VMA22	0.205238	0.272003	0	29	6891	chrVIII	220779	+
FSH2	0.204956	0.275649	0	38	6644	chrXIII	716275	-
VMR1	0.20486	0.426229	0	41	6277	chrVIII	32751	-
RPN4	0.20478	0.28688	0	38	6724	chrIV	416902	-
SIN3	0.204586	0.107765	0	36	6087	chrXV	316767	+
TIF1	0.204446	0.0956389	0.001	43	6237	chrXI	554982	+
OPY1	0.204403	0.131409	0	35	6106	chrII	495318	-
VTS1	0.204205	0.204536	0	39	7252	chrXV	1011107	+
CAN1	0.204105	0.0563687	0.051	36	5861	chrV	33653	-
ALG12	0.20402	0.36547	0	32	5387	chrXIV	678783	+
SED4	0.203585	0.0603319	0.037	39	7413	chrIII	236387	-
zz-YGR066C	0.203544	0.258047	0	36	6230	chrVII	621905	-
GIT1	0.203245	0.0580284	0.044	39	6921	chrIII	298828	-
FRA1	0.203065	0.167629	0	25	7165	chrXII	81360	+
RPL13B	0.203062	0.194674	0	32	6004	chrXIII	551164	-
MAN2	0.202925	0.25222	0	44	6325	chrXIV	776412	-
zz-YDR029W	0.202717	-0.0577948	0.045	35	6288	chrIV	500997	+
UBC1	0.202298	0.286403	0	32	6919	chrIV	816808	+
HMF1	0.202255	0.31396	0	37	6700	chrV	271124	-
ATP16	0.202237	0.135577	0	37	7011	chrIV	443014	+
GEA2	0.202209	0.453918	0	35	5630	chrV	111368	+
VPS74	0.201979	0.0902609	0.002	33	6415	chrIV	1222389	-
RAD17	0.201965	0.171166	0	38	6307	chrXV	1026863	+
JAC1	0.201571	0.0800767	0.005	39	7356	chrVII	459641	-
PHD1	0.20153	0.308899	0	16	7092	chrXI	356474	+
CAF16	0.201513	0.169399	0	46	6231	chrVI	80187	-
NUP82	0.201287	0.239507	0	45	5909	chrX	320024	+
UBC8	0.201131	0.249136	0	27	6035	chrV	131702	+
SUN4	0.200958	0.0940246	0.001	35	6700	chrXIV	500935	+
zz-YGL204C	0.200874	0.250857	0	34	6619	chrVII	112024	-
SPC19	0.200866	0.223481	0	36	6005	chrIV	856354	+
POP2	0.200852	0.280558	0	26	6449	chrXIV	720713	-
SWD2	0.200825	0.0807453	0.005	35	6539	chrXI	404120	+
SLG1	0.200598	0.206687	0	45	6019	chrXV	342606	-
GLN1	0.200504	0.045269	0.117	24	7031	chrXVI	641778	+
KAR4	0.200264	-0.0305677	0.29	34	5953	chrIII	27963	+
MPH1	0.200063	0.0388884	0.178	46	6126	chrIX	360669	-
RPC82	0.200038	0.23984	0	44	5883	chrXVI	919011	-
YIF1	0.199929	-0.0118324	0.682	45	6706	chrXIV	147947	-
SAP30	0.199819	0.330092	0	23	7423	chrXIII	794937	+
ERI1	0.199518	0.265179	0	36	7739	chrXVI	366736	-
COX13	0.199475	0.198491	0	35	6306	chrVII	144740	+
TYE7	0.199471	0.319007	0	35	5746	chrXV	978203	-
zz-YEL025C	0.199287	0.198305	0	30	6475	chrV	106884	-
COI1	0.199263	0.187692	0	35	7318	chrIV	1239143	-
GSP2	0.199093	0.329804	0	29	5575	chrXV	682176	-
MNN1	0.198732	0.276733	0	37	6396	chrV	153612	+
MYO1	0.19866	-0.0104466	0.718	41	6433	chrVIII	151627	+
GPI13	0.198652	0.198898	0	25	6765	chrXII	80215	-
BDS1	0.198634	0.221046	0	53	6380	chrXV	5905	+
PTM1	0.198333	0.282446	0	21	7288	chrXI	362540	+
HSP10	0.198303	0.119256	0	40	6394	chrXV	370828	-
NUP42	0.19823	0.339552	0	34	6627	chrIV	844877	-
KRE9	0.198116	0.195324	0	30	6686	chrX	95017	+
MSA2	0.198078	0.189591	0	31	5219	chrXI	583612	+
SAG1	0.197909	0.0908481	0.002	30	6496	chrX	445620	-
MAP2	0.197814	0.186609	0	27	6194	chrII	48591	-
URB1	0.197776	0.286436	0	34	5859	chrXI	416903	-
STE13	0.19769	0.205384	0	37	7151	chrXV	755039	-
PEX17	0.197633	0.331288	0	40	5315	chrXIV	245641	+
GMC1	0.197505	0.187632	0	47	6534	chrIV	1461546	-
NAT4	0.197053	0.460361	0	35	6032	chrXIII	407822	+
VPS45	0.196875	0.107237	0	22	7396	chrVII	330627	-
NTH1	0.196644	0.368274	0	34	5474	chrIV	452709	-
SPS19	0.196631	0.0700325	0.015	26	6457	chrXIV	259569	+
GAA1	0.196591	0.233126	0	35	6697	chrXII	316117	+
LAM5	0.196529	0.263214	0	35	5330	chrVI	47722	-
RPS7B	0.196399	0.218434	0	24	5958	chrXIV	444278	-
MRL1	0.196378	0.221546	0	35	6441	chrXVI	698818	+
SEC21	0.195903	0.0932373	0.001	32	5969	chrXIV	91842	+
PAU10	0.195894	0.118342	0	54	5448	chrIV	1523283	+
ZRT2	0.195693	0.274212	0	41	6499	chrXII	404179	-
REX2	0.195678	0.157793	0	26	5423	chrXII	260492	-
DSN1	0.19566	0.160534	0	38	6454	chrIX	375420	+
ETP1	0.195542	0.195902	0	50	6626	chrVIII	83719	-
TMA20	0.195485	0.187663	0	30	6062	chrV	166845	-
FRE4	0.195484	0.0237903	0.41	38	6362	chrXIV	739892	+
GAL4	0.195407	0.140127	0	38	5978	chrXVI	82322	-
SAT4	0.195158	0.415507	0	39	7328	chrIII	128057	+
SSO2	0.195122	0.191265	0	37	5676	chrXIII	627836	-
ESF2	0.194795	0.0637057	0.027	29	5345	chrXIV	724294	-
KIN2	0.19466	-0.0141772	0.624	36	6674	chrXII	332428	+
RGR1	0.194609	0.0629753	0.029	29	5438	chrXII	278593	-
zz-YKL050C	0.194388	0.353385	0	28	6613	chrXI	345787	-
PMP2	0.19434	0.219732	0	29	5806	chrV	122981	-
ROM2	0.194192	0.0964927	0.001	28	5474	chrXII	862536	+
CCS1	0.194063	0.287839	0	28	6641	chrXIII	348232	-
zz-YDR034C-A	0.194024	0.168672	0	41	6262	chrIV	520820	-
CMR2	0.193885	0.28735	0	32	5605	chrXV	502468	-
PMT7	0.193836	0.14262	0	50	6374	chrIV	1075866	+
GAL10	0.193667	0.269728	0	25	6536	chrII	278464	-
GAL7	0.193667	0.269728	0	25	6536	chrII	278464	-
AAT2	0.193637	0.232345	0	35	6030	chrXII	198043	-
RFU1	0.193616	0.246161	0	35	6595	chrXII	281676	-
GMH1	0.193453	0.240317	0	31	5912	chrXI	500034	+
IMP4	0.193438	0.156604	0	45	6733	chrXIV	485593	+
zz-YBL086C	0.193273	0.316341	0	36	6256	chrII	62657	-
PIP2	0.192967	0.248043	0	31	6440	chrXV	1023651	-
SCY1	0.192924	0.269819	0	43	7472	chrVII	353039	+
PAU16	0.192732	-0.000135503	0.996	73	5705	chrXI	2261	-
ECM8	0.192695	-0.0732165	0.011	30	6078	chrII	390132	+
SPO1	0.192694	0.235522	0	38	6330	chrXIV	610336	+
SAM37	0.192491	0.219706	0	25	5898	chrXIII	392487	-
PDC6	0.192323	0.229885	0	15	6719	chrVII	652849	-
zz-YLL054C	0.192227	0.208607	0	45	6055	chrXII	35208	-
EUG1	0.192147	0.297912	0	46	5327	chrIV	1478637	+
zz-YKR041W	0.191893	0.310369	0	27	6367	chrXI	518298	+
FAR8	0.191734	0.303443	0	30	6240	chrXIII	330206	-
APA2	0.191654	0.0335012	0.246	45	6683	chrIV	1497940	-
zz-YFR057W	0.191386	0.314829	0	65	6186	chrVI	268972	+
THP3	0.191217	0.219904	0	31	6672	chrXVI	656541	-
RKI1	0.191149	0.256572	0	38	6069	chrXV	504427	-
STV1	0.191052	0.323094	0	39	6186	chrXIII	383161	+
CYC1	0.191049	0.129929	0	38	6427	chrX	526414	+
THI4	0.190938	0.0966946	0.001	35	6230	chrVII	780201	+
CLB3	0.190933	0.0710789	0.014	34	5724	chrIV	176669	+
YTA7	0.190725	0.222478	0	41	6543	chrVII	1027304	+
YHP1	0.190665	0.049322	0.088	33	5786	chrIV	1362264	-
SGN1	0.190571	0.142073	0	42	6248	chrIX	357152	-
AXL2	0.190563	0.204935	0	35	7502	chrIX	85297	+
PMT2	0.190342	0.396572	0	35	6849	chrI	108594	-
BRO1	0.190311	0.132728	0	39	6186	chrXVI	394030	+
MTC2	0.190278	0.145492	0	40	5914	chrXI	256764	+
TOG1	0.190203	0.381071	0	39	5885	chrV	559037	-
APL1	0.190182	0.152321	0	32	6478	chrX	445900	+
CPR1	0.190143	0.145817	0	29	6536	chrIV	768966	-
SHE10	0.18989	0.221811	0	31	6438	chrVII	67590	+
RPT1	0.189768	0.161262	0	33	6470	chrXI	174181	+
CFD1	0.189058	0.188245	0	35	5959	chrIX	349116	+
RFM1	0.188869	0.166543	0	34	6549	chrXV	844744	-
[truncated: 3,441 more rows]

## Sheet: Spheroplast_chrom
geneid	spearman_cor	pearson_cor	pval	coverage	variation	chr	tss	strand
PFK2	0.810203	0.778706	0	17	5692	chrXIII	674786	-
DOM34	0.781062	0.763602	0	10	4706	chrXIV	627447	+
IRC3	0.776626	0.644464	0	10	4171	chrIV	1131030	+
ERV29	0.731175	0.65474	0	13	5791	chrVII	1061583	-
CKB2	0.690099	0.609701	0	18	6770	chrXV	405662	+
BRE5	0.684841	0.691568	0	13	4349	chrXIV	719014	-
CCT2	0.680567	0.604537	0	11	5650	chrIX	83336	+
FSH1	0.680483	0.576088	0	10	5117	chrVIII	206413	+
zz-YER034W	0.680251	0.744536	0	18	5939	chrV	221847	+
SUM1	0.675659	0.603747	0	17	5383	chrIV	1084573	-
UGA2	0.672828	0.56433	0	14	5789	chrII	246908	+
BYE1	0.670138	0.59935	0	17	5046	chrXI	434965	-
MGT1	0.664959	0.546111	0	13	5660	chrIV	101042	-
LOS1	0.66385	0.560883	0	11	5176	chrXI	50067	+
CMK1	0.649066	0.67306	0	7	5497	chrVI	173888	-
TVP23	0.646511	0.474628	0	15	5874	chrIV	613998	-
UTP22	0.635379	0.585585	0	15	3980	chrVII	662128	+
DUF1	0.63209	0.750943	0	14	4484	chrXV	158876	-
RER1	0.62885	0.652333	0	15	4465	chrIII	111923	+
RIB1	0.627893	0.554235	0	11	4457	chrII	159665	-
zz-YOR062C	0.62534	0.501397	0	12	4215	chrXV	443685	-
GLN1	0.623974	0.59517	0	9	4867	chrXVI	641778	+
PFK1	0.623519	0.544052	0	17	4398	chrVII	973934	-
PXA1	0.619368	0.642615	0	21	4468	chrXVI	273242	+
PKC1	0.6155	0.602361	0	11	4500	chrII	17900	-
TOS3	0.6141	0.518445	0	9	5143	chrVII	165146	-
zz-YDR210W	0.613402	0.496805	0	13	4016	chrIV	871097	+
TVP18	0.611252	0.719996	0	15	5278	chrXIII	411269	-
ALG12	0.608086	0.639186	0	14	4052	chrXIV	678783	+
SPO12	0.607701	0.511587	0	21	4507	chrVIII	401353	+
RPN11	0.603496	0.572518	0	7	5676	chrVI	153405	+
RNH201	0.599585	0.542267	0	18	5332	chrXIV	490343	+
DPM1	0.599209	0.478356	0	11	4229	chrXVI	900779	+
LYP1	0.597965	0.478667	0	13	5572	chrXIV	138200	+
YPT6	0.596224	0.624354	0	14	4679	chrXII	668913	-
VPS63	0.596224	0.624354	0	14	4679	chrXII	668913	-
SKI7	0.593561	0.557708	0	8	4602	chrXV	471614	-
TIM8	0.592767	0.465737	0	17	4290	chrX	677003	+
SAL1	0.592179	0.68703	0	13	4959	chrXIV	471402	+
TLG2	0.591383	0.693172	0	12	4378	chrXV	292104	-
WSC3	0.590582	0.479451	0	14	4971	chrXV	116059	-
zz-YOR342C	0.589548	0.520571	0	11	6407	chrXV	967717	-
zz-YEL023C	0.589154	0.594346	0	17	5138	chrV	111072	-
SPL2	0.587566	0.633833	0	19	4473	chrVIII	374987	-
RBD2	0.586689	0.689398	0	8	5753	chrXVI	85295	-
TSR1	0.585707	0.438973	0	13	4780	chrIV	341625	+
RPL21B	0.584608	0.688593	0	16	5401	chrXVI	406629	+
zz-YCR043C	0.5845	0.478586	0	15	5618	chrIII	206622	-
OM14	0.584314	0.554208	0	19	5292	chrII	680055	-
UBA4	0.583592	0.602304	0	15	4116	chrVIII	333094	+
SNX3	0.582695	0.502647	0	13	5922	chrXV	1009690	-
SEC14	0.58239	0.644332	0	14	5426	chrXIII	424985	+
RPS9B	0.582308	0.478528	0	11	4962	chrII	604524	+
AIR2	0.579312	0.633911	0	15	6222	chrIV	145500	-
ETR1	0.578226	0.605053	0	17	5725	chrII	294021	-
zz-YBL029C-A	0.578004	0.62093	0	13	5176	chrII	164870	-
RAD54	0.576472	0.543763	0	13	4981	chrVII	196498	-
CMK2	0.575881	0.472951	0	10	4004	chrXV	296176	-
STB2	0.575869	0.595176	0	21	5411	chrXIII	382876	-
SSA1	0.575752	0.577805	0	11	5082	chrI	141570	-
ATG31	0.575502	0.60674	0	19	5565	chrIV	488638	-
RAD16	0.575295	0.524594	0	6	4361	chrII	467224	+
SDS24	0.574899	0.534637	0	16	5522	chrII	651371	+
RPL40A	0.570448	0.592414	0	8	6063	chrIX	68539	+
TFB6	0.570431	0.760933	0	15	5261	chrXV	997131	+
RPD3	0.570043	0.516871	0	13	5316	chrXIV	19289	-
PUN1	0.569821	0.537874	0	12	5237	chrXII	954252	-
PRP42	0.569277	0.431855	0	26	5571	chrIV	933536	+
ATG1	0.568261	0.482321	0	11	4493	chrVII	159506	+
HUL5	0.567078	0.437448	0	11	4778	chrVII	238365	+
GSF2	0.566766	0.680808	0	24	5046	chrXIII	178424	+
SEF1	0.566434	0.599035	0	16	4775	chrII	100108	-
ASI3	0.56507	0.559672	0	14	6026	chrXIV	618232	-
DAP2	0.563265	0.685334	0	10	3919	chrVIII	167424	-
MSB3	0.560715	0.401514	0	11	5425	chrXIV	80636	+
MLC2	0.560592	0.666902	0	7	3685	chrXVI	912436	-
THP3	0.555915	0.510996	0	14	4874	chrXVI	656541	-
NOP13	0.555666	0.508704	0	18	4623	chrXIV	308597	-
FUI1	0.554071	0.424627	0	16	5101	chrII	140322	-
GRE3	0.553173	0.585336	0	11	4784	chrVIII	323327	+
PRP8	0.551337	0.568229	0	13	5343	chrVIII	437006	-
CDC48	0.550165	0.536874	0	10	4860	chrIV	238662	-
SFT1	0.549476	0.532596	0	19	4687	chrXI	430606	-
MF(ALPHA)2	0.54922	0.541782	0	15	4399	chrVII	345015	-
RSE1	0.546807	0.688147	0	23	5053	chrXIII	178130	-
PTC3	0.545866	0.623623	0	10	4388	chrII	113703	+
MUP3	0.545169	0.665069	0	13	5311	chrVIII	26188	+
LSB6	0.544581	0.663656	0	16	5128	chrX	236862	+
FYV6	0.544505	0.458805	0	16	4782	chrXIV	374680	-
SNC2	0.543564	0.386266	0	11	6566	chrXV	931137	-
zz-YLL032C	0.543404	0.604669	0	15	5178	chrXII	76791	-
zz-YOL036W	0.542248	0.534683	0	12	5168	chrXV	256399	+
YCP4	0.541901	0.705077	0	10	4405	chrIII	120493	-
THO2	0.541493	0.525049	0	14	5075	chrXIV	365777	-
zz-YNL140C	0.541493	0.525049	0	14	5075	chrXIV	365777	-
IDH2	0.540878	0.651767	0	13	5602	chrXV	580065	+
RAD9	0.539094	0.536925	0	14	4690	chrIV	903461	-
NAN1	0.538598	0.463668	0	17	4250	chrXVI	310220	+
RAS1	0.537817	0.321639	0	9	3998	chrXV	515168	+
MIF2	0.537256	0.361234	0	16	5297	chrXI	273418	+
CCC1	0.537095	0.513699	0	19	5758	chrXII	576722	+
DDR48	0.536763	0.569805	0	12	4731	chrXIII	608750	+
NBP2	0.534696	0.386523	0	16	4756	chrIV	781182	-
YPS7	0.534089	0.472391	0	12	4239	chrIV	1174227	-
MIG1	0.533649	0.441815	0	12	5187	chrVII	433130	-
AFB1	0.532837	0.638884	0	5	4175	chrXII	229693	-
RPL7A	0.532082	0.478877	0	16	4530	chrVII	365972	-
SLD7	0.531889	0.479117	0	11	4311	chrXV	441148	-
LPL1	0.531889	0.479117	0	11	4311	chrXV	441148	-
MTC6	0.530849	0.629567	0	21	4176	chrVIII	400972	-
SAM4	0.529144	0.562988	0	11	5129	chrXVI	25017	+
CCR4	0.528058	0.549806	0	13	5639	chrI	113343	-
COF1	0.527226	0.412811	0	16	5384	chrXII	40366	-
HST3	0.526529	0.379699	0	13	5165	chrXV	378245	+
PCK1	0.525522	0.676807	0	11	6445	chrXI	630976	+
YUH1	0.525111	0.425753	0	12	4191	chrX	615447	+
zz-YDR034C-A	0.524439	0.507386	0	16	5873	chrIV	520820	-
SCT1	0.524324	0.546094	0	18	3840	chrII	203491	+
PEX30	0.524162	0.40702	0	17	4258	chrXII	779197	+
HGH1	0.523123	0.517419	0	17	4421	chrVII	871405	-
GPN3	0.521909	0.441646	0	19	5471	chrXII	624186	+
FAP7	0.521577	0.407317	0	12	4868	chrIV	164014	-
zz-YPR148C	0.521221	0.556568	0	10	4528	chrXVI	828113	-
FKH1	0.520317	0.375933	0	10	4853	chrIX	102269	-
FHL1	0.518931	0.581794	0	13	4663	chrXVI	736664	-
CUS2	0.518727	0.485161	0	10	5476	chrXIV	95179	+
MDJ1	0.518726	0.51081	0	8	4518	chrVI	106238	-
TCD1	0.517483	0.558689	0	13	4543	chrVIII	111287	-
GUK1	0.515784	0.56908	0	8	4253	chrIV	1366823	-
zz-YBR056W	0.515783	0.710482	0	13	5086	chrII	347850	+
PEX7	0.515317	0.546126	0	18	5568	chrIV	741735	-
CDS1	0.515033	0.566406	0	21	5805	chrII	297767	-
AZR1	0.514696	0.434444	0	14	5447	chrVII	942719	+
PIP2	0.513876	0.517596	0	16	5838	chrXV	1023651	-
HIR2	0.512971	0.475081	0	19	6553	chrXV	405377	-
MSH6	0.511645	0.4157	0	10	4377	chrIV	643874	-
ALR2	0.511606	0.513411	0	11	4609	chrVI	36568	-
FIS1	0.51121	0.729058	0	14	5035	chrIX	241782	-
MRI1	0.511078	0.326581	0	8	5571	chrXVI	767766	+
BIO5	0.510983	0.536188	0	16	4803	chrXIV	734210	-
NKP1	0.510729	0.402303	0	16	5431	chrIV	1240615	-
MOT3	0.510652	0.286342	0	16	4816	chrXIII	408962	+
TAF2	0.510378	0.45148	0	14	5152	chrIII	205376	-
zz-YBR238C	0.510098	0.455992	0	15	5549	chrII	697361	-
HSV2	0.509286	0.533685	0	15	5315	chrVII	942218	-
INP51	0.508516	0.394638	0	10	4537	chrIX	353614	-
MUD2	0.508215	0.511698	0	10	4511	chrXI	296158	-
POB3	0.506896	0.473003	0	14	5370	chrXIII	135497	+
YPT10	0.506404	0.52612	0	13	4833	chrII	738314	-
SIS2	0.506152	0.535193	0	13	5730	chrXI	578255	-
RME1	0.506047	0.412388	0	19	4882	chrVII	584023	-
SUI3	0.504419	0.359364	0	14	4686	chrXVI	100508	+
UTP5	0.504324	0.550985	0	17	5306	chrIV	1267476	+
APS3	0.503936	0.70145	0	20	4898	chrX	396571	-
SMP1	0.502287	0.443054	0	14	4841	chrII	595022	-
RSC6	0.502213	0.568196	0	16	4276	chrIII	215021	+
MAG2	0.500996	0.439393	0	18	4633	chrXII	988390	+
SRP101	0.500139	0.485337	0	17	4898	chrIV	1045109	-
LAP3	0.499438	0.379179	0	13	4946	chrXIV	200418	+
MDH3	0.498143	0.56454	0	20	5115	chrIV	316385	-
ATG39	0.49758	0.485386	0	15	4895	chrXII	758978	-
REG1	0.497552	0.380998	0	21	5868	chrIV	501331	-
NTR2	0.497147	0.569514	0	15	4491	chrXI	483154	-
zz-YJL070C	0.496667	0.445617	0	10	4945	chrX	310635	-
MND1	0.49665	0.44034	0	13	4908	chrVII	157234	-
zz-YPL245W	0.496271	0.669387	0	9	5684	chrXVI	85586	+
EXO1	0.496156	0.491744	0	10	5182	chrXV	394614	-
RIB3	0.495606	0.414956	0	10	4966	chrIV	1428983	-
PUF6	0.495154	0.566209	0	11	5367	chrIV	1443381	-
STE20	0.4948	0.371849	0	11	4592	chrVIII	98019	-
GNP1	0.494477	0.512317	0	8	6866	chrIV	1468376	-
URA6	0.492541	0.536526	0	16	4879	chrXI	393354	-
MIN9	0.492541	0.536526	0	16	4879	chrXI	393354	-
RRP46	0.492481	0.558234	0	15	5535	chrVII	676330	-
EGD1	0.492014	0.286094	0	15	4858	chrXVI	481910	-
CDC40	0.492	0.43836	0	10	3119	chrIV	1204180	-
MSN5	0.491311	0.528101	0	11	3640	chrIV	1140851	+
COQ1	0.491085	0.459755	0	14	5302	chrII	242833	+
DPH5	0.490475	0.594202	0	10	5041	chrXII	502127	-
CIK1	0.489989	0.514197	0	13	5179	chrXIII	659511	+
SKO1	0.489452	0.412653	0	18	4219	chrXIV	321672	-
PGI1	0.489412	0.462002	0	11	5275	chrII	613889	-
ASH1	0.488986	0.395296	0	11	4604	chrXI	94183	+
SUB1	0.488652	0.331109	0	14	5020	chrXIII	349668	-
zz-YBR085C-A	0.488644	0.543317	0	10	6562	chrII	419209	-
SEC10	0.488309	0.444041	0	13	4416	chrXII	498025	-
FLO10	0.487948	0.434811	0	11	5545	chrXI	643007	+
RPS23B	0.487941	0.38641	0	9	4351	chrXVI	794980	+
ATP17	0.487243	0.393974	0	10	4699	chrIV	1228560	+
zz-YLR046C	0.487189	0.642482	0	10	6043	chrXII	241638	-
LUG1	0.4862	0.38538	0	17	5031	chrXII	830971	+
ARC19	0.485542	0.635413	0	15	4260	chrXI	417998	-
RPL11B	0.485512	0.418711	0	12	5001	chrVII	648904	-
PDR12	0.485332	0.42866	0	14	5173	chrXVI	450698	-
zz-YKL106C-A	0.484458	0.518185	0	10	5593	chrXI	237224	-
PCT1	0.482169	0.452868	0	24	4611	chrVII	904745	-
GLD1	0.482078	0.283565	0	9	4465	chrXVI	744516	+
GSM1	0.481379	0.452212	0	15	5117	chrX	231054	-
CTF3	0.48137	0.438788	0	17	5123	chrXII	879745	+
FUR1	0.481351	0.513487	0	18	6549	chrVIII	362068	+
RHO4	0.480191	0.678958	0	11	5106	chrXI	548208	+
TOD6	0.479838	0.470477	0	10	5080	chrII	117473	+
MRP51	0.479066	0.399546	0	19	3851	chrXVI	326597	+
NDT80	0.478761	0.553567	0	14	5996	chrVIII	357743	+
RSC4	0.478741	0.467219	0	12	5539	chrXI	452233	+
SWP1	0.477825	0.349271	0	17	4770	chrXIII	560985	+
zz-YGL204C	0.477477	0.502725	0	14	4749	chrVII	112024	-
RAD6	0.477335	0.420087	0	14	5393	chrVII	393981	+
SEC12	0.477318	0.386254	0	17	4361	chrXIV	674664	-
QCR6	0.477074	0.506128	0	8	5108	chrVI	224804	-
ERV25	0.476856	0.462029	0	9	3549	chrXIII	246112	+
MDV1	0.476805	0.504003	0	23	5925	chrX	205328	+
RDS3	0.476158	0.652097	0	16	4579	chrXVI	720661	+
CRD1	0.475965	0.509912	0	13	5658	chrIV	202575	-
THP2	0.474918	0.309745	0	14	5730	chrVIII	439337	+
SET2	0.474291	0.415992	0	7	4912	chrX	104472	-
DPB3	0.473635	0.518952	0	8	4294	chrII	760308	+
IZH3	0.473187	0.511893	0	13	4514	chrXII	187255	-
zz-YGL088W	0.473045	0.523964	0	13	4153	chrVII	346021	+
UTP21	0.472359	0.395858	0	13	5119	chrXII	937229	-
SGT2	0.47217	0.605423	0	11	5107	chrXV	339969	-
RPL28	0.47099	0.547697	0	14	5130	chrVII	310989	+
YAT2	0.47037	0.40848	0	16	5344	chrV	202177	+
TYS1	0.470331	0.285327	0	15	5498	chrVII	867492	-
MRX14	0.469371	0.45863	0	10	5686	chrIV	682183	+
zz-YEL068C	0.469311	0.44107	0	15	5514	chrV	25934	-
GEP7	0.469061	0.53043	0	12	5751	chrVII	395771	-
RPF1	0.469058	0.334438	0	19	4958	chrVIII	281506	+
BUB1	0.468456	0.592665	0	18	5122	chrVII	875112	-
VID28	0.467114	0.438149	0	12	3995	chrIX	320994	-
LEU5	0.466698	0.371147	0	13	5395	chrVIII	108705	+
PUS9	0.466416	0.592842	0	16	5061	chrIV	388827	-
GDH2	0.465969	0.496299	0	10	5179	chrIV	74086	-
SSF1	0.465965	0.582676	0	17	4634	chrVIII	229351	+
FRE8	0.465352	0.303177	0	10	5770	chrXII	241473	-
WTM2	0.465352	0.440959	0	13	5473	chrXV	768372	+
TYR1	0.463958	0.530018	0	17	5854	chrII	571197	-
CNE1	0.463944	0.562629	0	19	4079	chrI	37447	+
RIA1	0.463633	0.450789	0	15	4527	chrXIV	330089	-
zz-YPL162C	0.463394	0.446463	0	20	4884	chrXVI	244053	-
DAD2	0.463237	0.370772	0	15	7599	chrXI	596815	-
NPC2	0.463126	0.468262	0	20	5648	chrIV	371240	+
PRC1	0.46217	0.361394	0	18	5642	chrXIII	861907	+
SPR6	0.46137	0.410358	0	13	5441	chrV	396208	-
SLX8	0.46137	0.410358	0	13	5441	chrV	396208	-
SAM2	0.460958	0.382627	0	6	5156	chrIV	1454389	-
URK1	0.460251	0.362676	0	15	5364	chrXIV	647392	+
TAH11	0.460077	0.415725	0	15	5024	chrX	522032	+
SAK1	0.459988	0.339116	0	21	5079	chrV	416789	+
FRE3	0.459958	0.418098	0	12	5568	chrXV	1054286	+
DOG2	0.459441	0.487211	0	5	4144	chrVIII	193625	-
NGL2	0.459358	0.426532	0	13	5091	chrXIII	841682	-
HAP4	0.459014	0.530277	0	11	4892	chrXI	231996	+
ACO2	0.458688	0.379371	0	10	5866	chrX	58869	-
TMA17	0.45838	0.616823	0	13	4396	chrIV	264968	-
NDL1	0.458311	0.396248	0	9	4067	chrXII	645025	-
ATP25	0.458038	0.373054	0	18	4919	chrXIII	462645	-
PET127	0.458026	0.340155	0	7	5503	chrXV	361426	+
AFT1	0.457845	0.527354	0	11	4113	chrVII	371600	+
zz-YMR027W	0.45762	0.520174	0	14	4580	chrXIII	325844	+
zz-YDL129W	0.457606	0.47434	0	13	5026	chrIV	230945	+
ERP5	0.457461	0.24871	0	15	4297	chrVIII	332323	+
LRE1	0.457003	0.464104	0	15	5727	chrIII	35619	+
TOP3	0.456431	0.309679	0	22	5165	chrXII	609784	+
PPN1	0.456155	0.411331	0	8	5115	chrIV	1362758	+
GRR1	0.455392	0.555376	0	12	4744	chrX	594553	-
LCB5	0.454711	0.474207	0	19	5051	chrXII	665760	+
MED4	0.454284	0.399524	0	12	4576	chrXV	658669	+
PRP2	0.454258	0.364821	0	15	4833	chrXIV	646910	-
HXT5	0.453952	0.573164	0	7	4443	chrVIII	296809	-
GLE2	0.453208	0.422618	0	13	6182	chrV	374678	-
VPS35	0.453023	0.41866	0	9	6482	chrX	133936	-
TRS85	0.452822	0.586771	0	10	3853	chrIV	671269	+
SEC20	0.452404	0.419914	0	11	5159	chrIV	1446979	-
UPS1	0.452324	0.568346	0	16	5201	chrXII	540522	-
EMG1	0.452321	0.360049	0	13	4632	chrXII	523619	+
MDH1	0.451711	0.514843	0	11	4090	chrXI	279037	+
RPL19B	0.451588	0.440078	0	12	4855	chrII	168446	+
YKT6	0.451388	0.327524	0	13	5536	chrXI	75546	-
RCR2	0.450933	0.27211	0	17	5236	chrIV	454123	+
PBI2	0.450259	0.564791	0	12	5051	chrXIV	605328	+
RIB5	0.449933	0.460134	0	17	5699	chrII	728099	-
MET30	0.448707	0.399349	0	16	4574	chrIX	268650	+
KES1	0.44864	0.321853	0	20	5150	chrXVI	279950	-
RPL35B	0.448326	0.436431	0	12	4521	chrIV	217601	+
SBH1	0.448095	0.500035	0	14	4780	chrV	332812	-
RAD18	0.447662	0.266954	0	14	5097	chrIII	231509	+
PEA2	0.44748	0.462162	0	20	4880	chrV	467475	-
HUA1	0.447108	0.579677	0	10	4200	chrVII	1026647	-
SPH1	0.446588	0.413186	0	12	5284	chrXII	762351	-
SFM1	0.446154	0.422318	0	15	5489	chrXV	373433	-
NUP159	0.446132	0.362209	0	14	4183	chrIX	148833	-
HAS1	0.446098	0.430301	0	12	4562	chrXIII	851569	-
FYV4	0.445902	0.590321	0	19	5434	chrVIII	220112	+
IZH1	0.44522	0.567571	0	11	5243	chrIV	1434754	+
EXO70	0.445032	0.631284	0	10	4428	chrX	272803	+
TTI2	0.444497	0.301327	0	17	4118	chrX	678657	-
PAU4	0.44439	0.516519	0	9	4808	chrXII	1062849	+
TGL3	0.444376	0.44322	0	14	5587	chrXIII	901277	-
AIM39	0.444363	0.610637	0	16	4078	chrXV	230208	+
ATP2	0.444027	0.291866	0	10	4885	chrX	647553	+
CRH1	0.443741	0.345631	0	16	4965	chrVII	878446	-
PUT2	0.443125	0.609297	0	10	4323	chrVIII	181983	+
TAP42	0.443112	0.375051	0	14	5295	chrXIII	327505	+
MIN8	0.443028	0.524499	0	18	5093	chrXVI	582801	-
KGD2	0.44264	0.335889	0	14	6482	chrIV	755292	-
PUT1	0.442507	0.510282	0	13	5205	chrXII	425265	+
CSF1	0.44247	0.462663	0	14	4546	chrXII	315864	-
UBX5	0.44217	0.358889	0	9	5235	chrIV	1127838	+
FCP1	0.441564	0.489532	0	12	6233	chrXIII	820201	+
ETP1	0.441454	0.427767	0	18	4763	chrVIII	83719	-
ATG23	0.441264	0.43835	0	16	4856	chrXII	1002037	-
WBP1	0.441227	0.463068	0	17	4238	chrV	149996	-
PTK1	0.44105	0.473298	0	13	5302	chrXI	70258	-
RKM3	0.440128	0.504936	0	21	5566	chrII	298055	+
OTU2	0.440097	0.529042	0	14	4645	chrVIII	78336	-
IBA57	0.439871	0.283596	0	12	5869	chrX	649728	+
SDS23	0.439492	0.441428	0	15	5292	chrVII	397655	-
YAP3	0.439371	0.427725	0	17	5384	chrVIII	85127	-
ESC2	0.43909	0.407543	0	10	3305	chrIV	1199067	+
SPT6	0.438762	0.550867	0	21	5529	chrVII	720393	+
COQ9	0.438646	0.441365	0	9	4848	chrXII	550280	-
SUR2	0.438396	0.318868	0	18	4033	chrIV	1056508	+
SMK1	0.438388	0.400483	0	16	5405	chrXVI	666311	+
VPS52	0.438067	0.528319	0	9	4623	chrIV	1422781	+
KRE28	0.438051	0.461344	0	11	4414	chrIV	1500525	-
OCA6	0.437664	0.325895	0	12	4841	chrIV	583460	-
COX7	0.437322	0.446566	0	15	4650	chrXIII	779109	-
GPA2	0.43704	0.356338	0	17	4982	chrV	195165	+
RPL41B	0.43694	0.441101	0	6	4922	chrIV	221782	-
CAX4	0.436936	0.424608	0	23	5064	chrVII	558969	-
SKG3	0.436542	0.538599	0	16	4614	chrXII	524690	+
AQR1	0.436484	0.327706	0	15	6134	chrXIV	503629	+
IRC8	0.436169	0.425237	0	14	3974	chrX	339663	+
zz-YNL234W	0.436153	0.372506	0	15	5253	chrXIV	210211	+
RCY1	0.436124	0.564482	0	6	4965	chrX	53117	-
RVB1	0.436075	0.304451	0	10	4706	chrIV	841976	-
TEF4	0.435985	0.490859	0	11	4018	chrXI	282894	+
HOS1	0.435936	0.453499	0	12	5014	chrXVI	684309	-
RKM4	0.435773	0.394421	0	13	4678	chrIV	971413	-
RFC2	0.434675	0.296895	0	11	4292	chrX	567667	+
ILV1	0.434518	0.335217	0	15	5069	chrV	328450	+
TEA1	0.433494	0.32915	0	12	6642	chrXV	954310	+
GAS3	0.433286	0.321238	0	16	4349	chrXIII	696791	+
PIN2	0.432673	0.225624	0	12	4136	chrXV	517684	+
SNU23	0.432466	0.5096	0	11	5318	chrIV	285123	-
CAP2	0.43233	0.552654	0	17	4639	chrIX	290053	-
UBC8	0.432211	0.580962	0	11	4555	chrV	131702	+
AIR1	0.432137	0.346194	0	13	3905	chrIX	211989	-
GPI2	0.431885	0.579877	0	17	5086	chrXVI	410335	+
APC1	0.431211	0.380747	0	16	4801	chrXIV	310555	+
GSH1	0.431072	0.388285	0	16	4762	chrX	236489	-
HFA1	0.430492	0.293354	0	16	4686	chrXIII	683955	-
CUL3	0.430102	0.389419	0	13	6000	chrVII	500162	+
MRPL49	0.42949	0.564979	0	14	4814	chrX	246485	+
RRP1	0.429479	0.483239	0	12	6162	chrIV	618295	-
AIM11	0.429337	0.368184	0	14	3955	chrV	348385	-
zz-YMR084W	0.42929	0.56364	0	16	5929	chrXIII	436381	+
IFA38	0.428949	0.451694	0	18	5538	chrII	558696	+
MET8	0.428929	0.546402	0	14	5293	chrII	650338	+
KAP95	0.428365	0.201517	0	17	5848	chrXII	826509	-
PSP2	0.428313	0.400555	0	12	4356	chrXIII	236559	+
RRT2	0.428254	0.430467	0	23	5009	chrII	711609	+
FUM1	0.427978	0.460172	0	12	4823	chrXVI	47140	+
SIW14	0.427885	0.366483	0	18	4845	chrXIV	574387	+
SDH3	0.427776	0.403672	0	12	4302	chrXI	179691	+
zz-YMR181C	0.427258	0.382292	0	12	4052	chrXIII	624238	-
VBA2	0.427093	0.426854	0	16	5420	chrII	787106	+
CLD1	0.427032	0.307164	0	18	4408	chrVII	713695	+
RSM18	0.427011	0.378011	0	14	5542	chrV	254393	-
AFR1	0.426913	0.406	0	12	5543	chrIV	616337	-
SAS4	0.425514	0.461565	0	12	5296	chrIV	827323	-
zz-YNL162W-A	0.424725	0.416219	0	15	4509	chrXIV	330354	+
zz-YGR050C	0.424652	0.457165	0	14	5858	chrVII	592473	-
MST28	0.424269	0.290687	0	15	5034	chrI	188081	+
LAM4	0.423905	0.399629	0	17	5354	chrVIII	267262	-
SKP2	0.423519	0.344349	0	7	4724	chrXIV	51656	-
PUT3	0.423203	0.529706	0	12	4899	chrXI	408493	+
ARG1	0.422792	0.262864	0	21	4640	chrXV	219261	+
CTK2	0.422635	0.28712	0	17	4917	chrX	424105	-
zz-YOL057W	0.422192	0.351396	0	22	4625	chrXV	220793	+
DUG3	0.422134	0.520143	0	16	4677	chrXIV	280413	+
RPS11B	0.421417	0.375221	0	16	4385	chrII	332852	+
CTF18	0.420964	0.498686	0	15	5743	chrXIII	424703	-
RAD2	0.420953	0.544889	0	15	5821	chrVII	1010754	-
ZWF1	0.420685	0.37747	0	11	4828	chrXIV	198030	-
zz-YMR206W	0.42015	0.203096	0	14	4831	chrXIII	675734	+
SMX3	0.419519	0.474504	0	11	4522	chrXVI	900171	+
MKC7	0.418368	0.554307	0	19	6140	chrIV	746198	-
ATR1	0.418215	0.383873	0	14	5262	chrXIII	38088	+
CYS3	0.417941	0.457931	0	13	6532	chrI	130769	+
DNF2	0.417903	0.271426	0	13	5921	chrIV	631051	+
SCS7	0.417892	0.443699	0	15	5533	chrXIII	810787	-
GNT1	0.417713	0.389252	0	17	6734	chrXV	915176	-
SNN1	0.41757	0.23208	0	11	5943	chrXIV	466261	+
PAU23	0.417403	0.415694	0	12	4484	chrXII	223110	-
UBA2	0.417343	0.501828	0	9	4360	chrIV	1256825	-
KEX2	0.416716	0.383326	0	12	5111	chrXIV	202218	+
POM34	0.416663	0.364236	0	17	5208	chrXII	179594	-
RPL32	0.416145	0.316016	0	15	6556	chrII	45666	+
DYS1	0.416114	0.616904	0	13	4685	chrVIII	232111	+
ARB1	0.415794	0.286031	0	20	5793	chrV	225209	-
TDP1	0.415723	0.355281	0	16	4294	chrII	670263	-
LOA1	0.415693	0.613267	0	11	5322	chrXVI	814068	-
SOV1	0.41563	0.402955	0	26	5813	chrXIII	401560	+
VMA8	0.415288	0.291141	0	18	5527	chrV	58384	+
zz-YCL002C	0.415138	0.503959	0	14	4529	chrIII	111653	-
LAM5	0.414803	0.415703	0	11	3226	chrVI	47722	-
STE11	0.414412	0.363046	0	20	5450	chrXII	849872	+
HLR1	0.413887	0.569318	0	6	4003	chrIV	1494295	+
CDC13	0.413383	0.430292	0	15	4142	chrIV	64995	-
XRN1	0.413303	0.43454	0	10	4922	chrVII	180411	-
zz-YPR172W	0.413243	0.526599	0	12	5224	chrXVI	885792	+
zz-YDR391C	0.413049	0.435591	0	10	4077	chrIV	1258435	-
JEN1	0.413021	0.522211	0	12	5042	chrXI	22133	+
UGA3	0.412874	0.345585	0	14	5200	chrIV	156343	+
zz-YLR152C	0.412588	0.511011	0	9	4732	chrXII	444834	-
SWA2	0.412578	0.33048	0	12	3830	chrIV	1108080	-
RPL20B	0.412575	0.149138	0	15	5597	chrXV	901181	-
DED81	0.412567	0.383439	0	11	3956	chrVIII	143568	-
URE2	0.412359	0.296648	0	16	4832	chrXIV	220366	-
ITC1	0.412138	0.473746	0	14	5790	chrVII	257520	+
RRT6	0.412064	0.360222	0	12	5628	chrVII	229637	-
RPL5	0.411765	0.393485	0	16	3768	chrXVI	303160	+
NOP15	0.411349	0.439213	0	11	4866	chrXIV	418499	-
IMP2	0.410832	0.570829	0	11	5792	chrIX	54983	-
IMD4	0.41065	0.682975	0	17	5652	chrXIII	164266	-
zz-YHR045W	0.41044	0.453174	0	6	4480	chrVIII	195481	+
CBR1	0.410306	0.416059	0	19	5195	chrIX	274891	-
CAF120	0.410298	0.307047	0	11	5691	chrXIV	113119	+
SMC2	0.410264	0.471385	0	5	5542	chrVI	220125	-
RPL43B	0.410232	0.396702	0	14	5382	chrX	608317	+
CAF20	0.410066	0.453977	0	15	5926	chrXV	841345	+
SPC42	0.409915	0.532175	0	14	5235	chrXI	358377	+
RGC1	0.409365	0.363264	0	11	6196	chrXVI	754710	+
ASA1	0.409282	0.425883	0	12	4808	chrXVI	709868	-
EMC2	0.409053	0.3503	0	13	4206	chrX	587365	-
zz-YOL097W-A	0.408987	0.289431	0	12	4956	chrXV	136108	+
MCM7	0.408925	0.697013	0	10	5303	chrII	625708	+
PAU10	0.408891	0.362267	0	19	4031	chrIV	1523283	+
zz-YLR345W	0.408626	0.377352	0	19	5447	chrXII	820465	+
PSH1	0.408455	0.568324	0	20	4981	chrXV	228591	+
zz-YHR210C	0.408447	0.22431	0	11	4188	chrVIII	521844	-
PPZ1	0.408338	0.447037	0	10	4985	chrXIII	241766	-
EFR3	0.408315	0.193805	0	17	4590	chrXIII	693133	-
MHO1	0.408257	0.290127	0	17	4464	chrX	452297	+
JID1	0.407872	0.448755	0	15	5114	chrXVI	676900	-
SRO9	0.407273	0.379648	0	14	4734	chrIII	58696	-
TRM112	0.407263	0.374807	0	12	4291	chrXIV	707809	+
YME2	0.406959	0.468597	0	16	5202	chrXIII	872622	-
RPS25A	0.406912	0.274826	0	16	5584	chrVII	534774	-
GAL4	0.406798	0.540969	0	9	4377	chrXVI	82322	-
SSA2	0.406635	0.351745	0	8	5005	chrXII	97574	-
NDD1	0.406545	0.378284	0	12	6508	chrXV	1036476	-
FOL3	0.405647	0.443398	0	13	4328	chrXIII	494986	+
CWC2	0.405232	0.365003	0	11	5100	chrIV	87204	-
VPS41	0.405131	0.529007	0	10	5966	chrIV	604026	+
SHE3	0.404463	0.266249	0	13	4306	chrII	496894	-
MRPS35	0.404222	0.273366	0	6	4965	chrVII	829126	+
zz-YDR182W-A	0.40422	0.31778	0	15	4855	chrIV	829038	+
HSL1	0.403981	0.31504	0	10	6266	chrXI	248622	+
YPS5	0.403697	0.383901	0	20	4896	chrVII	8437	+
TOM1	0.403443	0.559843	0	6	4977	chrIV	1369715	+
NIS1	0.402789	0.488725	0	22	5600	chrXIV	479602	+
DNF3	0.402507	0.353089	0	14	4345	chrXIII	584037	-
ATG2	0.401342	0.374003	0	12	5188	chrXIV	191224	+
RRD2	0.399957	0.490051	0	20	4010	chrXVI	264989	+
SAY1	0.399412	0.40096	0	11	2893	chrVII	1019238	-
RPL9B	0.399167	0.464715	0	17	5210	chrXIV	499718	+
LDB18	0.398262	0.483437	0	15	5005	chrXII	40690	+
UBP16	0.398155	0.284419	0	13	4968	chrXVI	418397	+
RTK1	0.398101	0.583553	0	7	4297	chrIV	407358	-
RLI1	0.39796	0.476353	0	10	5576	chrIV	628543	-
CWH43	0.397866	0.410171	0	7	7495	chrIII	147636	-
EDC1	0.397325	0.383502	0	12	5942	chrVII	81184	-
MSN2	0.396505	0.327226	0	18	5109	chrXIII	346916	-
PRM7	0.396454	0.340749	0	21	6304	chrIV	385680	-
BSC1	0.396454	0.340749	0	21	6304	chrIV	385680	-
LDH1	0.396452	0.356062	0	11	5317	chrII	633374	-
EFT1	0.396335	0.505452	0	13	5130	chrXV	575079	+
RRP14	0.396181	0.212256	0	11	4326	chrXI	282342	-
POL1	0.396111	0.565625	0	11	4010	chrXIV	430040	+
NAG1	0.395547	0.348213	0	19	6068	chrVII	547424	-
zz-YHR125W	0.395454	0.178432	0	15	6264	chrVIII	358891	+
MTO1	0.395375	0.447062	0	14	5372	chrVII	55759	-
PAN2	0.395249	0.381334	0	10	3646	chrVII	334614	-
zz-YMR175W-A	0.395207	0.245881	0	15	4578	chrXIII	611196	+
TPO3	0.395018	0.256781	0	14	5252	chrXVI	840022	-
MUB1	0.394979	0.484677	0	19	5079	chrXIII	465971	+
POP4	0.394915	0.665427	0	17	5704	chrII	728904	+
MRPL17	0.394836	0.365462	0	9	5251	chrXIV	172251	-
BTS1	0.39469	0.456401	0	15	5548	chrXVI	423876	-
zz-YJL136W-A	0.394514	0.411259	0	13	6552	chrX	156151	+
RAD33	0.394509	0.47645	0	9	3690	chrXIII	247410	-
UBP6	0.39403	0.372662	0	4	4608	chrVI	165037	+
PAC11	0.393757	0.454596	0	10	5092	chrIV	1430748	-
MTR4	0.393614	0.501005	0	14	4575	chrX	342519	+
IST1	0.392944	0.302414	0	9	4197	chrXIV	145256	-
COQ5	0.391816	0.420753	0	14	4378	chrXIII	50948	-
MAL11	0.391747	0.528599	0	13	6220	chrVII	1076088	-
YVH1	0.391521	0.444701	0	16	4169	chrIX	405957	-
SEC7	0.391428	0.415027	0	19	5645	chrIV	802411	-
MCO14	0.391341	0.198278	0	14	4221	chrVIII	69742	+
PDR17	0.391307	0.357878	0	10	4670	chrXIV	146560	-
ARO7	0.390992	0.537527	0	13	5048	chrXVI	675653	-
CDC16	0.390901	0.588531	0	17	4952	chrXI	398554	-
ILV2	0.390392	0.434942	0	12	4861	chrXIII	483913	+
YPF1	0.390352	0.437705	0	15	4789	chrXI	255424	-
FYV10	0.390293	0.448801	0	11	5201	chrIX	180427	+
ALK2	0.390125	0.270496	0	18	3811	chrII	207211	+
zz-YOL029C	0.390112	0.397951	0	12	5076	chrXV	271538	-
zz-YKL069W	0.390109	0.4733	0	15	4815	chrXI	307342	+
TFB1	0.390065	0.491503	0	18	5333	chrIV	1085105	+
SSY1	0.389928	0.412799	0	12	4493	chrIV	776046	+
PEX18	0.389833	0.329765	0	14	4720	chrVIII	420058	-
COX15	0.389579	0.492544	0	12	5120	chrV	453428	+
RPS30B	0.389239	0.323544	0	10	5755	chrXV	678767	-
MIH1	0.388862	0.307715	0	15	5316	chrXIII	343506	-
RGR1	0.388453	0.18316	0	14	5537	chrXII	278593	-
UTP4	0.388443	0.295183	0	13	4135	chrIV	1116677	-
SRP102	0.388425	0.424239	0	10	4986	chrXI	161580	+
GAL80	0.388346	0.374245	0	25	4962	chrXIII	171583	+
PUS7	0.387865	0.311464	0	11	6563	chrXV	792216	-
SMC6	0.387648	0.417654	0	14	4877	chrXII	885254	+
RPL20A	0.387517	0.20933	0	16	5015	chrXIII	754186	-
RTP1	0.387516	0.27682	0	13	5006	chrXIII	629051	+
zz-YML096W	0.387497	0.370027	0	11	5613	chrXIII	79935	+
GAA1	0.386688	0.478425	0	15	4279	chrXII	316117	+
ORC3	0.386643	0.427713	0	13	4794	chrXII	141118	+
HFM1	0.386608	0.326519	0	22	5644	chrVII	30197	-
RTT103	0.386557	0.305767	0	19	4524	chrIV	1039493	-
EGT2	0.386506	0.288054	0	11	5664	chrXIV	24069	+
COA4	0.38641	0.369589	0	20	5020	chrXII	573759	-
ABP1	0.386332	0.364941	0	13	5423	chrIII	265087	+
RPT3	0.386272	0.400156	0	10	3907	chrIV	1261634	+
SKN7	0.38612	0.259125	0	17	5489	chrVIII	512502	+
CTH1	0.385715	0.406665	0	13	5798	chrIV	765263	-
DSE4	0.385591	0.463602	0	14	4617	chrXIV	759213	-
MHR1	0.38531	0.398615	0	13	4283	chrIV	1055205	+
KIN82	0.385252	0.405373	0	16	4841	chrIII	274377	+
MLH2	0.384973	0.518587	0	13	5445	chrXII	214433	-
MON1	0.384808	0.205139	0	14	5371	chrVII	276701	-
DRS2	0.384712	0.416398	0	9	4917	chrI	99728	-
YTA12	0.384335	0.490217	0	17	5293	chrXIII	448266	-
zz-YGR017W	0.384327	0.241381	0	13	5189	chrVII	523666	+
CSM1	0.384044	0.263662	0	12	5397	chrIII	263413	+
PET112	0.383924	0.371485	0	12	5183	chrII	74708	-
CSM4	0.383897	0.269672	0	11	4463	chrXVI	171218	+
LCD1	0.383414	0.421139	0	9	5319	chrIV	1447861	+
zz-YPR063C	0.383098	0.316802	0	14	5404	chrXVI	678300	-
PHO13	0.382861	0.362763	0	14	5171	chrIV	32315	+
DAT1	0.382805	0.334665	0	19	4251	chrXIII	44058	+
PSR2	0.382749	0.404057	0	17	5225	chrXII	180073	+
COQ10	0.3827	0.487924	0	13	4237	chrXV	310333	+
FOL2	0.382276	0.591424	0	10	3738	chrVII	1025859	-
POG1	0.382125	0.508583	0	16	4208	chrIX	130300	+
RSM26	0.381569	0.495822	0	11	4559	chrX	618207	+
TRR2	0.381182	0.3313	0	16	4317	chrVIII	325591	+
BIO4	0.381146	0.244074	0	16	4813	chrXIV	734037	-
zz-YCR108C	0.381113	0.422702	0	9	4920	chrIII	316191	-
TIF5	0.380984	0.578883	0	9	4535	chrXVI	648634	+
zz-YHR138C	0.380877	0.51169	0	13	4320	chrVIII	377720	-
ESC8	0.380772	0.612906	0	12	4430	chrXV	292453	+
UBC7	0.38061	0.296778	0	9	4887	chrXIII	318702	+
SUA5	0.379778	0.247517	0	11	4927	chrVII	186026	+
EIS1	0.379496	0.206095	0	20	5428	chrXIII	334829	-
HMG1	0.379114	0.314913	0	14	6172	chrXIII	119128	-
NCA3	0.379044	0.246391	0	21	5834	chrX	195066	-
UIP3	0.378872	0.344126	0	14	4583	chrI	183754	+
MMF1	0.378702	0.363836	0	14	5325	chrIX	258297	-
DSE2	0.378685	0.605638	0	13	4132	chrVIII	385060	+
COG5	0.37831	0.303661	0	10	3540	chrXIV	532689	+
CFT2	0.378254	0.257993	0	12	5279	chrXII	378031	+
MSF1	0.377879	0.641379	0	11	5552	chrXVI	657544	+
YCS4	0.377801	0.352962	0	7	2763	chrXII	687216	-
GBP2	0.377782	0.543399	0	11	4653	chrIII	103334	-
SNQ2	0.377773	0.362584	0	16	5946	chrIV	465572	+
SNU13	0.377411	0.395384	0	22	4811	chrV	101870	+
SLD5	0.377163	0.413323	0	10	5073	chrIV	1431051	+
MRX1	0.377131	0.349363	0	15	5117	chrV	316492	-
NOP56	0.376583	0.505297	0	11	4109	chrXII	546112	+
TDA8	0.376509	0.318411	0	15	4673	chrI	13827	-
PRR1	0.376254	0.316123	0	13	4866	chrXI	223046	-
TIM21	0.376026	0.341375	0	20	5079	chrVII	555028	-
SKG6	0.376026	0.342969	0	15	4299	chrVIII	396770	-
CAR1	0.375631	0.130698	0	12	5882	chrXVI	339922	+
RIM20	0.375539	0.537564	0	15	5898	chrXV	841044	-
RNA14	0.375497	0.257289	0	23	4826	chrXIII	392777	+
YIP5	0.37521	0.517718	0	17	5784	chrVII	200191	-
DSS4	0.375174	0.34393	0	22	5365	chrXVI	593904	-
CYT1	0.375173	0.400084	0	11	4220	chrXV	447123	+
PRS1	0.375166	0.644299	0	11	5079	chrXI	107172	+
TPO1	0.374778	0.39214	0	12	5088	chrXII	84628	+
MCT1	0.374606	0.455543	0	14	6368	chrXV	757583	-
KTR7	0.374286	0.502492	0	11	4928	chrIX	202041	-
MNR2	0.37425	0.223905	0	16	5063	chrXI	317600	+
RPS24B	0.374185	0.348943	0	15	4951	chrIX	232401	-
PEX31	0.373828	0.361315	0	11	5430	chrVII	502945	+
JLP1	0.373363	0.390914	0	21	5540	chrXII	26605	-
SLY1	0.37332	0.499426	0	9	5576	chrIV	838390	+
PAU6	0.373234	0.383289	0	13	4739	chrXIV	781835	+
TRS120	0.372796	0.293648	0	15	4348	chrIV	1287984	-
MIA40	0.372649	0.336274	0	12	5074	chrXI	75836	+
PEX11	0.372618	0.282608	0	13	6661	chrXV	48630	-
BAG7	0.372417	0.311785	0	14	5677	chrXV	578356	+
zz-YLR012C	0.372349	0.573906	0	17	4836	chrXII	170381	-
CSI2	0.372313	0.34495	0	10	4160	chrXV	312417	-
TIM10	0.372219	0.479851	0	11	4891	chrVIII	115888	-
zz-YOR292C	0.372162	0.454467	0	12	4671	chrXV	866558	-
ARC18	0.37208	0.445619	0	13	4326	chrXII	862235	-
HPA2	0.372073	0.551565	0	12	4366	chrXVI	923952	-
GGA1	0.371407	0.341504	0	10	3359	chrIV	1190066	+
GFD1	0.371368	0.281691	0	12	4852	chrXIII	778006	+
INH1	0.371059	0.443658	0	16	6034	chrIV	135011	+
TKL1	0.370964	0.279572	0	14	4521	chrXVI	694947	-
RPL42A	0.370449	0.478381	0	16	5251	chrXIV	331327	+
CUE1	0.370075	0.229808	0	12	5535	chrXIII	795790	+
RTT105	0.369726	0.396407	0	14	5054	chrV	366823	+
CBS2	0.369496	0.38639	0	11	4157	chrIV	851242	+
BUL1	0.369423	0.42521	0	12	4894	chrXIII	818580	-
YPC1	0.369396	0.357802	0	13	5327	chrII	595926	+
zz-YKR011C	0.369364	0.203384	0	13	6065	chrXI	462756	-
ULP2	0.369063	0.175052	0	17	4946	chrIX	292517	+
zz-YCR101C	0.368778	0.295896	0	11	4819	chrIII	302954	-
zz-YCR099C	0.368778	0.295896	0	11	4819	chrIII	302954	-
ETT1	0.368675	0.224113	0	13	3832	chrXV	426083	-
VAM10	0.368395	0.404949	0	12	4182	chrXV	454237	-
AGP1	0.368221	0.344415	0	14	5552	chrIII	77903	-
zz-YNL144C	0.367882	0.288568	0	13	5521	chrXIV	355060	-
ARA2	0.36727	0.182016	0	14	5137	chrXIII	352141	-
NCR1	0.367089	0.37655	0	16	5682	chrXVI	544628	+
SNM1	0.367001	0.276824	0	12	5815	chrIV	1414603	+
CDC5	0.366861	0.276694	0	10	4705	chrXIII	271504	-
zz-YMR315W	0.366819	0.343511	0	13	5051	chrXIII	902766	+
IDS2	0.366782	0.398213	0	11	6252	chrX	143185	+
MMS4	0.36648	0.323409	0	15	4148	chrII	441558	+
GID7	0.366469	0.360145	0	20	5486	chrIII	52664	+
PUG1	0.366346	0.517318	0	16	4607	chrV	559362	+
zz-YPL039W	0.366181	0.266106	0	16	5370	chrXVI	479243	+
KAR9	0.366134	0.352801	0	12	5152	chrXVI	33035	+
OCH1	0.365887	0.420261	0	16	4730	chrVII	426898	-
STT4	0.365726	0.258439	0	16	5874	chrXII	743854	-
ANY1	0.365603	0.302746	0	11	4962	chrXIII	284901	+
TOA2	0.365581	0.254527	0	11	4759	chrXI	330179	+
MND2	0.365385	0.280822	0	13	3833	chrIX	403674	+
DBP6	0.365263	0.314259	0	7	3876	chrXIV	695628	+
HRD3	0.365231	0.20632	0	10	4159	chrXII	556796	+
VPS21	0.364899	0.387077	0	7	4743	chrXV	490828	-
TOM22	0.364752	0.371553	0	17	4814	chrXIV	378780	+
VPS45	0.364472	0.474007	0	11	4322	chrVII	330627	-
TRX1	0.364284	0.405604	0	6	3653	chrXII	231994	-
TIF4631	0.364242	0.218609	0	10	4804	chrVII	824030	+
MVP1	0.364234	0.535966	0	19	6109	chrXIII	274001	+
zz-YNL035C	0.364204	0.496503	0	18	4426	chrXIV	569720	-
FAT1	0.364084	0.324064	0	21	5075	chrII	318271	+
ARP9	0.363822	0.148262	0	16	4953	chrXIII	337799	+
GDT1	0.363601	0.451663	0	13	5625	chrII	602556	+
AIF1	0.363594	0.452654	0	16	4443	chrXIV	779122	-
PHO91	0.363526	0.233121	0	17	5431	chrXIV	651702	-
MIX14	0.363415	0.54196	0	22	5735	chrIV	503526	+
THI80	0.363302	0.541154	0	6	3439	chrXV	602378	-
COG1	0.363137	0.123457	0	14	3762	chrVII	80327	-
DST1	0.362663	0.54714	0	15	5057	chrVII	417490	+
ATG19	0.362084	0.473915	0	8	5738	chrXV	168405	+
RPL13A	0.3616	0.257387	0	21	5054	chrIV	308430	+
RRP42	0.361532	0.546394	0	12	3888	chrIV	264104	-
NRM1	0.361488	0.222311	0	10	4962	chrXIV	642668	+
IES5	0.361227	0.388873	0	13	4894	chrV	342897	+
MES1	0.36064	0.306149	0	13	4448	chrVII	1021840	-
RPC19	0.360519	0.377593	0	10	4557	chrXIV	412791	+
KAR2	0.36049	0.543769	0	19	4742	chrX	381328	+
zz-YIL161W	0.360284	0.464974	0	16	5489	chrIX	39468	+
RPL23B	0.36023	0.324507	0	13	5928	chrV	396792	+
TAF8	0.360178	0.311223	0	18	4551	chrXIII	43761	-
RAD4	0.360025	0.430708	0	12	6149	chrV	502874	-
zz-YML083C	0.359593	0.353863	0	8	6229	chrXIII	101113	-
DCK1	0.358307	0.311807	0	12	5811	chrXII	965825	+
VPS1	0.358195	0.394196	0	9	4695	chrXI	442734	-
FYV7	0.358099	0.294927	0	13	5125	chrXII	271022	+
ABZ2	0.357957	0.377182	0	14	5448	chrXIII	848748	+
PFS1	0.357924	0.345156	0	13	4086	chrVIII	475405	-
HER1	0.357824	0.402351	0	12	6354	chrXV	762627	+
zz-YER156C	0.357586	0.251335	0	12	5433	chrV	484311	-
DBF4	0.357465	0.46189	0	14	6134	chrIV	560718	-
ALP1	0.357319	0.420332	0	13	6003	chrXIV	137634	-
KRR1	0.357228	0.352766	0	21	4654	chrIII	23343	-
zz-YNL143C	0.357065	0.364242	0	15	4985	chrXIV	356810	-
ERG2	0.35675	0.348253	0	14	5226	chrXIII	667535	+
YPS6	0.356633	0.361072	0	15	5045	chrIX	432315	-
NUR1	0.35644	0.59507	0	14	6083	chrIV	296557	+
ATP7	0.356432	0.283897	0	11	5014	chrXI	408037	-
ATP11	0.356361	0.474306	0	12	5758	chrXIV	44231	-
MRPL33	0.356265	0.291087	0	13	5065	chrXIII	841958	+
SOL4	0.355872	0.281964	0	22	5008	chrVII	985906	+
DPB4	0.355835	0.212481	0	11	6625	chrIV	693487	+
SAP185	0.355678	0.506937	0	13	5328	chrX	241907	+
zz-YGR016W	0.355238	0.282124	0	14	5158	chrVII	522298	+
MXR1	0.354804	0.33577	0	15	6649	chrV	234931	+
RCN1	0.354461	0.36819	0	8	5686	chrXI	154424	-
IMG1	0.354376	0.357732	0	12	3593	chrIII	210394	-
SSO2	0.353852	0.35811	0	14	4861	chrXIII	627836	-
TOG1	0.353506	0.515989	0	14	4592	chrV	559037	-
YET1	0.353336	0.6004	0	16	4912	chrXI	317104	-
RPS6B	0.353144	0.516661	0	14	5493	chrII	592754	-
REC107	0.352701	0.324818	0	14	3803	chrX	469554	-
zz-YMR320W	0.352642	0.526843	0	9	5124	chrXIII	915568	+
ICP55	0.352585	0.351653	0	14	4894	chrV	318515	-
PAH1	0.352408	0.375307	0	9	4432	chrXIII	592706	-
ACT1	0.351689	0.251738	0	15	4463	chrVI	54788	-
ATG34	0.35142	0.23344	0	10	5236	chrXV	165574	+
RPA135	0.350986	0.320348	0	19	5174	chrXVI	581184	-
ATP23	0.350577	0.182839	0	18	4681	chrXIV	668075	-
HOM3	0.35053	0.297616	0	15	5126	chrV	258020	-
MAM1	0.350404	0.364665	0	16	5400	chrV	372292	+
SMC3	0.350342	0.355485	0	11	4003	chrX	302851	-
GCD7	0.3503	0.510979	0	15	6113	chrXII	719449	-
TSL1	0.350057	0.206255	0	11	5361	chrXIII	70676	+
RPS6A	0.350049	0.200006	0	11	4890	chrXVI	378385	-
ALG9	0.34987	0.400102	0	13	6321	chrXIV	237775	-
MRPL1	0.349836	0.477655	0	10	4769	chrIV	683555	-
RPL35A	0.349715	0.311899	0	10	4706	chrIV	117683	+
RRT14	0.349661	0.343534	0	13	3629	chrIX	117624	-
PRK1	0.349454	0.412864	0	13	4701	chrIX	183647	+
ERG9	0.349447	0.438807	0	15	4238	chrVIII	484829	+
GTT1	0.349213	0.333257	0	14	5700	chrIX	424506	-
TOF2	0.349139	0.380167	0	14	5086	chrXI	461295	-
RQT4	0.348699	0.519991	0	14	4604	chrXI	483420	+
MSS18	0.348243	0.46842	0	8	4213	chrXVI	798076	+
ERV41	0.348164	0.320046	0	15	5538	chrXIII	140202	-
RPN9	0.348139	0.411486	0	16	6169	chrIV	1322227	+
BUD6	0.347543	0.338914	0	12	3552	chrXII	771699	-
YPT11	0.347192	0.319886	0	9	4616	chrXIV	60301	+
PMC1	0.346915	0.411771	0	12	4765	chrVII	486005	+
GLK1	0.346588	0.24773	0	20	5464	chrIII	50787	+
zz-YCL042W	0.346588	0.24773	0	20	5464	chrIII	50787	+
AFT2	0.346512	0.388855	0	14	4450	chrXVI	169368	-
MNT4	0.346183	0.227022	0	16	4450	chrXIV	736708	+
ATG7	0.346053	0.405062	0	13	4970	chrVIII	445753	+
MAS2	0.345394	0.324085	0	12	3847	chrVIII	159173	-
RRF1	0.345322	0.32825	0	9	3189	chrVIII	184086	+
PRE4	0.345285	0.258388	0	13	4704	chrVI	249850	-
SNG1	0.345207	0.269109	0	21	5358	chrVII	894308	-
CBF5	0.34512	0.449594	0	14	6128	chrXII	506143	+
CMI8	0.345037	0.361481	0	11	5107	chrIV	1385742	-
VID22	0.344731	0.333975	0	14	4946	chrXII	871352	-
EFT2	0.344695	0.258977	0	11	4429	chrIV	1243230	+
CMC4	0.344583	0.434783	0	17	4544	chrXIII	653204	-
AGE2	0.344486	0.144073	0	17	4940	chrIX	273830	-
TMA22	0.344361	0.51808	0	16	4185	chrX	461843	+
LSC1	0.344118	0.250899	0	14	5351	chrXV	592885	+
LDB16	0.343896	0.158639	0	16	4867	chrIII	108054	+
zz-YMR090W	0.343776	0.462579	0	17	5797	chrXIII	448505	+
TCM62	0.343721	0.439111	0	19	5409	chrII	326089	-
ITR1	0.343669	0.425662	0	13	5559	chrIV	1445524	-
SEC6	0.343098	0.315685	0	13	4785	chrIX	235484	-
PBI1	0.343039	0.24122	0	13	5373	chrXVI	29789	-
GPR1	0.343031	0.332188	0	12	4250	chrIV	392264	-
UFD4	0.343002	0.4995	0	13	4506	chrXI	425944	-
RUP1	0.342514	0.548787	0	11	5746	chrXV	586348	-
IDP1	0.342471	0.297344	0	16	4679	chrIV	334639	+
BCS1	0.342425	0.344748	0	10	5035	chrIV	1228267	-
TPA1	0.342319	0.397896	0	15	5436	chrV	251689	+
FMP32	0.342105	0.396362	0	11	3684	chrVI	42835	+
zz-YNL046W	0.34205	0.499847	0	11	6047	chrXIV	542135	+
VIP1	0.341901	0.326137	0	13	5315	chrXII	937529	+
TAF6	0.341843	0.279518	0	7	6021	chrVII	299719	-
NOP2	0.341815	0.305325	0	22	5167	chrXIV	510548	+
CDC8	0.341565	0.534869	0	16	3206	chrX	544067	+
UBP9	0.341311	0.20388	0	16	5023	chrV	355490	+
YMR1	0.34098	0.154271	0	12	4912	chrX	633534	+
NIT2	0.340734	0.32236	0	20	4777	chrX	184521	+
TIM44	0.340323	0.360249	0	11	4332	chrIX	311090	+
RTC6	0.339971	0.17372	0	17	4892	chrXVI	199064	+
CCT6	0.339792	0.276842	0	12	5224	chrIV	836407	+
TMA10	0.339761	0.266814	0	13	4632	chrXII	783315	-
NOT3	0.339747	0.353516	0	19	5054	chrIX	282858	-
PEX17	0.339366	0.312803	0	11	4051	chrXIV	245641	+
NOP58	0.339258	0.291386	0	14	5236	chrXV	898336	-
zz-YJR112W-A	0.339158	0.399935	0	12	4965	chrX	637819	+
HTA1	0.339002	0.234182	0	21	5161	chrIV	915443	+
RNA15	0.338952	0.519552	0	15	4829	chrVII	417200	-
BLI1	0.33881	0.425872	0	10	4311	chrXI	325842	+
SPO16	0.338771	0.418213	0	20	4967	chrVIII	402653	-
GDS1	0.338626	0.247541	0	12	6238	chrXV	1004654	+
RNY1	0.338549	0.162928	0	21	4419	chrXVI	318966	-
ERG4	0.338536	0.0742717	0.01	11	5243	chrVII	472834	+
GCG1	0.338534	0.38857	0	12	6323	chrV	503766	-
IMA2	0.338309	0.241574	0	17	5583	chrXV	24255	-
zz-YNL320W	0.338293	0.226634	0	15	5075	chrXIV	37673	+
RRM3	0.338161	0.445934	0	10	4279	chrVIII	172955	-
RBH1	0.337597	0.399018	0	5	6722	chrX	85665	+
zz-YOL159C-A	0.337134	0.376475	0	15	3908	chrXV	15532	-
ESL2	0.336816	0.476538	0	10	7548	chrXI	626592	+
BCD1	0.336467	0.439474	0	6	4531	chrVIII	187952	+
DCR2	0.336369	0.204045	0	20	5842	chrXII	849101	-
zz-YGR111W	0.336285	0.254154	0	16	4334	chrVII	715813	+
PET111	0.335942	0.484526	0	15	4546	chrXIII	782364	-
MED6	0.335876	0.519951	0	18	5127	chrVIII	219868	-
SVL3	0.33581	0.38963	0	17	4943	chrXVI	491676	-
TDA7	0.335778	0.382839	0	17	4333	chrXIV	307091	-
VPS38	0.335771	0.383869	0	19	5750	chrXII	846064	+
SIN3	0.335711	0.102037	0	15	4488	chrXV	316767	+
SNF11	0.335582	0.255434	0	14	5582	chrIV	592171	+
ADP1	0.3353	0.241792	0	8	2873	chrIII	137014	-
HAP1	0.335269	0.195519	0	10	4766	chrXII	646318	+
VHS1	0.335091	0.265593	0	11	6011	chrIV	955742	+
MET4	0.335048	0.495255	0	10	4495	chrXIV	427594	+
2025-05-24	0.334958	0.412063	0	11	4820	chrXVI	833693	+
zz-YHL044W	0.334882	0.469808	0	11	5151	chrVIII	13574	+
RCF1	0.334802	0.518107	0	17	5479	chrXIII	216430	+
UTP7	0.334778	0.359938	0	14	5588	chrV	325938	-
ECM19	0.334648	0.224953	0	9	5169	chrXII	902924	+
MCM3	0.334638	0.189811	0	19	4994	chrV	86906	+
CCC2	0.334593	0.318522	0	14	5094	chrIV	1005600	+
FAA2	0.334384	0.345072	0	22	4850	chrV	184496	+
CDA2	0.334213	0.448548	0	14	4822	chrXII	747882	+
IQG1	0.333973	0.366515	0	13	4829	chrXVI	95127	-
zz-YGL194C-A	0.332941	0.265465	0	11	5317	chrVII	140177	-
IRC20	0.332684	0.26001	0	17	5481	chrXII	633337	-
RTC2	0.332227	0.475411	0	15	5172	chrII	536469	+
NDC80	0.331877	0.196489	0	11	5201	chrIX	78034	+
SNU71	0.331787	0.235285	0	15	5583	chrVII	514570	+
ADO1	0.33151	0.168037	0	13	5349	chrX	623595	+
CBF1	0.331386	0.29725	0	16	4085	chrX	548701	+
CRZ1	0.331293	0.401142	0	17	4732	chrXIV	579526	+
PML1	0.331078	0.309877	0	15	5043	chrXII	177402	-
ERG3	0.330937	0.262565	0	12	4915	chrXII	253762	+
ESA1	0.330922	0.209339	0	12	6931	chrXV	792521	+
MIG3	0.330917	0.596459	0	19	5803	chrV	211973	-
zz-YLR179C	0.33087	0.37124	0	16	5036	chrXII	514757	-
COS12	0.330624	0.275129	0	19	5532	chrVII	2820	+
SKA1	0.330529	0.504088	0	15	4839	chrXI	393755	+
HIT1	0.330482	0.373141	0	12	4031	chrX	538819	+
DOC1	0.330059	0.430486	0	14	5502	chrVII	48656	+
GIS3	0.330009	0.219622	0	12	4541	chrXII	329226	-
IRC5	0.329899	0.316055	0	13	4916	chrVI	229439	+
SAW1	0.329662	0.210175	0	12	5322	chrI	94658	+
SAM37	0.329649	0.246734	0	23	4828	chrXIII	392487	-
REF2	0.329557	0.282901	0	12	4490	chrIV	848384	+
CCT3	0.329234	0.580304	0	20	4807	chrX	407577	+
SRP72	0.329142	0.229323	0	13	4236	chrXVI	156168	-
TGL2	0.328716	0.526518	0	14	5729	chrIV	568725	-
zz-YOR394C-A	0.328686	0.421258	0	14	5545	chrXV	1084340	-
RTS3	0.328483	0.306154	0	15	5743	chrVII	809435	-
MCP2	0.328439	0.637185	0	14	3941	chrXII	642586	+
SUV3	0.328374	0.207579	0	12	5120	chrXVI	495518	+
DBR1	0.327897	0.396122	0	13	5088	chrXI	168780	-
NSA1	0.327603	0.251151	0	7	6174	chrVII	299992	+
SEC23	0.327539	0.194139	0	11	4247	chrXVI	899673	-
HBN1	0.327379	0.307487	0	13	4895	chrIII	74054	-
ISA1	0.327356	0.148207	0	13	4025	chrXII	87240	+
RTR2	0.327093	0.3456	0	12	4303	chrIV	582589	-
PSK1	0.327067	0.269723	0	10	5290	chrI	119917	+
YET2	0.326972	0.282054	0	14	5069	chrXIII	350149	+
SFH1	0.3269	0.317819	0	16	4729	chrXII	777822	-
FMP40	0.326442	0.284973	0	16	6035	chrXVI	130078	+
SPT2	0.326361	0.357146	0	13	5919	chrV	500348	-
SWI1	0.326334	0.378704	0	10	5857	chrXVI	520656	+
CYC8	0.326262	0.23387	0	6	4245	chrII	465911	-
AAH1	0.325774	0.364336	0	13	4680	chrXIV	359544	+
EMI1	0.325622	0.3677	0	10	5932	chrIV	1470775	-
MNN14	0.325598	0.161134	0	21	4768	chrX	550418	+
zz-YPL225W	0.325424	0.363817	0	18	5230	chrXVI	126014	+
NUP42	0.325332	0.391972	0	11	5389	chrIV	844877	-
IES1	0.32525	0.430228	0	8	4260	chrVI	109929	-
USB1	0.325233	0.211574	0	15	5501	chrXII	408158	-
ACE2	0.325233	0.211574	0	15	5501	chrXII	408158	-
TMN2	0.325205	0.56098	0	10	3977	chrIV	671005	-
RCF2	0.324926	0.287238	0	16	5265	chrXIV	664245	+
SRL2	0.324921	0.330185	0	15	5125	chrXII	293556	-
CAF4	0.324801	0.550865	0	7	4667	chrXI	510596	-
RAD5	0.324561	0.485248	0	15	5058	chrXII	204983	+
RPL10	0.324434	0.303153	0	15	5178	chrXII	282974	+
RIF2	0.324374	0.296081	0	8	5168	chrXII	1042969	-
GPM2	0.324246	0.406573	0	12	5712	chrIV	414016	+
RPL21A	0.32424	0.262099	0	13	4954	chrII	606298	+
TEP1	0.324223	0.208991	0	17	5246	chrXIV	382330	+
NBP35	0.324068	0.133466	0	14	3988	chrVII	343054	-
ARG3	0.323604	0.542859	0	11	4726	chrX	268898	+
TRP5	0.323388	0.266048	0	11	4674	chrVII	448520	-
DCN1	0.323344	0.241299	0	14	4438	chrXII	398705	+
RCK2	0.323032	0.259454	0	17	5263	chrXII	633624	+
HSP104	0.322875	0.310549	0	11	5224	chrXII	88510	+
SPC110	0.322771	0.219084	0	11	3596	chrIV	1186109	+
ODC1	0.322699	0.261034	0	15	4432	chrXVI	299571	-
VPS30	0.322612	0.417824	0	21	3902	chrXVI	322083	+
COG4	0.322514	0.141101	0	14	5165	chrXVI	739807	-
COS4	0.322365	0.476162	0	14	5466	chrVI	6470	+
CDC73	0.322257	0.350754	0	12	4537	chrXII	958129	-
AFG3	0.322232	0.484827	0	16	4645	chrV	191841	-
RML2	0.32223	0.536145	0	20	5676	chrV	60857	-
DSK2	0.322001	0.338843	0	12	4866	chrXIII	818844	+
RQC2	0.321908	0.316502	0	17	5919	chrXVI	538909	-
zz-YBR016W	0.3219	0.237302	0	10	4534	chrII	270240	+
PRP31	0.321444	0.354524	0	14	3894	chrVII	666320	+
SNA2	0.321417	0.224481	0	9	5466	chrIV	1490584	+
RPS4A	0.321152	0.206256	0	15	5939	chrX	703030	-
HXT7	0.321121	0.114416	0	11	5091	chrIV	1156012	-
DAD1	0.321048	0.314191	0	12	5533	chrIV	478735	-
RPN7	0.320946	0.55216	0	10	5709	chrXVI	742400	+
HST4	0.32093	0.381964	0	10	5114	chrIV	842352	+
IST3	0.320737	0.347799	0	11	4425	chrIX	364917	+
CYC7	0.320726	0.422703	0	14	5847	chrV	80151	-
ITT1	0.320376	0.271803	0	15	5114	chrXIII	137515	+
DLT1	0.319739	0.37244	0	21	4147	chrXIII	521964	-
zz-YKR075C	0.319656	0.0804143	0.005	12	6511	chrXI	580954	-
PAD1	0.319392	0.323976	0	11	3703	chrIV	1510031	+
RNA1	0.319338	0.392342	0	13	4917	chrXIII	742714	-
TOS4	0.319179	0.491428	0	18	5795	chrXII	522101	-
FET4	0.318786	0.363179	0	9	4893	chrXIII	914711	-
CWC24	0.318779	0.292273	0	18	4494	chrXII	778939	-
MET7	0.318387	0.509576	0	14	5827	chrXV	787198	+
LSM4	0.318378	0.307276	0	11	5413	chrV	387183	+
RMD5	0.318307	0.309747	0	10	3991	chrIV	967810	-
MNT3	0.318272	0.268904	0	9	4351	chrIX	326000	+
zz-YKL162C	0.318062	0.200818	0	11	4066	chrXI	148895	-
KSS1	0.317559	0.325114	0	22	5312	chrVII	575421	+
LHS1	0.317196	0.355211	0	10	4933	chrXI	296439	+
FSH2	0.317186	0.388274	0	11	4023	chrXIII	716275	-
BMH1	0.31704	0.319283	0	17	4045	chrV	545682	+
zz-YCL001W-A	0.317039	0.458449	0	14	4739	chrIII	113042	+
MRP17	0.317019	0.284851	0	16	5040	chrXI	437469	-
RPL26A	0.316432	0.410546	0	18	5229	chrXII	819351	+
RNP1	0.31642	0.43341	0	18	5270	chrXII	47538	-
MFB1	0.316376	0.258632	0	15	5188	chrIV	907065	-
SLM1	0.316285	0.59207	0	11	4983	chrIX	169755	-
ERG25	0.315733	0.0817119	0.005	19	4736	chrVII	610501	+
VPS60	0.315455	0.343548	0	10	5152	chrIV	1428083	-
MAL32	0.315096	0.408933	0	13	3638	chrII	805338	+
EFM4	0.315083	0.654726	0	13	5039	chrIX	242065	+
IPT1	0.315039	0.399656	0	14	5487	chrIV	591436	-
zz-YDR248C	0.314921	0.308099	0	12	4616	chrIV	958370	-
zz-YPL261C	0.31483	0.28027	0	10	5907	chrXVI	49424	-
CAF130	0.314626	0.266031	0	9	4147	chrVII	757665	+
ELC1	0.314563	0.465332	0	13	4712	chrXVI	466947	-
PBR1	0.31444	0.204062	0	13	4737	chrXIV	298277	+
GUA1	0.314268	0.514887	0	17	3897	chrXIII	701739	+
ISU2	0.314125	0.19482	0	11	6556	chrXV	762066	-
SUT2	0.314032	0.327368	0	17	4924	chrXVI	576445	+
AMD1	0.313543	0.276005	0	21	4163	chrXIII	208991	-
DPB11	0.313518	0.639902	0	16	4373	chrX	265090	-
PFA4	0.313401	0.468196	0	16	4760	chrXV	322960	-
MEF1	0.313133	0.306834	0	15	4604	chrXII	273867	-
RPL1B	0.312978	0.263648	0	14	5738	chrVII	254618	+
MTC1	0.312945	0.346034	0	22	6302	chrX	189410	-
NAB6	0.312472	0.395159	0	13	5689	chrXIII	34148	+
RPL30	0.312261	0.0704831	0.015	12	4876	chrVII	439070	+
ARO8	0.312167	0.410874	0	15	4501	chrVII	115965	+
RLF2	0.311824	0.433376	0	21	5468	chrXVI	594405	+
RHO3	0.311642	0.22656	0	16	5410	chrIX	139697	+
PDR10	0.311491	0.251856	0	12	6313	chrXV	931598	+
LCB2	0.311333	0.419345	0	8	4083	chrIV	576174	+
DAL3	0.311282	0.151354	0	19	5334	chrIX	415652	-
BEM4	0.311223	0.407886	0	20	4702	chrXVI	246241	-
MSE1	0.310972	0.163286	0	14	4459	chrXV	263473	+
ABF2	0.310948	0.565362	0	15	5135	chrXIII	411611	+
SRB4	0.310864	0.466967	0	15	5510	chrV	198828	+
LEU9	0.310672	0.422567	0	15	5151	chrXV	522977	+
NAT5	0.310665	0.311295	0	10	3943	chrXV	804436	+
CDC123	0.310639	0.318661	0	20	4637	chrXII	571831	-
zz-YEL075C	0.310461	0.385878	0	16	4907	chrV	5849	-
FMP48	0.310449	0.266854	0	13	5785	chrVII	593170	+
MRPL25	0.310305	0.302202	0	13	4561	chrVII	637574	-
CGR1	0.310015	0.320514	0	14	4634	chrVII	440065	+
PEX19	0.309851	0.209499	0	18	5543	chrIV	337241	-
SHY1	0.309691	0.542204	0	17	5357	chrVII	717339	+
DBP8	0.309387	0.338836	0	12	4822	chrVIII	442173	+
PHO2	0.30934	0.460336	0	18	4338	chrIV	271915	-
KTR1	0.309301	0.384613	0	9	4149	chrXV	511761	+
SPT5	0.309291	0.481631	0	10	3302	chrXIII	247698	+
ERG1	0.30921	0.372135	0	12	5082	chrVII	848380	-
BUD8	0.309149	0.250236	0	19	5099	chrXII	833915	+
PHO3	0.308997	0.437216	0	13	6394	chrII	429182	-
LRP1	0.308974	0.278664	0	17	5409	chrVIII	267544	+
MDM30	0.308835	0.357626	0	19	5466	chrXII	857549	+
RGL1	0.308756	0.295047	0	13	6186	chrXVI	425871	+
IPL1	0.308578	0.109621	0	10	4700	chrXVI	157625	-
zz-YOR302W	0.30851	0.337611	0	12	4457	chrXV	882727	+
VTC4	0.308484	0.308523	0	17	4633	chrX	413384	-
CWC25	0.308477	0.260161	0	12	5666	chrXIV	186879	-
zz-YDR222W	0.308045	0.177248	0	20	4715	chrIV	910042	+
COA3	0.308017	0.332986	0	6	4672	chrX	316752	+
PXP1	0.307793	0.430397	0	17	6450	chrV	120298	-
DAS1	0.307785	0.151181	0	7	5747	chrX	137385	+
zz-YIL014C-A	0.307744	0.341267	0	9	5160	chrIX	325597	-
NMA111	0.307616	0.214113	0	17	5862	chrXIV	394722	+
PCL8	0.307488	0.232378	0	13	4338	chrXVI	136702	+
MET22	0.30747	0.351411	0	21	3638	chrXV	207182	-
NOC4	0.307379	0.375692	0	11	3561	chrXVI	821402	-
MSH5	0.307321	0.346623	0	8	4554	chrIV	178339	+
MRPL22	0.307312	0.211736	0	15	5295	chrXIV	304599	-
UBP15	0.30718	0.191977	0	13	4341	chrXIII	874828	+
PET8	0.306995	0.369224	0	11	5803	chrXIV	625826	-
RRN5	0.306958	0.252679	0	12	5092	chrXII	423721	+
POL5	0.306952	0.32533	0	19	5773	chrV	51588	-
RPL13B	0.306865	0.432291	0	15	5599	chrXIII	551164	-
NMD4	0.306768	0.181629	0	17	5799	chrXII	853183	-
zz-YHR112C	0.306624	0.204547	0	17	4661	chrVIII	336121	-
MRP21	0.30646	0.268922	0	14	6459	chrII	48850	+
SPS100	0.306267	0.413517	0	16	5200	chrVIII	379813	-
SSK22	0.306088	0.185332	0	15	4664	chrIII	246589	-
HEM4	0.306072	0.314635	0	15	4954	chrXV	842850	+
DAL5	0.306052	0.222054	0	9	5219	chrX	718263	+
KAP122	0.305792	0.528043	0	13	4268	chrVII	461665	+
MOH1	0.305754	0.286985	0	14	4821	chrII	126722	+
HSP82	0.305704	0.290336	0	11	5342	chrXVI	98708	-
zz-YEL025C	0.305534	0.380201	0	19	5750	chrV	106884	-
SPP1	0.305374	0.189068	0	21	5901	chrXVI	292412	-
RSM22	0.305253	0.343501	0	10	4773	chrXI	161316	-
RIM13	0.305194	0.303591	0	14	4220	chrXIII	568209	-
PAU13	0.305114	0.135162	0	11	5238	chrVIII	12358	-
ERP4	0.305031	0.279771	0	7	5436	chrXV	361155	-
UTP10	0.304977	0.401624	0	18	4659	chrX	217300	-
RAD28	0.304911	0.563845	0	22	5826	chrIV	503268	-
NUM1	0.304794	0.219562	0	13	6114	chrIV	755603	+
SWC5	0.304574	0.337843	0	19	4965	chrII	683077	-
PIF1	0.303997	0.326643	0	18	5091	chrXIII	151623	-
GPI13	0.303931	0.202961	0	14	4903	chrXII	80215	-
zz-YDR514C	0.303864	0.534873	0	9	6872	chrIV	1473004	-
KTR4	0.303776	0.404516	0	13	5464	chrII	618861	+
TRM732	0.303747	0.26769	0	15	5076	chrXIII	788875	-
zz-YCL048W-A	0.303706	0.247881	0	22	5722	chrIII	41532	+
zz-YGL242C	0.303366	0.456732	0	16	5513	chrVII	45205	-
NHP6B	0.303304	0.347391	0	14	6054	chrII	426813	-
GET2	0.30308	0.33623	0	16	4703	chrV	327008	-
GLY1	0.303037	0.289186	0	17	6250	chrV	68857	-
UBA1	0.302988	0.181578	0	14	5423	chrXI	39180	+
MGA2	0.302971	0.61876	0	19	5608	chrIX	416094	+
RRG8	0.302883	0.41574	0	10	5670	chrXVI	758651	+
NUP192	0.302773	0.290548	0	16	4512	chrX	373915	-
ENT1	0.302599	0.224537	0	7	4683	chrIV	167750	+
CKS1	0.30256	0.355804	0	17	5404	chrII	504824	+
SPC72	0.302559	0.25017	0	19	4278	chrI	56817	-
CTK3	0.302553	0.263858	0	16	3849	chrXIII	45085	+
SAR1	0.302524	0.20681	0	14	3415	chrXVI	138680	+
BNI1	0.302509	0.288101	0	9	5861	chrXIV	135602	-
NCE103	0.302505	0.313666	0	16	5164	chrXIV	559710	+
DTD1	0.302484	0.27542	0	15	4287	chrIV	65268	+
SAS2	0.302019	0.228962	0	20	4569	chrXIII	523395	-
YET3	0.30188	0.434791	0	15	4699	chrIV	330460	-
AXL2	0.301859	0.53458	0	11	4747	chrIX	85297	+
TOS8	0.301843	0.258795	0	13	4704	chrVII	325241	+
TAT1	0.301828	0.215955	0	7	6902	chrII	378520	-
ARO3	0.301521	0.366746	0	12	6054	chrIV	521747	+
TCB2	0.3015	0.27574	0	7	4461	chrXIV	462339	+
BOL3	0.301453	0.432787	0	19	4828	chrI	57350	-
UBC1	0.30132	0.423572	0	15	6562	chrIV	816808	+
DCD1	0.301162	0.450295	0	11	5008	chrVIII	388718	-
RPS14A	0.301126	0.397829	0	15	5014	chrIII	178187	-
zz-YFR006W	0.30108	0.248013	0	10	6350	chrVI	156192	+
CPR4	0.300923	0.485318	0	15	4418	chrIII	238961	+
CMG1	0.300871	0.0902493	0.002	11	4248	chrXII	682632	+
SET4	0.300756	0.313194	0	14	5019	chrX	224558	+
RVS167	0.300736	0.564011	0	10	4574	chrIV	1250194	+
CHS6	0.300596	0.342903	0	14	5548	chrX	239386	+
NUP133	0.300085	0.299554	0	13	7209	chrXI	592825	+
SNF6	0.299994	0.285384	0	17	5473	chrVIII	54881	+
MFM1	0.299468	0.259289	0	16	5895	chrXVI	434337	+
CUR1	0.299391	0.394608	0	14	5359	chrXVI	843215	+
RPL40B	0.299145	0.361656	0	12	7195	chrXI	618730	-
NDJ1	0.298989	0.231674	0	14	4847	chrXV	117430	-
RIM11	0.298682	0.36456	0	16	4454	chrXIII	545940	+
PSK2	0.298445	0.37624	0	12	4448	chrXV	243054	+
PPZ2	0.297768	0.523661	0	15	6922	chrIV	1334535	+
ISM1	0.297736	0.260995	0	18	5513	chrXVI	478970	-
RAV2	0.29773	0.243088	0	13	4073	chrIV	857940	-
MPC54	0.297313	0.431846	0	13	3771	chrXV	667225	-
URN1	0.297155	0.344203	0	11	4154	chrXVI	833427	-
CLN2	0.297081	0.276997	0	13	4747	chrXVI	66988	-
MCH4	0.297034	0.19191	0	11	6134	chrXV	96385	-
PBN1	0.296872	0.374547	0	15	5679	chrIII	35381	-
SRS2	0.296845	0.341089	0	20	4387	chrX	257272	+
LCB4	0.296836	0.277937	0	14	5246	chrXV	653927	-
zz-YGL230C	0.296817	0.230891	0	13	5031	chrVII	64297	-
UME1	0.296816	0.132934	0	18	5076	chrXVI	291062	-
CSG2	0.296318	0.289364	0	22	5741	chrII	310323	-
IRA1	0.296068	0.475535	0	19	5523	chrII	526883	-
RAX1	0.295973	0.467283	0	12	4827	chrXV	880982	+
ALG5	0.295544	0.305967	0	17	5066	chrXVI	121488	-
zz-YDR444W	0.295416	0.272715	0	13	5790	chrIV	1350273	+
GET1	0.295204	0.346268	0	10	3835	chrVII	457886	-
TAD2	0.295174	0.38951	0	19	4818	chrX	380998	-
CLU1	0.294616	0.44953	0	11	5180	chrXIII	291065	+
CUP9	0.29461	0.165354	0	19	5350	chrXVI	214173	-
AIM29	0.294542	0.242489	0	12	5670	chrXI	579227	+
TOM70	0.294454	0.439738	0	14	4909	chrXIV	400524	-
LYS2	0.293768	0.363716	0	7	3394	chrII	473967	-
TPT1	0.2937	0.452306	0	14	5413	chrXV	126648	-
SOG2	0.293366	0.438135	0	14	5252	chrXV	1000815	-
CLB2	0.293333	0.269027	0	13	5591	chrXVI	771284	+
SEC5	0.293295	0.15962	0	15	4579	chrIV	789229	-
PHO85	0.293274	0.315681	0	13	5358	chrXVI	493031	-
WHI3	0.293257	0.308443	0	14	4668	chrXIV	269881	-
MRH1	0.293	0.27809	0	18	5746	chrIV	507881	+
TRM9	0.292883	0.060654	0.036	11	4119	chrXIII	243259	+
zz-YLL058W	0.292829	0.358652	0	21	4098	chrXII	23485	+
PRS4	0.292664	0.370398	0	14	5646	chrII	92419	+
zz-YHL008C	0.292659	0.291045	0	10	5135	chrVIII	94623	-
ERO1	0.29233	0.331336	0	10	4750	chrXIII	13219	-
SSO1	0.2921	0.413224	0	14	5187	chrXVI	107159	+
URA10	0.292069	0.319293	0	14	4498	chrXIII	808046	-
zz-YOR376W-A	0.291571	0.0680241	0.018	7	7024	chrXV	1044764	+
ASM4	0.29149	0.417923	0	17	5598	chrIV	300082	-
TSA1	0.291438	0.307541	0	15	4588	chrXIII	220123	+
RPS4B	0.291394	0.292002	0	13	4410	chrVIII	505526	-
FUN26	0.291284	0.298398	0	13	5043	chrI	110397	-
DSE3	0.291209	0.250002	0	12	3492	chrXV	818708	+
SFH5	0.291138	0.355393	0	6	6440	chrX	145154	+
YIP3	0.290838	0.423575	0	9	5544	chrXIV	545242	+
SOK1	0.290807	0.240432	0	13	4952	chrIV	461318	-
ERC1	0.290664	0.38107	0	11	4279	chrVIII	173282	+
zz-YBR184W	0.290643	0.341495	0	14	5727	chrII	597383	+
RPL22A	0.290628	0.298226	0	10	4267	chrXII	263223	+
CEP3	0.290544	0.379565	0	13	4482	chrXIII	599117	-
KRE9	0.290213	0.342983	0	8	5159	chrX	95017	+
PPQ1	0.290118	0.158079	0	18	4515	chrXVI	208021	+
RPS17B	0.28978	0.241832	0	15	4459	chrIV	1355511	-
RAM1	0.289731	0.540489	0	14	5544	chrIV	296315	-
EFB1	0.289714	0.134411	0	11	5569	chrI	142202	+
zz-YHR175W-A	0.289611	0.0312077	0.28	16	4942	chrVIII	453578	+
MAK16	0.289531	0.495959	0	10	5069	chrI	101136	-
zz-YLR173W	0.289398	0.503658	0	10	5568	chrXII	502403	+
WSS1	0.289387	0.302186	0	16	4873	chrVIII	371825	+
MYO2	0.289341	0.282661	0	15	6475	chrXV	925588	+
MAF1	0.289089	0.26917	0	15	5518	chrIV	458173	-
MSS116	0.288901	0.43308	0	11	4535	chrIV	847916	-
CDC7	0.288823	0.355833	0	15	4452	chrIV	424151	+
VPS5	0.288711	0.143286	0	13	4627	chrXV	453746	+
APE2	0.288648	0.179398	0	9	5040	chrXI	155011	+
TMC1	0.288596	0.532363	0	13	4179	chrXV	427334	-
RSA4	0.288592	0.446798	0	16	4858	chrIII	242319	-
zz-YPR053C	0.288498	0.0443088	0.125	16	4689	chrXVI	667375	-
AIM36	0.288479	0.1212	0	13	5350	chrXIII	572013	-
MSA2	0.288384	0.333455	0	13	6031	chrXI	583612	+
GIP2	0.288263	0.225607	0	15	6645	chrV	264080	-
ERP6	0.288054	0.196008	0	12	4668	chrVII	494500	+
YIA6	0.287967	0.17376	0	9	5464	chrIX	343848	+
NAT3	0.287405	0.290426	0	9	4529	chrXVI	794494	-
zz-YGR117C	0.287403	0.280496	0	17	5446	chrVII	726407	-
HUR1	0.287298	0.174815	0	12	4383	chrVII	187549	+
PNC1	0.28711	0.287209	0	15	5221	chrVII	428011	-
zz-YER138W-A	0.28698	0.224115	0	15	4376	chrV	449360	+
HIS2	0.286941	0.27715	0	7	5945	chrVI	204767	-
zz-YCL001W-B	0.286622	0.357369	0	12	4438	chrIII	113707	+
TPN1	0.286584	0.168056	0	14	5438	chrVII	152781	-
TIM54	0.286546	0.287884	0	17	5215	chrX	334308	+
REA1	0.286542	0.27487	0	15	4552	chrXII	363827	-
NSL1	0.286469	0.215131	0	13	5550	chrXVI	105740	+
LOT6	0.286412	0.166726	0	16	5030	chrXII	169055	+
SYO1	0.28637	0.0854059	0.003	16	5237	chrIV	340191	-
GAL10	0.286262	0.427217	0	13	6359	chrII	278464	-
GAL7	0.286262	0.427217	0	13	6359	chrII	278464	-
LIP2	0.286258	0.273885	0	21	5264	chrXII	617298	-
ZRC1	0.285953	0.140343	0	16	5418	chrXIII	756234	-
GIN4	0.285842	0.524827	0	6	5025	chrIV	1465883	-
RAD53	0.285581	0.368897	0	21	3939	chrXVI	264312	-
zz-YPR170W-B	0.285519	0.287807	0	14	5843	chrXVI	883269	+
STB3	0.285356	0.359371	0	13	5749	chrIV	794216	-
TPO5	0.285352	0.339606	0	13	5812	chrXI	122271	-
zz-YHR033W	0.285277	0.355542	0	15	5913	chrVIII	175549	+
MTR3	0.2852	0.205138	0	14	5784	chrVII	806044	-
GEX1	0.285094	0.124943	0	18	5377	chrIII	8467	-
NPP1	0.284694	0.221713	0	10	5170	chrIII	166351	-
zz-YCR025C	0.284694	0.221713	0	10	5170	chrIII	166351	-
DCG1	0.284556	0.287923	0	21	4488	chrIX	412761	-
HCA4	0.284538	0.236264	0	19	4933	chrX	383849	+
SRF1	0.284521	0.166803	0	8	5290	chrIV	222316	+
zz-YLR297W	0.284207	0.201636	0	13	6555	chrXII	723777	+
SEC72	0.284166	0.24555	0	15	6070	chrXII	720364	-
MMS2	0.284065	0.181054	0	11	4486	chrVII	346927	-
TRM10	0.283998	0.224344	0	12	4125	chrXV	142830	+
DIA1	0.283764	0.198264	0	13	5336	chrXIII	904743	+
PAA1	0.283758	0.394517	0	14	4954	chrIV	589459	-
NPT1	0.283704	0.402771	0	6	5622	chrXV	737826	-
zz-YGR283C	0.283588	0.188467	0	14	5776	chrVII	1060020	-
RPS26B	0.283435	0.155063	0	22	5140	chrV	423584	+
VPS53	0.283369	0.294696	0	19	4153	chrX	390867	-
GTR1	0.283356	0.383362	0	11	5829	chrXIII	26922	+
MEF2	0.283329	0.315789	0	15	4987	chrX	231311	+
RAD14	0.283222	0.288422	0	13	5884	chrXIII	667046	-
SSL2	0.283199	0.322703	0	9	6110	chrIX	83022	-
PDS1	0.283182	0.230406	0	10	5748	chrIV	681661	-
GIS4	0.282845	0.193591	0	18	4951	chrXIII	258536	-
zz-YHL026C	0.282435	0.299729	0	18	5169	chrVIII	54288	-
NFT1	0.282365	0.235777	0	11	5656	chrXI	650530	+
NOP53	0.282206	0.190702	0	18	4691	chrXVI	277517	-
MST1	0.282109	0.37691	0	13	5692	chrXI	78607	-
ENT2	0.281828	0.322947	0	7	3913	chrXII	554460	+
PCL5	0.281612	0.30535	0	16	4463	chrVIII	236638	+
RHB1	0.281008	0.137908	0	9	5807	chrIII	168134	-
ARG82	0.28097	0.21199	0	15	6040	chrIV	811640	-
SNU114	0.280519	0.243141	0	13	5917	chrXI	122531	+
RIM4	0.280453	0.174302	0	20	4980	chrVIII	56552	+
GMC2	0.280252	0.432855	0	12	5425	chrXII	1024239	+
YBP2	0.280038	0.491804	0	7	5182	chrVII	389979	+
zz-YJR128W	0.27964	0.239396	0	15	5414	chrX	662794	+
AHC2	0.279431	0.378883	0	13	5694	chrIII	258885	+
VPS64	0.279367	0.223851	0	15	5150	chrIV	856104	-
LAG2	0.279355	0.334649	0	12	4020	chrXV	274926	+
MGS1	0.279243	0.436595	0	13	6225	chrXIV	238037	+
PTM1	0.279178	0.355333	0	17	4375	chrXI	362540	+
SWR1	0.279151	0.153866	0	11	4276	chrIV	1135817	+
TRI1	0.279144	0.277847	0	16	5737	chrXIII	739227	+
FPR4	0.279064	0.389823	0	10	4100	chrXII	1030861	+
GFD2	0.279019	0.284641	0	13	5132	chrIII	59020	+
RPS1B	0.279017	0.094411	0.001	17	4418	chrXIII	146501	+
CET1	0.278798	0.278993	0	14	4297	chrXVI	118295	+
zz-YNL033W	0.278458	0.116458	0	19	4581	chrXIV	572948	+
MTH1	0.278436	0.220131	0	15	5630	chrIV	1015861	-
CCT5	0.27817	0.241731	0	18	4646	chrX	555923	+
zz-YML003W	0.277681	0.149372	0	16	5387	chrXIII	263509	+
AVT5	0.277478	0.35359	0	13	5260	chrII	49595	+
BET3	0.277014	0.153048	0	16	6432	chrXI	570910	-
TAT2	0.276751	0.345326	0	11	3973	chrXV	286102	+
ALR1	0.276675	0.342539	0	13	5388	chrXV	74183	+
AQY1	0.276291	0.180987	0	7	4625	chrXVI	921852	+
RRP40	0.276229	0.196849	0	13	4961	chrXV	55575	+
GIM4	0.275771	0.403432	0	17	3754	chrV	148213	+
BRP1	0.2754	0.223663	0	9	4686	chrVII	483313	+
DUR1,2	0.275268	0.278085	0	14	5406	chrII	642583	-
VMA1	0.274959	0.466184	0	12	6447	chrIV	126734	+
DCP2	0.274831	0.129533	0	15	4241	chrXIV	405570	-
MRT4	0.274825	0.478738	0	13	4265	chrXI	426245	+
GCN1	0.274758	0.257672	0	14	4063	chrVII	131546	+
HSP42	0.274648	0.474578	0	13	6155	chrIV	806502	+
AIM18	0.274559	0.240638	0	11	4951	chrVIII	497230	-
SLG1	0.274378	0.184137	0	14	4593	chrXV	342606	-
zz-YNL011C	0.274324	0.197402	0	12	4935	chrXIV	613371	-
IMP3	0.274294	0.346262	0	13	5134	chrVIII	393567	+
MUS81	0.274236	0.0975695	0.001	14	4504	chrIV	1246117	+
ODC2	0.274006	0.415622	0	14	6822	chrXV	757873	+
OMS1	0.273984	0.535395	0	15	5282	chrIV	1093782	+
PIK1	0.273708	0.521768	0	10	3863	chrXIV	140829	+
PET54	0.273452	0.0668689	0.02	14	5487	chrVII	939958	+
MEP2	0.27325	0.343033	0	13	4715	chrXIV	357190	+
CLF1	0.273189	0.391891	0	13	5076	chrXII	384508	-
TYE7	0.273187	0.166991	0	14	6190	chrXV	978203	-
KRE2	0.27307	0.251788	0	12	4690	chrIV	1421176	+
ENP2	0.272999	0.283873	0	7	4888	chrVII	781796	+
EPT1	0.272906	0.278894	0	16	4446	chrVIII	354829	+
HIM1	0.272864	0.358468	0	12	5150	chrIV	1102197	+
NUP188	0.272761	0.076824	0.008	12	4986	chrXIII	67515	-
MNN2	0.272733	0.260494	0	12	4484	chrII	269560	-
RSM7	0.272223	0.0631768	0.029	13	4877	chrX	638978	-
PPG1	0.272188	0.402505	0	14	4613	chrXIV	685935	+
SPP382	0.271841	0.246707	0	14	3980	chrXII	973406	+
SMY2	0.271651	0.157283	0	12	4948	chrII	581427	-
SEC16	0.271394	0.357766	0	13	4696	chrXVI	386943	+
zz-YDR034W-B	0.271345	0.338084	0	17	6332	chrIV	521250	+
IFM1	0.271343	0.249864	0	9	4715	chrXV	278043	+
CFT1	0.271048	0.375309	0	15	5251	chrIV	1063329	+
HST2	0.270941	0.440948	0	15	6391	chrXVI	526913	-
GMH1	0.270905	0.224216	0	7	4425	chrXI	500034	+
ECM7	0.270395	0.16029	0	14	4385	chrXII	1022529	+
HIS1	0.27019	0.223474	0	16	6639	chrV	265857	-
BUD13	0.270112	0.57778	0	16	4908	chrVII	174564	+
CBK1	0.270069	0.27911	0	16	4810	chrXIV	332467	+
TAX4	0.269833	0.428311	0	12	5130	chrX	278827	+
TFC4	0.269353	0.223757	0	13	5012	chrVII	589440	-
LMO1	0.269288	0.2281	0	9	4076	chrXII	136329	-
DFG10	0.26915	0.248913	0	13	4625	chrIX	260182	+
CAD1	0.268935	0.205681	0	16	6582	chrIV	1319195	-
PTI1	0.26857	0.265141	0	12	4661	chrVII	800408	+
KKQ8	0.268338	0.194571	0	14	6227	chrXI	133422	-
PUB1	0.268031	0.256711	0	14	5509	chrXIV	602856	+
SHC1	0.267968	0.309172	0	17	4707	chrV	351580	+
PAI3	0.267657	0.0962657	0.001	15	3985	chrXIII	610361	-
zz-YKL068W-A	0.267532	0.153735	0	14	5083	chrXI	309183	+
HOP1	0.2675	0.208306	0	14	4740	chrIX	226529	+
THI12	0.267117	0.100686	0	15	5215	chrXIV	14807	+
SET5	0.267018	0.379838	0	12	4329	chrVIII	516449	-
CLN3	0.266982	0.148645	0	22	4422	chrI	67832	-
NTO1	0.266895	0.0773338	0.007	13	4422	chrXVI	631510	+
TSC10	0.266872	0.362705	0	13	4936	chrII	738586	+
RPL31A	0.26686	0.135115	0	19	4678	chrIV	322248	+
MTD1	0.266697	0.125604	0	16	7399	chrXI	590290	+
CHK1	0.266319	0.323948	0	7	4537	chrII	749596	+
RPS11A	0.266273	0.283117	0	18	6310	chrIV	491530	+
HXK1	0.266251	0.0724976	0.012	11	5488	chrVI	255015	-
BIT61	0.266243	0.244439	0	16	5471	chrX	327876	-
PAR32	0.266208	0.37891	0	16	6946	chrIV	148207	+
RSC9	0.266039	0.320944	0	9	5249	chrXIII	17083	+
CDC31	0.265834	0.326623	0	13	4535	chrXV	811019	+
GPI11	0.265619	0.240074	0	11	5314	chrIV	1067733	+
OSH2	0.265496	0.49717	0	16	4535	chrIV	421717	-
ELP4	0.265489	0.408267	0	14	5009	chrXVI	360215	+
zz-YLR108C	0.265427	0.240797	0	15	4677	chrXII	368171	-
RPL41A	0.26542	0.239446	0	14	5934	chrIV	130475	-
VPS17	0.265325	0.248243	0	14	5373	chrXV	573144	+
PTC1	0.265321	0.305164	0	16	4777	chrIV	439628	+
zz-YGL117W	0.265288	0.393855	0	14	4566	chrVII	288443	+
PCP1	0.265255	0.394397	0	16	4711	chrVII	693360	+
RVS161	0.265205	0.33845	0	10	3375	chrIII	131531	-
YIF1	0.264965	0.141959	0	10	4013	chrXIV	147947	-
SMA2	0.264873	0.248374	0	16	5042	chrXIII	141927	-
UBR2	0.264643	0.415966	0	12	4190	chrXII	193475	-
NAM7	0.264612	0.292749	0	17	5675	chrXIII	429682	-
zz-YPL199C	0.264533	0.288517	0	15	4808	chrXVI	172738	-
VMA7	0.264494	0.249936	0	13	4593	chrVII	527338	-
zz-YMR085W	0.26449	0.271865	0	17	6053	chrXIII	437460	+
ILS1	0.264407	0.212362	0	12	7025	chrII	84247	-
CFD1	0.264346	0.198133	0	12	4833	chrIX	349116	+
PRE1	0.264175	0.355646	0	18	4965	chrV	177825	+
LYS12	0.263979	0.214734	0	14	4911	chrIX	187659	-
RSN1	0.263975	0.344757	0	14	4608	chrXIII	798462	+
TPD3	0.263751	0.472994	0	12	5872	chrI	124863	+
TGL1	0.263446	0.388606	0	12	4642	chrXI	180574	+
MAD2	0.263114	0.222644	0	19	4540	chrX	387660	+
IAH1	0.263078	0.347067	0	11	5284	chrXV	560660	-
IZH4	0.262971	0.304629	0	15	5016	chrXV	128050	-
THI3	0.262949	0.372817	0	19	4967	chrIV	312642	-
ADE16	0.262947	0.155322	0	13	4725	chrXII	201414	-
zz-YCR016W	0.262888	0.257304	0	9	6337	chrIII	143654	+
RPL4A	0.262879	0.397438	0	20	4989	chrII	300197	+
MCP1	0.262834	0.341391	0	13	5593	chrXV	767977	-
STD1	0.262776	0.196021	0	19	5714	chrXV	417777	-
BIO2	0.262765	0.175009	0	12	5997	chrVII	1064961	-
DCP1	0.262677	0.288642	0	13	5566	chrXV	44969	+
ORM2	0.262608	0.205048	0	16	6667	chrXII	828639	+
zz-YBR182C-A	0.262488	0.247857	0	14	5095	chrII	595520	-
SIP3	0.262403	0.0956734	0.001	10	5616	chrXIV	164348	-
YSW1	0.262227	0.266999	0	15	4660	chrII	537920	+
CDC53	0.261899	0.306132	0	9	5092	chrIV	224060	+
ASG1	0.261871	0.18851	0	10	5371	chrIX	102678	+
zz-YHR202W	0.261794	0.259313	0	13	4934	chrVIII	502392	+
AIM21	0.261439	0.257445	0	15	5106	chrIX	360669	+
VRG4	0.261304	0.27804	0	15	4811	chrVII	76884	+
ULA1	0.261243	0.45235	0	18	5408	chrXVI	552017	+
MNN1	0.261098	0.321829	0	14	4483	chrV	153612	+
DOT5	0.260062	0.254757	0	10	4485	chrIX	334874	+
PAB1	0.259955	0.293983	0	13	6423	chrV	510245	+
MSC1	0.259872	0.316538	0	9	5043	chrXIII	16786	-
ENO1	0.259757	0.0906263	0.002	20	5256	chrVII	1001024	+
AIM2	0.259672	0.387767	0	16	4414	chrI	52598	-
STB4	0.259648	0.386789	0	13	5820	chrXIII	312270	+
NIP100	0.259209	0.0897288	0.002	14	4508	chrXVI	222869	-
QNS1	0.25907	0.338453	0	12	4767	chrVIII	246186	+
MIG2	0.259058	0.24641	0	19	4831	chrVII	95783	+
TOR1	0.259056	0.269893	0	19	4408	chrX	559436	+
zz-YOR385W	0.259037	0.344013	0	12	4865	chrXV	1065048	+
PPH21	0.258961	0.314634	0	7	4140	chrIV	221218	-
SUS1	0.258782	0.276173	0	8	5408	chrII	462141	+
zz-YGR035C	0.258664	0.0450188	0.119	19	5623	chrVII	557487	-
BUG1	0.258544	0.357881	0	12	6513	chrIV	283423	+
PGA2	0.258251	0.052639	0.068	15	5936	chrXIV	349760	-
GCS1	0.258237	0.318729	0	14	5634	chrIV	52157	-
TAF3	0.258184	0.276734	0	18	6003	chrXVI	534697	-
STO1	0.258145	0.352911	0	22	4085	chrXIII	517518	+
RPL33A	0.257762	0.282194	0	19	4344	chrXVI	282128	+
IMP4	0.25757	0.148186	0	18	5523	chrXIV	485593	+
CTO1	0.257526	0.151848	0	8	6689	chrIII	142120	-
TPS1	0.2575	0.340695	0	12	5528	chrII	490481	-
CLB3	0.257422	0.293056	0	7	3285	chrIV	176669	+
FMP41	0.257288	0.181792	0	16	4554	chrXIV	318826	-
SSU72	0.257221	0.206776	0	17	5204	chrXIV	229112	+
TIF34	0.257167	0.198365	0	20	4391	chrXIII	558515	-
ARG4	0.257163	0.265912	0	10	3431	chrVIII	141429	-
PRD1	0.256857	0.415857	0	20	5033	chrIII	24808	+
RRI1	0.256767	0.301557	0	11	5180	chrIV	70259	-
VPS29	0.256633	0.302223	0	11	5021	chrVIII	129510	+
ARP6	0.256595	0.22456	0	17	4755	chrXII	301956	-
TFA2	0.256571	0.260311	0	15	5221	chrXI	559653	+
FAA3	0.256438	0.334864	0	10	4274	chrIX	339363	+
LDB17	0.256332	0.110922	0	13	6476	chrIV	192592	+
RPT4	0.256087	0.141246	0	14	4985	chrXV	813675	-
ARV1	0.25598	0.248465	0	19	5606	chrXII	623921	-
ZDS2	0.255856	0.231061	0	16	4252	chrXIII	51620	+
zz-YPL150W	0.255784	0.213819	0	20	4685	chrXVI	267812	+
MSS4	0.255772	0.536551	0	14	5322	chrIV	868114	+
RPA49	0.25577	0.270311	0	13	4480	chrXIV	182608	-
CPR1	0.255661	0.244114	0	11	6577	chrIV	768966	-
FAD1	0.255612	0.280037	0	24	4955	chrIV	373712	-
PTA1	0.255546	0.0723858	0.012	20	4699	chrI	61022	-
PHO92	0.25539	0.154961	0	13	4698	chrIV	1224485	-
zz-YGL176C	0.255328	0.272018	0	16	5706	chrVII	173075	-
PYK2	0.255327	0.301144	0	12	6033	chrXV	986507	-
RER2	0.255222	0.269091	0	14	5686	chrII	242515	-
NAT4	0.255209	0.415208	0	18	5095	chrXIII	407822	+
HHO1	0.255174	0.19613	0	17	4005	chrXVI	309588	-
DCW1	0.255139	0.224039	0	13	5246	chrXI	352799	-
ESS1	0.254802	0.16775	0	14	5216	chrX	467016	-
YEA6	0.254713	0.167892	0	16	5309	chrV	144314	+
CDC12	0.254431	0.113008	0	12	4382	chrVIII	328040	-
zz-YPR145C-A	0.254424	0.196787	0	9	4406	chrXVI	824801	-
DCS1	0.254172	0.15434	0	11	3606	chrXII	681116	+
BRO1	0.253671	0.304117	0	13	5016	chrXVI	394030	+
DDR2	0.25367	0.193128	0	12	5071	chrXV	231809	-
HOT1	0.253613	0.0320621	0.267	15	4613	chrXIII	606104	+
PHB2	0.253604	0.108637	0	11	4913	chrVII	953495	-
CMR3	0.253473	0.231452	0	20	5815	chrXVI	585753	-
RLP7	0.253426	0.428193	0	11	4901	chrXIV	627117	-
MCA1	0.253391	0.307647	0	16	6846	chrXV	717126	+
COQ11	0.253382	0.174419	0	13	5934	chrXII	717934	-
MRK1	0.25318	0.362856	0	19	5515	chrIV	314786	-
URC2	0.25318	0.0859626	0.003	9	5743	chrIV	1483463	-
LIF1	0.253154	0.128981	0	14	3834	chrVII	343308	+
MID1	0.253115	0.137041	0	10	6301	chrXIV	85977	-
NOG1	0.252848	0.336348	0	12	5132	chrXVI	370975	+
NSR1	0.252749	0.198736	0	16	5489	chrVII	807696	-
ECM23	0.252666	0.161355	0	15	6388	chrXVI	511105	+
TRK2	0.252334	0.19509	0	10	5030	chrXI	526903	+
GCD2	0.252316	0.228349	0	13	5007	chrVII	646810	-
YAP1801	0.252202	0.417548	0	17	5206	chrVIII	422665	-
TFC7	0.252192	0.423888	0	11	4673	chrXV	528902	+
GRX2	0.251736	0.342576	0	9	6047	chrIV	1471057	+
zz-YJL213W	0.251593	0.256177	0	9	3137	chrX	31906	+
zz-YBL086C	0.251536	0.289963	0	11	5489	chrII	62657	-
DAK1	0.251514	0.255683	0	12	4794	chrXIII	133452	+
VPS34	0.251381	0.263641	0	21	5210	chrXII	617548	+
MTW1	0.250894	0.503519	0	15	4492	chrI	79730	+
SEC53	0.250862	0.432017	0	11	4387	chrVI	44421	-
MXR2	0.250843	0.172237	0	12	5387	chrIII	63212	-
HTZ1	0.250691	0.176039	0	11	5073	chrXV	304316	-
RRP9	0.250574	0.234338	0	10	3882	chrXVI	802342	+
PSY2	0.250554	0.251938	0	17	5068	chrXIV	263492	-
CDC33	0.250479	0.175821	0	14	5340	chrXV	61056	-
RRP3	0.250358	0.297447	0	18	4797	chrVIII	229026	-
DAL4	0.250244	0.281547	0	19	4341	chrIX	409994	+
HRQ1	0.249929	0.201637	0	18	4470	chrIV	1039766	+
SRL4	0.249927	0.241701	0	17	5512	chrXVI	488217	-
MIN6	0.24986	0.176383	0	18	5911	chrII	143152	+
HOM2	0.249858	0.280107	0	12	6107	chrIV	770352	+
TUB4	0.249791	0.227	0	17	5495	chrXII	566248	-
OAF1	0.249742	0.375707	0	16	4872	chrI	48577	+
SHG1	0.249605	0.364528	0	15	4097	chrII	730128	-
PCL1	0.249486	0.336879	0	9	5918	chrXIV	87778	+
BNI5	0.24933	0.143306	0	17	4819	chrXIV	323549	-
KCH1	0.2493	0.155322	0	11	4135	chrX	536005	+
MAP1	0.249283	0.424155	0	20	5735	chrXII	626294	-
RRD1	0.249266	0.528968	0	11	5828	chrIX	55236	+
YLF2	0.249264	0.326899	0	14	4717	chrVIII	77259	-
AQY3	0.249224	0.389116	0	10	6055	chrVI	27923	-
DMC1	0.249148	0.204667	0	17	3516	chrV	548909	+
zz-YNL193W	0.249102	0.188546	0	12	4256	chrXIV	274417	+
GPD2	0.24906	0.401325	0	18	5376	chrXV	217156	+
SPO71	0.248597	0.332068	0	10	5217	chrIV	664902	-
SHE9	0.248584	0.2096	0	11	3882	chrIV	1259879	+
MHP1	0.248344	0.449522	0	19	4277	chrX	361147	+
MRPL24	0.24829	0.169566	0	17	3516	chrXIII	650062	+
ZRG8	0.248264	0.293597	0	19	6231	chrV	221486	-
PAU8	0.248119	0.161045	0	21	4600	chrI	2245	-
ERG28	0.248069	0.297367	0	15	6135	chrV	238083	-
VMA13	0.247966	0.463396	0	9	4646	chrXVI	643854	+
SQT1	0.247704	0.391836	0	13	5362	chrIX	378514	+
TLG1	0.247643	0.283141	0	10	4105	chrIV	1398751	-
PIG1	0.24762	0.304675	0	8	3726	chrXII	691284	-
DPC29	0.247317	0.30839	0	13	4514	chrVII	527670	+
NGG1	0.247277	0.29931	0	18	5721	chrIV	814465	+
LSM6	0.247188	0.119842	0	11	2932	chrIV	1229566	-
zz-YDL022C-A	0.247054	0.257964	0	9	5364	chrIV	410035	-
VAB2	0.24704	0.164707	0	18	3920	chrV	146743	-
IDP2	0.246945	0.0710063	0.014	12	5862	chrXII	504576	+
LIP1	0.246747	0.271405	0	20	5799	chrXIII	863828	+
BNA5	0.246574	0.250552	0	20	5198	chrXII	607104	-
UBC9	0.246533	0.188975	0	18	5484	chrIV	337512	+
GRX3	0.246452	0.411329	0	10	4946	chrIV	644952	-
AGC1	0.246241	0.363122	0	19	5428	chrXVI	603529	-
FRE4	0.246185	0.118639	0	16	5150	chrXIV	739892	+
DOS2	0.245951	0.313122	0	13	4732	chrIV	583715	+
SNF1	0.245744	0.22043	0	11	6143	chrIV	1412127	+
BRN1	0.245538	0.289068	0	17	6005	chrII	40808	+
zz-YER152C	0.24514	0.172409	0	19	4546	chrV	473969	-
AGP2	0.245052	0.288758	0	16	4880	chrII	501583	-
zz-YNL247W	0.244939	0.229773	0	14	4595	chrXIV	182914	+
zz-YBR137W	0.244889	0.407602	0	15	5475	chrII	512967	+
GTO3	0.244797	0.144009	0	13	4638	chrXIII	773357	+
ECM14	0.244644	0.160059	0	16	5262	chrVIII	369778	-
TAF5	0.244505	0.229815	0	13	5333	chrII	618528	-
RPS0A	0.2445	0.214807	0	15	4883	chrVII	920593	+
RAD1	0.244264	0.345858	0	18	5959	chrXVI	506694	+
ROM2	0.244213	0.340426	0	14	4757	chrXII	862536	+
CAB1	0.244066	0.219512	0	10	3204	chrIV	1498195	+
HIP1	0.244035	0.163084	0	17	4469	chrVII	880250	+
RMR1	0.24398	0.331658	0	24	5499	chrVII	31934	+
PRE5	0.243905	0.185336	0	13	5273	chrXIII	901706	+
OAZ1	0.243828	0.251958	0	15	4354	chrXVI	458779	+
RAD50	0.24372	0.293005	0	12	5547	chrXIV	175436	+
MAD3	0.243465	0.366855	0	18	5022	chrX	410964	-
HSK3	0.243443	0.344982	0	13	4846	chrXI	184988	-
TRS23	0.243437	0.379067	0	10	5660	chrIV	954319	+
KRI1	0.243302	0.321813	0	7	4611	chrXIV	55870	-
AVL9	0.243229	0.00891815	0.758	13	5042	chrXII	377301	-
RPB5	0.24318	0.106043	0	16	4104	chrII	549051	-
GID8	0.243167	0.0166165	0.565	24	5287	chrXIII	540034	-
NTH1	0.242996	0.311568	0	15	5221	chrIV	452709	-
VTI1	0.242704	0.410366	0	13	4814	chrXIII	659189	-
YTH1	0.242471	0.519837	0	9	5641	chrXVI	742122	-
zz-YBL029W	0.242378	0.324253	0	13	3503	chrII	166044	+
SAD1	0.242331	0.33989	0	10	6168	chrVI	155860	-
PSA1	0.242299	0.365246	0	12	4198	chrIV	356862	-
SHS1	0.242131	0.204651	0	14	5705	chrIV	52450	+
MMS21	0.242053	0.258448	0	17	6419	chrV	121251	-
MRP10	0.241945	0.161039	0	23	5446	chrIV	372256	+
UME6	0.241741	0.513345	0	16	5298	chrIV	867802	-
YAP5	0.241728	0.171317	0	13	4891	chrIX	384646	+
VMS1	0.241645	0.270385	0	14	4847	chrIV	553242	+
TEX1	0.241559	0.290243	0	10	4410	chrXIV	170010	+
ILV6	0.241504	0.326885	0	16	4524	chrIII	105516	-
HOF1	0.24136	0.351003	0	20	5131	chrXIII	335194	+
zz-YBL028C	0.241131	0.297746	0	12	5431	chrII	167819	-
HXT1	0.241084	0.174708	0	11	4839	chrVIII	292843	-
zz-YDL144C	0.240777	0.220342	0	13	5873	chrIV	199715	-
zz-YJR120W	0.240641	0.32936	0	10	5062	chrX	647417	+
NRG1	0.240531	0.349013	0	11	4813	chrIV	543554	-
MOD5	0.240307	0.315696	0	12	5626	chrXV	837071	+
COT1	0.240276	0.284162	0	16	6053	chrXV	907636	-
SSN3	0.240151	0.156304	0	16	4503	chrXVI	474902	-
zz-YFL041W-A	0.240005	0.495294	0	13	3178	chrVI	47915	+
NBP1	0.239827	0.0921758	0.001	8	5491	chrXII	1057100	-
zz-YGL036W	0.239772	0.171091	0	15	5554	chrVII	428622	+
BST1	0.239695	0.213061	0	13	5257	chrVI	87278	-
SLN1	0.239465	0.333801	0	11	4411	chrIX	73612	-
CDC1	0.239446	0.380666	0	12	5740	chrIV	827600	+
NAB2	0.239398	0.27105	0	12	4170	chrVII	280505	-
GEX2	0.239389	0.169009	0	14	5010	chrXI	661327	+
PSP1	0.239311	0.163538	0	7	6893	chrIV	1459237	-
RRN3	0.239089	0.400133	0	8	4178	chrXI	208176	+
ISU1	0.239047	0.215936	0	14	4379	chrXVI	297490	+
EST1	0.238956	0.233445	0	21	5406	chrXII	609520	-
MDH2	0.238874	0.399423	0	15	5437	chrXV	83002	-
SEG1	0.238726	0.232588	0	18	5500	chrXIII	439209	+
UCC1	0.238608	0.260326	0	18	5724	chrXII	586128	+
ZPS1	0.238583	0.329966	0	20	5999	chrXV	34369	+
NST1	0.238331	0.35498	0	5	4148	chrXIV	452312	+
PCL2	0.23822	0.403833	0	13	4042	chrIV	234921	+
MYO4	0.238218	0.247843	0	14	5845	chrI	92444	-
IZH2	0.238175	0.310962	0	17	4782	chrXV	324590	-
RFT1	0.237967	0.16331	0	13	4025	chrII	182346	+
TIF4632	0.23795	0.303765	0	14	4619	chrVII	409719	-
PEP7	0.237494	0.305422	0	12	3849	chrIV	1114025	-
SEC63	0.237408	0.139785	0	14	4263	chrXV	806995	-
zz-YGR066C	0.237104	0.260007	0	17	5670	chrVII	621905	-
FRE6	0.237025	0.313336	0	16	5749	chrXII	39475	-
URA7	0.236886	0.255225	0	20	3896	chrII	145748	-
MRX10	0.236746	0.340672	0	21	4924	chrIV	1024708	-
zz-YJL118W	0.236715	0.510613	0	22	6388	chrX	191716	+
TUP1	0.236504	0.338902	0	12	5501	chrIII	262592	-
KEI1	0.236466	0.426515	0	10	5035	chrIV	1212857	+
ECM5	0.236311	0.214523	0	16	4797	chrXIII	611659	+
FYV5	0.236092	0.174011	0	20	5328	chrIII	24298	-
MIC10	0.236092	0.174011	0	20	5328	chrIII	24298	-
NRD1	0.236067	0.443852	0	11	5626	chrXIV	174518	-
THI2	0.236004	0.208301	0	17	5529	chrII	702471	-
TIF11	0.235989	0.253408	0	13	5178	chrXIII	789815	-
ADY4	0.235942	0.2914	0	13	5259	chrXII	592383	-
zz-YML122C	0.235741	0.254346	0	11	5869	chrXIII	26419	-
BUD20	0.235623	0.35637	0	14	5524	chrXII	282457	-
FAS1	0.235598	0.1384	0	5	4215	chrXI	100168	+
URA1	0.235558	0.473833	0	13	5474	chrXI	25204	+
DDL1	0.235515	0.184766	0	11	6199	chrXV	375817	-
RPN3	0.235435	0.280025	0	15	4480	chrV	196977	+
MNN4	0.235338	0.514397	0	11	4720	chrXI	67668	-
FKS3	0.23533	0.253147	0	12	5485	chrXIII	881111	+
ATG41	0.235111	0.335766	0	10	3901	chrXVI	74818	-
RTC1	0.234905	0.136394	0	15	6377	chrXV	65350	-
AIM4	0.234807	0.054914	0.057	13	5151	chrII	609958	+
KEX1	0.23477	0.319654	0	15	4535	chrVII	114694	-
zz-YPL034W	0.234489	0.238013	0	17	5081	chrXVI	486428	+
OGG1	0.234435	0.276888	0	18	4915	chrXIII	151870	+
GCR2	0.234341	0.220251	0	21	4851	chrXIV	266595	-
SRT1	0.234265	0.152584	0	17	5681	chrXIII	469534	-
TTI1	0.233977	0.0490778	0.089	10	3783	chrXI	375477	+
MRS3	0.233922	0.3233	0	12	6495	chrX	160498	+
PRP11	0.233657	0.151785	0	18	5276	chrIV	376466	-
GDI1	0.233256	0.241854	0	30	5472	chrV	439496	+
RTN2	0.233101	0.494091	0	18	5432	chrIV	94183	+
UTR1	0.23295	0.362524	0	21	4864	chrX	528458	-
SDH8	0.232927	0.281665	0	9	4171	chrII	742532	-
zz-YLR031W	0.23279	0.176837	0	16	4712	chrXII	204228	+
SPP381	0.232771	0.250587	0	18	4587	chrII	546387	+
SGA1	0.23275	0.198625	0	11	5055	chrIX	177963	+
CAC2	0.232512	0.230454	0	11	5984	chrXIII	68329	+
TMA20	0.232333	0.249696	0	17	5236	chrV	166845	-
PET117	0.23206	0.18604	0	15	6647	chrV	271776	+
GIR2	0.231957	0.0061003	0.833	13	5893	chrIV	765706	+
SPG3	0.231809	0.306975	0	7	6966	chrIV	1459420	-
ATP1	0.231754	0.346783	0	16	5678	chrII	36778	+
MET14	0.231606	0.258339	0	9	4291	chrXI	439470	-
THI72	0.231554	0.31352	0	16	6400	chrXV	702172	-
zz-YGL138C	0.231354	0.235628	0	15	4799	chrVII	249562	-
TAD1	0.231344	0.153811	0	19	5161	chrVII	43366	+
CUE4	0.231318	0.152755	0	12	5569	chrXIII	70069	-
SRP54	0.231	0.272705	0	14	3716	chrXVI	713014	-
RCK1	0.230896	0.15976	0	12	4040	chrVII	206613	+
YOR1	0.230751	0.0636541	0.027	14	6224	chrVII	1052646	+
ACC1	0.230576	0.272033	0	16	4864	chrXIV	662390	-
REX3	0.230536	0.208713	0	16	4537	chrXII	364123	+
UBC5	0.230443	0.103245	0	15	5581	chrIV	569791	-
SPO20	0.230318	0.0100866	0.727	17	4672	chrXIII	307391	+
RFA3	0.23015	0.266637	0	9	5803	chrX	96498	-
SEO1	0.229704	0.140421	0	17	4694	chrI	9202	-
ERG20	0.229197	0.222314	0	9	5696	chrX	104977	+
RNR4	0.228944	0.0789389	0.006	17	5274	chrVII	856493	-
ICE2	0.228745	0.275558	0	15	5580	chrIX	193474	+
ERG11	0.228404	0.252152	0	10	4502	chrVIII	121844	-
TOP2	0.228359	0.175453	0	6	4617	chrXIV	457685	+
HVG1	0.228315	0.289848	0	17	5329	chrV	229457	-
zz-YER039C-A	0.228315	0.289848	0	17	5329	chrV	229457	-
ECM22	0.228173	0.132813	0	15	4184	chrXII	602410	-
HXT17	0.2281	0.276451	0	21	5275	chrXIV	772718	+
BUD27	0.228082	0.0520065	0.072	13	4751	chrVI	91007	+
VAC7	0.228076	0.0959661	0.001	10	3937	chrXIV	526076	+
TIF6	0.227861	0.421388	0	22	5417	chrXVI	593129	-
GPP2	0.22764	0.227068	0	13	7062	chrV	280791	-
HSL7	0.227588	0.221775	0	16	5283	chrII	504381	-
NAB3	0.227384	0.200472	0	14	5004	chrXVI	187790	-
GIP4	0.227365	0.201765	0	14	4539	chrI	87032	-
RFX1	0.226801	0.153213	0	13	6473	chrXII	510141	-
ATG16	0.226544	0.153316	0	13	4200	chrXIII	574828	-
VHR2	0.226392	0.37375	0	11	5856	chrV	284266	-
ORM1	0.226351	0.276673	0	22	4808	chrVII	560565	+
PDA1	0.226283	0.32097	0	16	4691	chrV	546832	+
POP6	0.22618	0.172445	0	18	5774	chrVII	546256	-
zz-YIR016W	0.226117	0.212257	0	15	5284	chrIX	382609	+
HMI1	0.225795	0.42464	0	10	3696	chrXV	141335	-
zz-YJL077W-B	0.225716	0.329757	0	11	5436	chrX	291598	+
SHO1	0.225661	0.220757	0	14	5276	chrV	399190	-
SAT4	0.225634	0.330738	0	9	4653	chrIII	128057	+
zz-YER010C	0.225226	0.25607	0	20	5789	chrV	173320	-
RSP5	0.224957	0.288885	0	20	5922	chrV	409737	+
CUE2	0.224826	0.131305	0	14	5564	chrXI	271902	+
zz-YJL107C	0.224463	0.138169	0	15	5987	chrX	220105	-
COG7	0.224327	0.444421	0	10	3739	chrVII	490538	-
zz-YPL278C	0.224326	0.22702	0	11	5064	chrXVI	15472	-
PEP4	0.224212	0.293657	0	19	4670	chrXVI	261158	-
CDC9	0.224165	0.307286	0	7	4632	chrIV	167253	-
SPO7	0.224082	0.241009	0	13	5284	chrI	135875	+
PRP3	0.223958	0.211828	0	9	4073	chrIV	1405869	-
SPC24	0.223567	0.206191	0	15	4542	chrXIII	501874	-
THP1	0.2232	0.0742772	0.01	20	4202	chrXV	194994	+
ARC15	0.223157	0.246322	0	11	5255	chrIX	244438	-
CNM67	0.22309	0.143166	0	14	4507	chrXIV	224450	-
ATP3	0.222821	0.203182	0	20	5656	chrII	315551	+
GRH1	0.222769	0.193623	0	10	5884	chrIV	1477186	+
IKI1	0.222559	0.254506	0	13	4928	chrVIII	481004	+
MRPL37	0.222452	0.0882617	0.002	12	5219	chrII	741340	+
NCB2	0.222422	0.147877	0	17	5403	chrIV	1266854	-
SET1	0.22217	0.193228	0	13	4621	chrVIII	345841	+
ECM21	0.222047	0.333112	0	15	6057	chrII	28579	-
GAT1	0.22184	0.271714	0	9	5188	chrVI	95530	+
SCY1	0.221608	0.193388	0	12	3849	chrVII	353039	+
WIP1	0.221449	0.156216	0	13	4741	chrIV	1224788	+
MPC3	0.22134	0.32322	0	14	5026	chrVII	977198	+
CUB1	0.221216	0.289909	0	10	5901	chrXVI	49264	+
HHT1	0.221142	0.21533	0	9	5611	chrII	256402	+
KTR5	0.220853	0.306306	0	17	4983	chrXIV	578786	-
SMI1	0.220794	0.143298	0	13	4841	chrVII	951150	-
FUR4	0.220773	0.187797	0	13	6958	chrII	281349	+
ATP16	0.220687	0.108104	0	13	4766	chrIV	443014	+
ZTA1	0.220444	0.206858	0	16	4732	chrII	331523	-
NOC3	0.220314	0.282205	0	15	5397	chrXII	156323	-
zz-YLR446W	0.220305	0.340294	0	8	4500	chrXII	1025177	+
SPO75	0.22027	0.366239	0	12	5128	chrXII	140540	-
FKH2	0.220218	0.118883	0	19	5858	chrXIV	498462	-
ARC40	0.219895	0.24002	0	21	5081	chrII	686581	-
MIC26	0.21972	0.0938143	0.001	16	4290	chrVII	962058	-
CSN12	0.219641	0.241135	0	11	4160	chrX	583741	+
NVJ3	0.219639	0.231823	0	18	5823	chrIV	819367	+
CLN1	0.219587	0.276151	0	13	4457	chrXIII	662469	+
ZIP2	0.21941	0.0498649	0.084	21	5660	chrVII	34070	+
GAL3	0.21938	0.386972	0	11	5712	chrIV	463214	+
TFC8	0.219255	0.242208	0	16	5616	chrXVI	543846	-
VAM3	0.219234	0.0198693	0.491	10	3553	chrXV	519119	+
ADD66	0.218693	0.322375	0	11	5099	chrXI	49776	-
UFO1	0.218436	0.41809	0	11	6008	chrXIII	92245	+
zz-YDL183C	0.218394	0.490113	0	15	5985	chrIV	131901	-
FAU1	0.217971	0.228184	0	15	4338	chrV	553907	-
PFA3	0.217769	0.227428	0	15	6090	chrXIV	28332	-
ADH5	0.21774	0.0881147	0.002	18	4687	chrII	533661	+
PTK2	0.217535	0.385198	0	17	4356	chrX	545733	+
EHD3	0.217428	0.352545	0	13	4339	chrIV	524724	-
TRF5	0.217386	0.337236	0	10	5555	chrXIV	66484	+
EFM6	0.217253	0.229363	0	14	4960	chrXIV	587842	-
OSW7	0.21711	0.100118	0.001	10	5090	chrVI	233604	-
PEX12	0.216983	0.339589	0	14	4960	chrXIII	325554	-
PAU20	0.216823	0.163698	0	15	4864	chrXV	11988	-
ARP5	0.216758	0.126149	0	17	4531	chrXIV	514908	-
FES1	0.216713	0.516583	0	9	4695	chrII	444689	-
PSF2	0.216669	0.204769	0	9	4511	chrX	305857	-
AIM33	0.216564	0.388701	0	11	5432	chrXIII	95425	-
SBH2	0.216519	0.227992	0	16	4875	chrV	194536	-
RRN10	0.216438	0.172573	0	13	5662	chrII	171468	+
RTR1	0.216436	0.38739	0	16	3669	chrV	451309	-
YOS1	0.216374	0.302482	0	10	4710	chrV	307657	+
TAM41	0.21637	0.12052	0	18	5169	chrVII	584818	+
zz-YLR456W	0.216242	0.195301	0	11	4456	chrXII	1055119	+
ARC35	0.216195	0.22329	0	10	4393	chrXIV	694022	-
AIM9	0.215902	0.160086	0	13	4837	chrV	319970	+
KRE33	0.215601	0.105345	0	16	4491	chrXIV	375282	+
DUG2	0.21559	0.201468	0	12	4280	chrII	767597	-
PRP4	0.215559	0.165392	0	10	5251	chrXVI	892338	+
RPS15	0.215542	0.0947311	0.001	13	5403	chrXV	253568	-
zz-YLR283W	0.215524	0.141896	0	13	4153	chrXII	705209	+
MNN5	0.215358	0.179757	0	5	6852	chrX	80151	+
ECM25	0.215054	0.299147	0	6	5021	chrX	54425	+
FYV12	0.214849	0.022771	0.43	10	5403	chrXV	679310	+
SER1	0.214849	0.022771	0.43	10	5403	chrXV	679310	+
HSC82	0.214553	0.376779	0	11	5818	chrXIII	632349	+
FRE7	0.214526	0.377206	0	19	6238	chrXV	40675	+
PHO84	0.214418	0.110456	0	10	5228	chrXIII	25786	-
POR1	0.214294	0.0959426	0.001	12	6136	chrXIV	519079	-
zz-YMR295C	0.21416	0.224611	0	15	5415	chrXIII	858919	-
SNZ2	0.213972	0.216935	0	17	5598	chrXIV	13152	+
SSN8	0.213915	0.172945	0	13	4818	chrXIV	585299	-
AMD2	0.213705	0.438026	0	17	4796	chrIV	946757	+
UGA1	0.213224	-0.121652	0	15	5702	chrVII	525161	+
SPF1	0.212836	0.331898	0	18	5193	chrV	90258	+
PWP2	0.212827	0.192265	0	14	4600	chrIII	223223	-
NBA1	0.212677	0.142918	0	19	4862	chrXV	198703	-
DID4	0.212635	0.225687	0	16	4828	chrXI	437749	+
HHF1	0.212573	0.127244	0	9	6315	chrII	255611	-
YKE2	0.212467	0.165815	0	11	3914	chrXII	549017	+
HFI1	0.212326	0.0733576	0.011	12	5169	chrXVI	69312	+
EXP1	0.212245	0.0472432	0.102	10	4601	chrIV	245558	-
YPT31	0.212062	0.171292	0	17	6186	chrV	214736	-
SDO1	0.211751	0.246668	0	18	4597	chrXII	184876	-
ENV7	0.211688	0.199813	0	12	3903	chrXVI	102914	-
ASG7	0.211605	0.083015	0.004	8	5187	chrX	101814	-
TIM17	0.211419	0.283359	0	4	6437	chrX	147114	+
CSN9	0.211407	0.289897	0	16	5706	chrIV	819163	-
HOL1	0.211026	0.291378	0	14	4035	chrXIV	730587	-
zz-YPR127W	0.210953	0.0520575	0.071	13	5275	chrXVI	789929	+
STP1	0.210684	0.221706	0	10	4255	chrIV	1386836	+
SEC62	0.210669	0.179989	0	12	6016	chrXVI	370624	-
NMT1	0.210612	0.270373	0	16	4606	chrXII	543301	-
TRZ1	0.210495	0.288046	0	17	6885	chrXI	589554	-
PRS5	0.210304	0.305425	0	18	4909	chrXV	212235	+
DBP2	0.21027	0.390852	0	10	4491	chrXIV	413621	+
MHF2	0.210164	0.272735	0	8	5743	chrIV	169579	-
PET20	0.210078	0.246125	0	24	4481	chrXVI	251733	-
HDA3	0.20996	0.210891	0	9	4689	chrXVI	895738	-
HDA1	0.209902	0.15671	0	15	5086	chrXIV	593164	+
SPT10	0.209765	0.212969	0	20	4895	chrX	184253	-
SPT21	0.209652	0.352032	0	15	4779	chrXIII	619754	+
TIS11	0.209613	0.226004	0	15	4756	chrXII	416792	-
TAF12	0.209569	0.262346	0	18	5753	chrIV	746720	+
TIP41	0.209528	0.340156	0	8	5388	chrXVI	647320	+
DPH6	0.209521	0.200483	0	12	4991	chrXII	427356	+
FPR1	0.209497	0.313948	0	15	4444	chrXIV	372180	-
XRS2	0.209396	0.321963	0	13	4608	chrIV	1217560	-
TPS3	0.209394	0.287215	0	16	5478	chrXIII	793516	-
GUT2	0.209372	-0.00176718	0.951	10	5647	chrIX	53711	-
RBL2	0.209344	0.0535338	0.064	12	2877	chrXV	820469	+
FZO1	0.209245	0.195577	0	16	5043	chrII	589140	-
MRPL15	0.209024	0.284473	0	14	5501	chrXII	759501	+
MAK11	0.208966	0.14069	0	13	4424	chrXI	402065	-
SPT23	0.208966	0.14069	0	13	4424	chrXI	402065	-
PTC4	0.208916	0.29216	0	11	4150	chrII	488511	-
NUT1	0.208909	0.322704	0	9	5891	chrVII	217529	+
DOG1	0.208826	0.359338	0	6	4557	chrVIII	195194	-
CIN10	0.20875	0.439299	0	10	4637	chrIV	1249905	-
ARR3	0.208664	0.266747	0	9	4604	chrXVI	939691	+
USE1	0.20861	0.347595	0	9	5164	chrVII	317345	+
ABZ1	0.208383	0.377265	0	11	4746	chrXIV	687677	+
UBP10	0.20825	0.238626	0	10	5138	chrXIV	289362	+
zz-YNL095C	0.208162	0.269102	0	6	3898	chrXIV	447032	-
SIP18	0.208058	0.263741	0	16	4431	chrXIII	611070	+
SNZ3	0.208014	0.308334	0	12	5249	chrVI	11251	+
KIP1	0.207976	0.314969	0	15	5448	chrII	101914	+
AUS1	0.207552	0.46402	0	10	5075	chrXV	349620	+
SWD2	0.207499	0.132947	0	13	4400	chrXI	404120	+
MRL1	0.207446	0.135159	0	13	6083	chrXVI	698818	+
PDC2	0.206873	0.139954	0	15	5355	chrIV	610120	-
MIN3	0.206732	0.236119	0	12	4190	chrXIII	623461	+
MRPL6	0.206652	0.431675	0	12	4831	chrVIII	393258	-
SUT1	0.206038	0.0597763	0.038	13	4660	chrVII	198143	+
END3	0.205962	0.481066	0	12	5109	chrXIV	471121	-
SNT2	0.205893	0.333267	0	12	4388	chrVII	265886	-
RFA2	0.205731	0.200731	0	10	5096	chrXIV	48301	+
zz-YKL050C	0.205707	0.285285	0	14	4282	chrXI	345787	-
ESC1	0.205313	0.241318	0	12	4607	chrXIII	707137	+
BZZ1	0.205247	0.0607431	0.035	16	4735	chrVIII	338054	+
zz-YPR071W	0.205067	0.113913	0	13	4784	chrXVI	688195	+
RKI1	0.204904	0.452472	0	8	3791	chrXV	504427	-
HYM1	0.20489	0.118252	0	11	5049	chrXI	84620	+
RDL1	0.204772	0.381648	0	11	5180	chrXV	849657	+
ISC1	0.204756	0.294208	0	14	5544	chrV	192899	+
IVY1	0.204606	0.246212	0	17	4810	chrIV	924736	+
FAS2	0.204498	0.309891	0	12	5591	chrXVI	108591	+
SFA1	0.204496	0.182603	0	16	5458	chrIV	159557	+
PUL4	0.204354	0.287388	0	13	4592	chrXIV	746937	+
zz-YPR174C	0.204307	0.0511474	0.076	11	5309	chrXVI	888699	-
zz-YKL063C	0.204025	0.195405	0	14	4826	chrXI	321636	-
YIM1	0.204018	0.253974	0	19	4812	chrXIII	563128	+
UTP23	0.203825	0.305294	0	14	4739	chrXV	333607	+
ADE1	0.203732	0.0975957	0.001	15	4993	chrI	169307	+
ARL1	0.203719	0.0105212	0.716	14	5505	chrII	568504	-
EST3	0.203584	0.316618	0	11	3573	chrIX	336187	-
YAK1	0.203545	0.143914	0	5	6477	chrX	150511	-
PSF1	0.203543	0.0872727	0.002	16	5528	chrIV	473196	+
ADE2	0.20346	0.238551	0	11	5526	chrXV	566219	-
RTS1	0.203364	0.280392	0	9	5283	chrXV	357463	+
RRT5	0.203289	0.28189	0	5	5236	chrVI	222956	-
NPL3	0.203172	0.275053	0	12	6717	chrIV	1328833	+
USA1	0.20311	0.193227	0	16	5010	chrXIII	217330	+
GAL83	0.203085	0.261419	0	20	6284	chrV	210284	-
VHS3	0.203035	0.366884	0	17	5188	chrXV	429972	-
ISR1	0.202977	0.0816458	0.005	13	5023	chrXVI	740069	+
RMT2	0.202954	0.264677	0	9	3180	chrIV	1394580	-
RRP17	0.202939	0.192889	0	19	4936	chrIV	1294701	+
APQ12	0.202789	0.120472	0	20	5103	chrIX	277757	+
SDH4	0.202747	0.163529	0	17	6168	chrIV	817894	+
zz-YDR415C	0.2027	0.164598	0	16	4740	chrIV	1298154	-
SPO14	0.202662	0.408368	0	10	4436	chrXI	506458	-
SAM50	0.202574	0.163751	0	16	4311	chrXIV	581943	+
ADH2	0.202482	0.228765	0	14	4471	chrXIII	874336	-
CDC15	0.202467	0.213329	0	15	4941	chrI	175122	-
zz-YOR097C	0.202252	0.099001	0.001	8	4131	chrXV	507535	-
MET5	0.202132	0.143991	0	17	5066	chrX	683466	-
NCA2	0.202021	0.170965	0	13	4476	chrXVI	837433	-
COX11	0.201937	0.0256395	0.375	18	3776	chrXVI	301591	+
GRX4	0.201781	0.351586	0	17	5187	chrV	539270	-
MEP3	0.201585	0.530696	0	11	4739	chrXVI	812671	-
ECM9	0.201493	0.236531	0	13	4697	chrXI	448016	-
SDS3	0.201393	0.303113	0	11	4924	chrIX	203260	-
SWI4	0.201302	0.377662	0	11	5723	chrV	386188	-
PFA5	0.201277	0.0367919	0.203	8	4545	chrIV	1383479	-
BBC1	0.201219	0.105322	0	20	5820	chrX	402437	-
APE3	0.201141	0.205615	0	11	4878	chrII	774740	+
zz-YER188C-A	0.201127	0.220186	0	11	5636	chrV	570009	-
ORC6	0.201052	0.257015	0	13	4791	chrVIII	345590	-
RTT107	0.200873	0.285115	0	20	5195	chrVIII	402977	+
WHI4	0.200718	0.0374526	0.195	15	4737	chrIV	56659	-
SDC1	0.200244	0.372118	0	10	4050	chrIV	1399045	+
LSM12	0.200091	0.211862	0	18	4935	chrVIII	352744	+
ATG18	0.200088	0.341861	0	7	5489	chrVI	194758	+
zz-YOR008C-A	0.200001	0.222135	0	14	4967	chrXV	343078	-
CTR1	0.2	0.269774	0	17	5557	chrXVI	786058	+
LTE1	0.19988	0.229955	0	13	5343	chrI	105924	-
ZUO1	0.199862	0.174063	0	13	7252	chrVII	1063113	-
SFB3	0.199725	0.20841	0	6	2665	chrVIII	301960	-
MYO5	0.199482	0.104397	0	13	4085	chrXIII	486618	+
YAH1	0.199345	0.199281	0	11	4506	chrXVI	73865	-
NTG1	0.199269	0.0815875	0.005	13	5917	chrI	128041	-
MLH3	0.199058	0.0975546	0.001	20	4775	chrXVI	241506	-
SET6	0.199058	0.0975546	0.001	20	4775	chrXVI	241506	-
DJP1	0.198853	0.259481	0	12	5398	chrIX	363234	+
SSP1	0.198842	0.0749432	0.009	12	4424	chrVIII	473950	+
DUT1	0.198822	0.293596	0	21	5438	chrII	722647	+
zz-YOR293C-A	0.198819	0.322027	0	12	4773	chrXV	868077	-
HCM1	0.198753	0.14581	0	15	5126	chrIII	229281	+
RPT2	0.198698	0.191613	0	14	5587	chrIV	438057	+
CTT1	0.198525	0.101795	0	18	4669	chrVII	654554	+
zz-YKR041W	0.198496	0.332375	0	9	5474	chrXI	518298	+
SAC3	0.198381	0.198443	0	14	5093	chrIV	771827	+
zz-YER137C	0.198375	0.11123	0	24	5758	chrV	441829	-
BNR1	0.198311	0.336753	0	13	5256	chrIX	41850	+
MIC60	0.198302	0.124371	0	15	5306	chrXI	469733	+
VPS28	0.198094	0.477618	0	12	4207	chrXVI	427963	+
YCF1	0.198018	0.276279	0	10	4790	chrIV	727574	-
BNA6	0.197967	0.037099	0.199	10	4269	chrVI	245122	-
SNO3	0.197951	0.223764	0	12	5211	chrVI	11025	-
SVF1	0.197723	0.16466	0	17	4951	chrIV	1168797	-
DPS1	0.197718	0.269696	0	11	4443	chrXII	111563	-
FAA1	0.197704	0.448029	0	12	6379	chrXV	909262	+
CAT8	0.197533	0.125932	0	8	6054	chrXIII	831410	-
zz-YEL043W	0.197396	0.376673	0	16	5934	chrV	70489	+
MSB2	0.197367	0.0260356	0.367	15	4875	chrVII	516717	+
VPS16	0.197304	0.392779	0	13	4984	chrXVI	467217	+
KEL2	0.197219	0.136936	0	15	4602	chrVII	968626	-
SSS1	0.197156	0.235548	0	12	5387	chrIV	617186	-
AVO1	0.197105	0.205612	0	13	4513	chrXV	181697	+
zz-YPL077C	0.196848	0.403616	0	17	5303	chrXVI	410077	-
BUD4	0.196844	0.0884024	0.002	16	5034	chrX	598664	+
GOT1	0.196309	0.312477	0	11	5151	chrXIII	854791	+
SKM1	0.196194	0.198417	0	17	4635	chrXV	104173	+
POL4	0.196011	0.33369	0	9	6109	chrIII	140983	-
YPP1	0.195988	0.277384	0	21	5464	chrVII	894688	+
YNG1	0.195924	0.112402	0	12	4651	chrXV	446751	-
zz-YIL134C-A	0.195834	0.253124	0	7	4844	chrIX	96662	-
YPT35	0.19577	0.246383	0	16	4345	chrVIII	324713	+
GLO1	0.195692	0.166664	0	16	5285	chrXIII	262655	-
PRE3	0.195656	0.042484	0.141	16	4750	chrX	435161	+
DFR1	0.195654	0.271963	0	13	6290	chrXV	780935	+
TIF1	0.194977	0.140183	0	11	4935	chrXI	554982	+
EXO84	0.194904	0.236581	0	12	3236	chrII	447333	-
GCD6	0.194898	0.133527	0	11	5265	chrIV	884724	+
EEB1	0.194848	0.32297	0	11	5445	chrXVI	369327	-
PUS5	0.194636	0.420278	0	11	5506	chrXII	495194	-
PCL7	0.19463	0.219434	0	14	4986	chrIX	258636	+
RPN6	0.194333	0.404425	0	15	4946	chrIV	286691	-
PRP16	0.194313	0.134683	0	13	7320	chrXI	599896	+
EBS1	0.194234	0.212831	0	12	4461	chrIV	861763	+
ARO2	0.194208	0.139833	0	12	5648	chrVII	226392	+
VMA10	0.193992	0.235434	0	6	4246	chrVIII	187644	-
TSC13	0.193424	0.00823643	0.776	18	5242	chrIV	426916	-
MRPS16	0.193342	0.302076	0	16	6098	chrXVI	529335	-
UBX7	0.193143	0.299413	0	7	4500	chrII	749333	-
MRPS8	0.19307	-0.0248485	0.39	13	5468	chrXIII	572262	+
RIM8	0.193042	0.0277137	0.337	17	4653	chrVII	414068	+
URA4	0.192657	0.231548	0	14	4709	chrXII	963790	+
NSE1	0.192624	0.102114	0	12	4564	chrXII	164415	+
ASP1	0.192611	0.300982	0	12	4073	chrIV	1108716	+
IGO2	0.19244	0.159172	0	15	5183	chrVIII	370070	+
POL3	0.192408	0.115756	0	17	4906	chrIV	276832	+
COG6	0.192366	0.0807561	0.005	10	5363	chrXIV	551990	-
ART5	0.192318	0.221616	0	16	5410	chrVII	627077	-
SPS2	0.192298	0.188885	0	12	5471	chrIV	1485235	-
RSR1	0.192118	0.112826	0	10	3672	chrVII	795594	-
SND3	0.192102	0.549727	0	6	3804	chrII	452662	+
PBP1	0.191961	0.299047	0	13	5606	chrVII	853390	-
BUD23	0.191951	0.268409	0	13	4059	chrIII	211582	-
zz-YER135C	0.191743	0.0852883	0.003	25	5143	chrV	438382	-
JHD2	0.191606	0.158246	0	12	4676	chrX	646532	-
IKS1	0.191549	0.295916	0	14	5229	chrX	330148	-
RAD26	0.191461	0.217758	0	18	4945	chrX	497192	+
PCD1	0.191417	0.135208	0	9	4558	chrXII	442710	-
KCC4	0.19139	0.173082	0	15	4817	chrIII	79136	+
FTH1	0.191246	0.287073	0	14	5161	chrII	635122	+
SAF1	0.190902	0.34695	0	7	3663	chrII	764687	-
BUD21	0.19061	0.255722	0	8	5863	chrXV	472744	+
SPS4	0.190446	0.269624	0	18	6102	chrXV	903383	-
zz-YDR003W-A	0.190326	0.175741	0	18	5533	chrIV	454684	+
VPS72	0.190252	0.116032	0	11	4934	chrIV	1427179	-
PPM1	0.190088	0.132346	0	16	6928	chrIV	1333946	-
RPL37A	0.190022	0.209992	0	14	5430	chrXII	522711	+
KHA1	0.189983	0.1974	0	18	4395	chrX	254427	-
HOR7	0.189949	0.281254	0	12	4547	chrXIII	774826	+
PEX8	0.189523	0.176847	0	13	5058	chrVII	639477	-
KRE29	0.189518	0.0164538	0.569	17	5794	chrV	228201	-
EMA19	0.189313	0.296751	0	10	5354	chrXII	246095	-
VPS24	0.189287	0.295551	0	13	5329	chrXI	360067	+
SEA4	0.189054	0.232159	0	12	4996	chrII	21265	-
TSC11	0.188858	0.165793	0	14	3912	chrV	347640	-
APN2	0.188838	0.300453	0	12	4371	chrII	184359	+
CWC27	0.188633	-0.0286615	0.321	13	4882	chrXVI	429588	-
THI20	0.188348	0.362901	0	19	4882	chrXV	226477	-
YAP7	0.188254	-0.132352	0	12	5094	chrXV	271370	-
NHA1	0.188247	0.279747	0	15	4442	chrXII	418319	+
VPS74	0.187957	0.122664	0	15	3213	chrIV	1222389	-
PIR3	0.187739	0.294154	0	8	4693	chrXI	144332	+
CHD1	0.187571	-0.0308262	0.286	14	6338	chrV	505104	+
zz-YPR089W	0.187386	0.162151	0	13	4104	chrXVI	713288	+
ELM1	0.187239	0.113753	0	15	4988	chrXI	349184	-
POC4	0.18723	0.209144	0	20	4777	chrXVI	280493	+
CDC10	0.187023	0.080582	0.005	13	5317	chrIII	118349	-
SRB8	0.186902	0.271597	0	12	4069	chrIII	254414	+
zz-YGR054W	0.186879	0.268662	0	12	4952	chrVII	596568	+
GYP1	0.186879	0.291046	0	10	4605	chrXV	457955	-
MRPS18	0.186824	0.0891421	0.002	9	5023	chrXIV	58159	+
NOP4	0.186736	0.164101	0	13	3993	chrXVI	469935	+
CWP2	0.186509	-0.102341	0	12	5094	chrXI	259221	+
zz-YMR209C	0.186271	0.323139	0	15	4472	chrXIII	687249	-
DIB1	0.18626	0.186188	0	12	4850	chrXVI	704617	-
SUP45	0.186174	0.215659	0	19	4229	chrII	532196	-
ARF2	0.186065	0.207347	0	11	3897	chrIV	216064	+
PEX13	0.185987	0.308786	0	19	4966	chrXII	537290	+
GYP5	0.185947	0.193603	0	12	4250	chrXVI	79342	-
NUD1	0.185923	0.0642429	0.026	11	6647	chrXV	1036809	+
PRP38	0.185917	0.0315639	0.274	14	4395	chrVII	636864	-
VLD1	0.185769	0.216215	0	14	4839	chrIX	381099	+
RDT1	0.185641	0.229091	0	17	4477	chrIII	30911	+
zz-YMR226C	0.185536	0.178772	0	10	5163	chrXIII	722379	-
GAC1	0.18548	0.125311	0	11	4356	chrXV	670660	-
CUZ1	0.185459	0.336281	0	18	5616	chrXIV	342423	+
zz-YPL277C	0.185451	0.37246	0	10	4382	chrXVI	16864	-
OSW2	0.185406	0.386063	0	11	4535	chrXII	249725	-
RPS26A	0.185208	0.0756966	0.009	13	5048	chrVII	148943	-
zz-YGL188C-A	0.185208	0.0756966	0.009	13	5048	chrVII	148943	-
UPF3	0.184633	0.172182	0	15	3752	chrVII	634294	+
PCM1	0.184401	0.174617	0	19	6441	chrV	43277	+
RKM2	0.184321	0.0474942	0.1	13	5625	chrIV	853954	-
MRP8	0.183671	0.154976	0	10	3356	chrXI	178455	+
POT1	0.183512	0.127249	0	14	5073	chrIX	42008	-
YSF3	0.183093	0.233803	0	14	5299	chrXIV	366044	+
HRT1	0.183046	0.0888178	0.002	11	4999	chrXV	70323	+
SDH5	0.182903	0.463809	0	18	5707	chrXV	196571	+
LSC2	0.182898	0.360229	0	16	4694	chrVII	979401	-
COM2	0.182897	0.211827	0	22	5451	chrV	422512	-
PEX25	0.182821	0.0685371	0.018	12	4599	chrXVI	338644	-
DPA10	0.182803	0.519287	0	14	4936	chrXII	747551	-
zz-YBR062C	0.182713	0.235196	0	11	6592	chrII	366560	-
VPS3	0.182697	0.316281	0	10	5674	chrIV	1441167	-
ASF1	0.182668	0.137987	0	21	5925	chrX	196246	+
ERP1	0.182441	0.113183	0	14	5859	chrI	154709	-
GRX8	0.18243	0.184444	0	17	5829	chrXII	853992	+
STE3	0.182362	0.105452	0	8	5429	chrXI	114860	-
zz-YLR126C	0.182362	0.246294	0	11	5041	chrXII	395540	-
SRN2	0.182355	0.159841	0	13	5014	chrXII	385625	+
ERG29	0.182169	0.299598	0	21	4540	chrXIII	537826	+
KIN3	0.182013	0.234353	0	16	4942	chrI	171690	-
GPI17	0.181625	0.339684	0	13	5940	chrIV	1331177	+
RPL12B	0.181592	0.0532821	0.065	16	5412	chrIV	1301670	+
PEX15	0.181529	0.348761	0	14	4495	chrXV	247137	+
PHO23	0.181509	0.10588	0	10	5212	chrXIV	442381	-
TUM1	0.181488	0.252367	0	10	4894	chrXV	803422	-
YPT52	0.181458	0.0944789	0.001	15	4692	chrXI	466178	-
CDC11	0.181398	0.0989578	0.001	12	4075	chrX	576606	-
TGL4	0.181383	0.114127	0	10	7058	chrXI	608413	-
PAM1	0.18135	0.275665	0	12	5046	chrIV	960344	+
AVT6	0.181285	0.295493	0	16	5332	chrV	400831	-
PCL6	0.181179	0.222616	0	15	6634	chrV	272503	+
CHA1	0.181002	0.176449	0	19	4380	chrIII	16898	-
MLO50	0.180987	0.152932	0	9	5490	chrXII	245341	-
FAB1	0.180863	0.242867	0	7	5933	chrVI	184533	+
TDA10	0.180659	0.10386	0	19	4626	chrVII	909109	+
RFA1	0.180435	0.0160337	0.579	15	5269	chrI	158633	-
PTC6	0.180231	0.239458	0	14	5065	chrIII	252875	+
MRS6	0.180215	0.323839	0	12	5878	chrXV	1031267	-
[truncated: 3,441 more rows]
